# Supplementary material for: The Serum and Fecal Metabolomic Profiles of Growing Kittens Treated with Amoxicillin/Clavulanic Acid or Doxycycline
Source: Animals (Basel). 2022 Jan 29;12(3):330. doi: 10.3390/ani12030330 (PMC8833518; doi:10.3390/ani12030330)
Supplement: Supplementary file 1 [file animals-12-00330-s001.zip]

Archive with 4 entries (4 files):
- Supplementary_table S4_List of metabolites identified in fecal samples by targeted metabolomics. Mean and standard deviation by group and time point.xlsx
- Supplementary_table_S1_List of raw metabolites identified in serum samples by untargeted metabolomics.xlsx
- Supplementary_table_S2_List of metabolites identified in serum samples by untargeted metabolomics.Mean and standard deviation by group and time point.xlsx
- Supplementary_table_S3_List of raw metabolites identified in fecal samples by targeted metabolomics.xlsx
