# Supplementary material for: The Serum and Fecal Metabolomic Profiles of Growing Kittens Treated with Amoxicillin/Clavulanic Acid or Doxycycline
Source: Animals (Basel). 2022 Jan 29;12(3):330. doi: 10.3390/ani12030330 (PMC8833518; doi:10.3390/ani12030330)
Supplement: Supplementary file 1 [file animals-12-00330-s001.zip › Supplementary_table S4_List of metabolites identified in fecal samples by targeted metabolomics. Mean and standard deviation by group and time point.xlsx]

## Sheet: Φύλλο1
		Day 0						Day 20/28						Day 60						Day 120						Day 300
		CON		AMC		DOX		CON		AMC		DOX		CON		AMC		DOX		CON		AMC		DOX		CON		AMC		DOX
		Mean	SD	Mean	SD	Mean	SD	Mean	SD	Mean	SD	Mean	SD	Mean	SD	Mean	SD	Mean	SD	Mean	SD	Mean	SD	Mean	SD	Mean	SD	Mean	SD	Mean	SD
cholic_acid	BA	775.282	990.844	632.565	951.392	894.661	1151.1	587.666	922.701	1299.56	2188.66	1823.78	2459.68	524.011	902.662	645.147	970.785	562.409	970.948	591.951	1053.57	905.091	1438.44	431.398	718.711	309.239	365.068	256.1	226.324	425.588	1016.72
chenodeoxycholic_acid	BA	240.102	254.284	247.177	280.191	211.207	185.475	185.105	141.997	338.439	318.68	363.036	359.144	162.582	119.827	239.438	220.051	193.23	166.9	152.286	132.946	263.823	265.399	159.581	130.539	125.761	64.8449	148.492	69.4873	125.411	108.99
lithocholic_acid	BA	244.494	346.886	374.022	359.353	355.185	415.742	313.896	268.8	184.216	319.258	166.594	198.138	379.583	236.005	325.915	200.394	352.781	302.099	354.57	229.094	349.365	198.88	373.687	233.105	507.571	377.177	458.128	364.055	474.005	278.493
deoxycholic_acid	BA	1282.12	1576.14	1968.8	1652.68	1798.3	1562.41	1881.44	1245.42	1041.82	1392.45	985.901	988.269	2082.72	934.32	2073.51	742.634	1740.28	1110.62	2281.85	781.828	2584.47	1151.55	2065.94	1092.01	3025.62	1705.13	2783.56	1549.03	2702.98	1219.98
ursodeoxycholic_acid	BA	95.4986	164.05	120.437	215.116	123.774	243.97	87.1423	127.457	90.3712	104.436	155.154	250.936	174.054	163.65	166.326	190.296	119.405	126.437	125.367	112.492	175.626	176.263	153.021	153.102	95.8974	62.8082	145.48	124.232	122.499	112.607
myristic acid	FA	0.474015	0.282191	0.691867	0.935859	0.541259	0.28238	0.285629	0.0878481	0.467029	0.932367	0.253769	0.0743546	0.439919	0.362312	0.262854	0.106774	0.249929	0.0850384	0.411619	0.311744	0.3077	0.15622	0.321852	0.145319	0.295893	0.108659	0.324815	0.199692	0.389773	0.250353
alpha_linolenic acid	FA	0.210056	0.0863933	0.843896	1.58813	0.249154	0.176505	0.333375	0.15915	0.621587	1.1637	0.332464	0.13896	0.383553	0.178823	0.31628	0.10468	0.268506	0.134881	0.347322	0.149237	0.363005	0.17932	0.327669	0.0945642	0.365227	0.171222	0.315843	0.0918057	0.369856	0.141496
cis_vaccenic acid	FA	1.84424	1.16867	2.48872	1.89374	2.34419	1.63625	1.2457	0.693757	0.992753	1.13565	1.28398	0.832147	2.10265	1.48848	1.25008	0.925203	1.45494	1.32959	1.89693	1.5689	1.47207	1.08781	1.36946	0.962624	1.13768	0.630003	1.50977	1.2061	1.73248	1.12728
palmitic acid	FA	13.1484	4.91192	12.6151	5.95049	14.652	4.60408	9.00662	3.65949	9.15378	3.73012	9.61232	4.3462	11.9117	5.01323	7.49254	3.10606	8.4903	4.17166	10.9934	5.31602	9.99537	4.89671	8.87354	2.71777	9.31676	4.10921	9.80729	4.16439	10.6909	5.05409
oleic acid	FA	12.1344	5.58627	13.5015	6.28441	14.2779	5.03942	10.95	4.68355	11.5621	5.53477	11.7329	5.17038	13.818	4.76633	9.83794	3.99469	9.56047	4.47954	12.3268	5.03616	12.1143	4.80671	11.9163	4.59824	12.2372	4.75864	12.0555	4.70918	12.4333	5.63918
linoleic acid	FA	6.54333	3.87731	7.8224	5.58463	7.27497	4.8734	7.91874	3.81062	8.05165	4.35137	8.35431	3.94778	10.2044	4.79832	6.78862	2.0634	6.86194	3.41736	9.08019	4.68718	8.99196	4.42837	7.69998	2.26576	7.9502	2.89613	8.06706	2.79897	8.88585	4.13834
stearic acid	FA	8.48954	4.73772	9.93833	6.34833	11.7307	6.09919	5.27204	3.61607	4.19635	1.19944	4.33664	1.67315	7.24829	4.24049	4.16863	1.59578	4.71078	2.67084	7.33852	5.30523	6.30717	4.33597	4.93186	2.00539	5.34395	3.69306	6.28514	4.58489	6.2542	3.79677
arachidonic acid	FA	0.795322	0.408346	1.37687	1.65347	1.20251	0.668897	0.903975	0.504195	2.06255	4.71444	0.747165	0.203125	1.25147	1.09652	0.785154	0.293859	0.883945	0.417159	1.08411	0.631628	0.922452	0.414563	1.01352	0.480311	1.07397	0.505433	1.99768	3.97841	1.04727	0.571716
gondoic acid	FA	0.437979	0.25362	0.636625	0.579049	0.598607	0.444201	0.365316	0.31571	0.358476	0.444846	0.255557	0.0836088	0.48981	0.402221	0.291784	0.15175	0.271867	0.135059	0.379615	0.294509	0.334608	0.231548	0.329975	0.17002	0.291843	0.176549	0.403786	0.396619	0.371907	0.253267
erucic acid	FA	0.0816981	0.0492229	0.172447	0.261518	0.110377	0.0891452	0.0719247	0.0335639	0.120972	0.236272	0.0575797	0.0181659	0.105332	0.0957297	0.0733582	0.0553978	0.0612308	0.0336711	0.0757197	0.0439634	0.0682189	0.0334886	0.0712491	0.0329178	0.0663512	0.0293396	0.0758995	0.0514756	0.0779643	0.0458207
docosanoic acid	FA	0.165017	0.0895843	0.380781	0.571346	0.285199	0.207912	0.129698	0.0305108	0.232267	0.469605	0.115099	0.0347866	0.191555	0.102933	0.119643	0.0470329	0.125267	0.0405381	0.180136	0.0978705	0.140499	0.0625096	0.157396	0.0758628	0.148677	0.0623144	0.145668	0.0851688	0.161076	0.0733121
nervonic acid	FA	0.22811	0.141387	0.488968	0.616661	0.453278	0.384128	0.180704	0.0609715	0.277392	0.458963	0.154447	0.0502263	0.292142	0.204195	0.163503	0.0541313	0.166876	0.0581354	0.236466	0.149818	0.193348	0.0890568	0.220582	0.106471	0.177575	0.0616166	0.201646	0.131689	0.208727	0.0945756
coprostanol	Sterols	0.422934	0.99171	0.88818	1.31286	0.694305	1.02613	0.426939	0.751751	0.352112	0.974732	0.365381	0.518783	0.914969	1.20581	0.617394	0.961014	0.386316	0.583514	0.903105	1.3122	1.0014	1.30233	0.907268	1.03467	0.684003	0.927356	0.794002	1.07977	0.794547	1.10656
cholesterol	Sterols	1.74966	0.81116	1.94765	1.27384	3.14868	2.27792	1.51363	0.908368	1.44085	0.95768	1.05046	0.474266	1.96422	0.977135	1.11089	0.472744	1.26448	0.690657	1.57367	0.960903	1.69503	1.23723	1.40124	0.770758	1.33178	0.59016	1.67304	1.3365	1.51134	0.584236
cholestanol	Sterols	0.166241	0.123139	0.119374	0.0850988	0.15238	0.105303	0.120511	0.0426628	0.125896	0.0596937	0.132621	0.0545854	0.15067	0.0579919	0.12544	0.0594191	0.112708	0.0256201	0.156152	0.0650958	0.142248	0.0519289	0.151762	0.0517174	0.13476	0.0372733	0.136486	0.0683867	0.162329	0.0821421
brassicasterol	Sterols	0.0457073	0.00694512	0.0472529	0.00896618	0.0468332	0.0058587	0.048331	0.00627989	0.0501452	0.00941462	0.0490891	0.0100469	0.0478777	0.00565569	0.0472687	0.00616922	0.0452779	0.00479125	0.0496009	0.00817408	0.0493545	0.00672737	0.049107	0.00500565	0.0477568	0.003193	0.0474134	0.00465128	0.046985	0.00574519
lathosterol	Sterols	0.0220925	0.00186495	0.0271513	0.0174626	0.0239428	0.00337889	0.0222078	0.00174913	0.0229204	0.0027519	0.0209707	0.00169433	0.0233461	0.00325643	0.0209307	0.00171782	0.0210109	0.00169605	0.022899	0.00314919	0.0230011	0.00217435	0.0228644	0.00282924	0.0222005	0.00150125	0.0223549	0.00187977	0.0224434	0.00228471
campesterol	Sterols	0.242433	0.145076	0.185008	0.106688	0.26437	0.128733	0.343206	0.174021	0.299756	0.153441	0.358862	0.188088	0.424959	0.19178	0.335589	0.148449	0.330136	0.109296	0.380064	0.154469	0.376127	0.136164	0.418424	0.151219	0.423432	0.173468	0.377395	0.128718	0.414216	0.213873
stigmasterol	Sterols	0.119311	0.0669236	0.109568	0.070893	0.124612	0.0798086	0.175703	0.0784192	0.181188	0.0829061	0.210778	0.112029	0.202275	0.0613755	0.189032	0.0596697	0.170078	0.0615124	0.201308	0.0863636	0.210386	0.090292	0.203953	0.0583774	0.212706	0.0543783	0.200043	0.0501845	0.198779	0.0884872
fusosterol	Sterols	0.0331249	0.0370531	0.0205925	0.0344931	0.0277366	0.0330517	0.0567733	0.0395284	0.0623476	0.0573781	0.065299	0.0475589	0.070116	0.0395948	0.0860174	0.102581	0.0529773	0.026764	0.0610927	0.0359755	0.0701676	0.0474222	0.0648345	0.0299079	0.0729868	0.0360615	0.0684961	0.0308542	0.0604138	0.0413643
beta_sitosterol	Sterols	0.658438	0.383346	0.48648	0.352086	0.617283	0.375687	0.920379	0.473726	0.921404	0.533521	1.01803	0.580335	1.05412	0.43467	1.00495	0.423393	0.882197	0.316665	0.972731	0.400821	1.03951	0.453139	1.04265	0.362025	1.17209	0.434417	1.03244	0.346832	1.02981	0.528854
sitostanol	Sterols	0.371701	0.271204	0.294129	0.331291	0.33912	0.372595	0.633449	0.329366	0.608512	0.339042	0.751129	0.428248	0.776527	0.277737	0.76597	0.191924	0.634209	0.238178	0.796655	0.297874	0.824241	0.247472	0.8327	0.311966	0.882802	0.265687	0.807487	0.333171	0.819745	0.495745
Tot_Prim_BA	BA	1015.38	1213.22	879.743	1226.98	1105.87	1312.71	772.771	1049.53	1638	2476.92	2186.81	2807.76	686.593	991.49	884.584	1175.7	755.639	1116.92	744.237	1179.44	1168.91	1695.04	590.979	840.91	435	411.371	404.592	284.652	550.999	1117.44
Tot_Sec_BA	BA	1622.11	2003.05	2463.26	2002.6	2277.26	1919.6	2282.48	1566.12	1316.41	1688.37	1307.65	1322.59	2636.36	1147.14	2565.75	878.444	2212.47	1405.61	2761.79	1027.51	3109.46	1362.52	2592.65	1352	3629.09	2086.04	3387.17	1964.39	3299.49	1471.91
Tot_BA	BA	2637.49	1879.18	3343	2290.04	3383.13	1422.18	3055.25	1679.52	2954.41	2459.64	3494.46	2776.59	3322.95	1040.63	3450.34	1230.77	2968.11	1479.27	3506.03	1603.22	4278.38	1911.19	3183.63	1359.44	4064.09	2007.89	3791.76	1913.81	3850.49	2118.98
Sec_BA_%	BA	55.146	43.9623	67.7015	36.1481	64.1014	40.6861	73.868	32.207	46.7309	41.807	49.941	38.3996	79.5445	24.7183	76.7631	25.4835	76.5566	31.5395	84.045	18.0435	75.1881	27.5374	79.1157	27.1296	87.7078	12.4769	86.9651	12.4213	84.7557	20.8347
Prim_BA_%	BA	44.854	43.9623	32.2985	36.1481	35.8986	40.6861	26.132	32.207	53.2691	41.807	50.059	38.3996	20.4555	24.7183	23.2369	25.4835	23.4434	31.5395	15.955	18.0435	24.8119	27.5374	20.8843	27.1296	12.2922	12.4769	13.0349	12.4213	15.2443	20.8347
Cholic_Acid_%	BA	31.8287	36.1656	23.1473	28.4915	29.0559	35.962	19.0639	27.3504	39.4415	34.1929	39.6268	33.9232	15.396	22.3585	16.3734	20.7144	17.0126	28.2196	12.0074	16.5007	18.5051	22.0614	15.0825	22.6572	8.77079	10.9858	8.44013	9.4611	10.4783	15.4699
Chenodeoxycholic_Acid_%	BA	13.0253	15.778	9.15114	7.95436	6.84278	5.30447	7.06817	5.6969	13.8275	11.7174	10.4322	5.55897	5.05947	3.18618	6.86347	5.34677	6.43082	4.07973	3.9476	1.78321	6.30681	5.91506	5.80175	4.84826	3.52138	2.14784	4.59472	3.18649	4.76597	6.33908
Lithocholic_Acid_%	BA	7.50699	8.72367	11.4803	11.3235	8.8712	8.22588	9.33457	6.23786	5.77198	7.90356	6.35748	7.98007	11.1995	6.59937	10.0356	6.1117	12.2561	6.46873	11.1304	5.99971	8.704	4.95715	12.1011	7.91907	11.8126	4.39224	11.1868	5.10036	11.9432	5.69823
Deoxycholic_Acid_%	BA	45.2193	36.864	53.4183	30.6961	52.071	35.4801	61.9338	27.0261	37.6374	36.7185	39.432	33.3604	63.4035	20.1419	61.6834	23.5919	60.765	26.6838	69.2944	13.2254	62.4423	23.5381	63.0457	22.0492	73.3156	9.74924	71.9439	9.73936	69.0437	19.0875
Ursodeoxycholic_Acid_%	BA	2.41976	3.44685	2.80293	3.58734	3.15917	5.81928	2.59958	2.86575	3.32151	3.34975	4.15154	5.29219	4.94154	4.04703	5.04413	5.3216	3.53538	2.99524	3.62018	2.36248	4.04178	3.6406	3.96885	3.19467	2.57965	1.64033	3.83452	2.94003	3.76885	2.87718
Tot_Phytosterols	Sterols	2.36093	1.24502	2.98236	1.76406	4.01931	2.77646	2.08329	1.02698	1.94178	1.66054	1.56943	0.735199	3.05321	1.76491	1.87466	0.920529	1.78452	0.728501	2.65583	1.50327	2.86168	1.87187	2.48314	1.43461	2.17274	1.18392	2.62588	2.18157	2.49066	1.40793
Total_Zoosterols	Sterols	1.42501	0.855083	1.09578	0.859774	1.37312	0.969698	2.12951	1.0761	2.07321	1.13124	2.4041	1.31456	2.528	0.968579	2.38155	0.846891	2.0696	0.736023	2.41185	0.899221	2.52044	0.900497	2.56256	0.858017	2.76402	0.938195	2.48586	0.812949	2.52296	1.3435
Total_Sterols	Sterols	3.83165	1.76101	4.12539	1.81468	5.43926	2.62048	4.26113	1.56505	4.06513	1.97012	4.02262	1.96638	5.62909	2.20322	4.30348	1.28458	3.89939	1.13025	5.11728	1.79888	5.43147	2.12013	5.09481	2.06703	4.98451	1.43365	5.15915	2.52922	5.06061	2.62359
Tot_FAs	FA	44.5522	17.8058	50.9575	27.0768	53.7121	18.7454	36.6638	15.5635	38.0969	20.5611	37.2376	15.4334	48.4389	19.8054	31.5504	11.0523	33.1156	15.603	44.3508	21.2206	41.2107	18.6854	37.2246	12.0378	38.4053	14.8438	41.1901	18.9404	42.6094	19.0629
