# Supplementary material for: The Serum and Fecal Metabolomic Profiles of Growing Kittens Treated with Amoxicillin/Clavulanic Acid or Doxycycline
Source: Animals (Basel). 2022 Jan 29;12(3):330. doi: 10.3390/ani12030330 (PMC8833518; doi:10.3390/ani12030330)
Supplement: Supplementary file 1 [file animals-12-00330-s001.zip › Supplementary_table_S1_List of raw metabolites identified in serum samples by untargeted metabolomics.xlsx]

## Sheet: submit
							file id	210309dZTsa46_1	210308dZTsa26_1	210310dZTsa16_1	210308dZTsa21_1	210309dZTsa07_1	210308dZTsa43_1	210310dZTsa10_1	210309dZTsa24_1	210308dZTsa31_1	210308dZTsa44_1	210308dZTsa49_1	210308dZTsa39_1	210309dZTsa40_1	210308dZTsa23_1	210310dZTsa07_1	210310dZTsa01_1	210309dZTsa33_1	210308dZTsa24_1	210308dZTsa37_1	210308dZTsa35_1	210308dZTsa03_1	210310dZTsa04_1	210309dZTsa22_1	210308dZTsa15_1	210310dZTsa23_1	210308dZTsa06_1	210308dZTsa32_1	210309dZTsa05_1	210308dZTsa30_1	210308dZTsa13_1	210310dZTsa28_1	210308dZTsa46_1	210309dZTsa35_1	210310dZTsa05_1	210308dZTsa10_1	210308dZTsa50_1	210310dZTsa31_1	210309dZTsa17_1	210308dZTsa42_1	210309dZTsa18_1	210308dZTsa04_1	210309dZTsa50_1
							mx class	579855	579855	579855	579855	579855	579855	579855	579855	579855	579855	579855	579855	579855	579855	579855	579855	579855	579855	579855	579855	579855	579855	579855	579855	579855	579855	579855	579855	579855	579855	579855	579855	579855	579855	579855	579855	579855	579855	579855	579855	579855	579855
							mx sample	579875	579872	579869	579866	579863	579856	579901	579900	579899	579898	579897	579896	579895	579894	579893	579892	579891	579890	579889	579888	579887	579886	579885	579884	579883	579882	579881	579880	579879	579878	579877	579876	579874	579873	579871	579870	579868	579867	579904	579903	579902	579865
							label	FMFO56_300_096	FMFO58_300_099	FMFO67_300_120	FMFO68_300_123	FMFO70_300_126	FMFO74_300_132	FMO13_0_016	FMO13_20_017	FMO13_300_018	FMO18_0_028	FMO18_20_029	FMO18_300_030	FMO20_0_034	FMO20_20_035	FMO20_300_036	FMO22_0_037	FMO22_20_038	FMO22_300_039	FMO24_0_043	FMO24_20_044	FMO24_300_045	FMO29_0_049	FMO29_20_050	FMO29_300_051	FMO32_0_055	FMO32_20_056	FMO32_300_057	FMO34_0_061	FMO34_20_062	FMO34_300_063	FMO56_0_094	FMO56_20_095	FMO58_0_097	FMO58_20_098	FMO67_0_118	FMO67_20_119	FMO68_0_121	FMO68_20_122	FMO7_0_007	FMO7_20_008	FMO7_300_009	FMO70_0_124
							comment	Amoxclav	Amoxclav	Amoxclav	Amoxclav	Amoxclav	Amoxclav	Amoxclav	Amoxclav	Amoxclav	Amoxclav	Amoxclav	Amoxclav	Amoxclav	Amoxclav	Amoxclav	Amoxclav	Amoxclav	Amoxclav	Amoxclav	Amoxclav	Amoxclav	Amoxclav	Amoxclav	Amoxclav	Amoxclav	Amoxclav	Amoxclav	Amoxclav	Amoxclav	Amoxclav	Amoxclav	Amoxclav	Amoxclav	Amoxclav	Amoxclav	Amoxclav	Amoxclav	Amoxclav	Amoxclav	Amoxclav	Amoxclav	Amoxclav
							species	cat	cat	cat	cat	cat	cat	cat	cat	cat	cat	cat	cat	cat	cat	cat	cat	cat	cat	cat	cat	cat	cat	cat	cat	cat	cat	cat	cat	cat	cat	cat	cat	cat	cat	cat	cat	cat	cat	cat	cat	cat	cat
							organ	serum	serum	serum	serum	serum	serum	serum	serum	serum	serum	serum	serum	serum	serum	serum	serum	serum	serum	serum	serum	serum	serum	serum	serum	serum	serum	serum	serum	serum	serum	serum	serum	serum	serum	serum	serum	serum	serum	serum	serum	serum	serum
							treatment	Amoxclav - cat urine	Amoxclav - cat urine	Amoxclav - cat urine	Amoxclav - cat urine	Amoxclav - cat urine	Amoxclav - cat urine	Amoxclav - cat urine	Amoxclav - cat urine	Amoxclav - cat urine	Amoxclav - cat urine	Amoxclav - cat urine	Amoxclav - cat urine	Amoxclav - cat urine	Amoxclav - cat urine	Amoxclav - cat urine	Amoxclav - cat urine	Amoxclav - cat urine	Amoxclav - cat urine	Amoxclav - cat urine	Amoxclav - cat urine	Amoxclav - cat urine	Amoxclav - cat urine	Amoxclav - cat urine	Amoxclav - cat urine	Amoxclav - cat urine	Amoxclav - cat urine	Amoxclav - cat urine	Amoxclav - cat urine	Amoxclav - cat urine	Amoxclav - cat urine	Amoxclav - cat urine	Amoxclav - cat urine	Amoxclav - cat urine	Amoxclav - cat urine	Amoxclav - cat urine	Amoxclav - cat urine	Amoxclav - cat urine	Amoxclav - cat urine	Amoxclav - cat urine	Amoxclav - cat urine	Amoxclav - cat urine	Amoxclav - cat urine
BinBase name	ret.index	quant mz	BB id	mass spec	PubChem	KEGG	InChI Key
zymosterol	1088064	129	110304	85:177.0 89:568.0 91:6448.0 92:1105.0 93:4713.0 94:863.0 95:5377.0 96:483.0 97:679.0 99:214.0 100:60.0 101:496.0 102:96.0 103:474.0 104:244.0 105:5113.0 106:1074.0 107:3871.0 108:677.0 109:2977.0 110:295.0 111:776.0 112:78.0 113:216.0 114:82.0 115:1275.0 116:375.0 117:1731.0 118:596.0 119:5026.0 120:1867.0 121:2893.0 122:375.0 123:1213.0 124:126.0 125:189.0 127:349.0 128:830.0 129:11062.0 130:166…	92746	C05437	CGSJXLIKVBJVRY-XTGBIJOFSA-N	1954	1300	1436	1454	1714	1909	2328	1585	1822	1530	1927	2064	1579	2143	1988	1676	1586	1452	1765	1033	3388	2185	1770	1194	2708	2302	1411	2841	2077	2538	2703	1456	2670	2628	1977	3362	3058	2208	1052	1850	3025	3326
xylose	543267	103	169	86:77.0 87:118.0 89:838.0 90:80.0 91:46.0 94:19.0 96:63.0 98:48.0 99:37.0 100:186.0 101:192.0 102:469.0 103:7719.0 104:659.0 105:379.0 106:26.0 112:23.0 114:254.0 115:75.0 117:652.0 118:60.0 119:80.0 120:23.0 121:17.0 124:30.0 127:70.0 128:49.0 129:515.0 130:102.0 131:344.0 133:894.0 134:104.0 135:66.0 137:49.0 142:48.0 143:43.0 144:51.0 145:65.0 147:2699.0 148:283.0 149:250.0 151:31.0 155:21.0 1…	135191	C00181	SRBFZHDQGSBBOR-IOVATXLUSA-N	14013	18140	10704	8084	10708	9280	5985	5793	8918	11184	13582	7207	9385	9186	10287	16232	11772	8392	10810	9892	8454	27550	8090	9320	13034	9821	8452	8569	15695	7265	18935	7522	14902	8903	18088	10264	21005	8150	12357	10961	7393	16665
xylitol	567437	217	5857	85:22.0 87:53.0 88:95.0 89:312.0 94:15.0 99:38.0 101:376.0 103:3875.0 104:345.0 105:78.0 107:25.0 108:24.0 110:68.0 113:18.0 115:63.0 116:117.0 117:1418.0 118:103.0 119:73.0 129:1604.0 130:163.0 131:367.0 132:26.0 133:712.0 135:29.0 142:33.0 143:88.0 147:3295.0 148:560.0 149:319.0 155:12.0 157:214.0 159:20.0 163:58.0 169:22.0 171:40.0 175:99.0 182:58.0 189:476.0 190:74.0 191:333.0 192:19.0 193:15…	6912	C00379	HEBKCHPVOIAQTA-NGQZWQHPSA-N	3930	4958	4594	4140	7219	7656	16351	2160	2193	3000	3292	2737	6121	4147	5173	5094	4046	12331	3560	2713	4127	5317	3074	4559	4345	4099	2987	2471	3728	2898	3680	2798	2497	3341	3186	2843	3623	3782	3633	2899	10168	3951
xanthine	701688	353	1669	85:2517.0 86:3710.0 87:2079.0 88:382.0 89:398.0 90:80.0 91:121.0 92:294.0 93:389.0 94:217.0 95:887.0 96:502.0 97:447.0 98:2556.0 99:3280.0 100:20394.0 101:2912.0 102:1806.0 103:2337.0 104:350.0 105:1446.0 106:113.0 107:15.0 108:151.0 109:225.0 110:796.0 111:2460.0 112:928.0 113:1375.0 114:1007.0 115:2460.0 116:1524.0 117:4430.0 118:716.0 119:955.0 120:203.0 121:149.0 122:214.0 123:385.0 124:753.0…	1188	C00385	LRFVTYWOQMYALW-UHFFFAOYSA-N	1501	814	507	699	519	834	643	1648	929	470	771	491	1372	1604	796	297	512	379	1381	2429	843	242	531	616	726	758	320	752	456	495	454	747	360	394	622	763	584	438	635	470	485	452
valine	313502	144	3	85:2124.0 86:7630.0 87:1944.0 88:1239.0 89:198.0 90:140.0 92:81.0 94:103.0 95:66.0 96:941.0 97:782.0 98:2720.0 99:1558.0 100:41058.0 101:6555.0 102:3952.0 103:6374.0 104:899.0 105:633.0 110:1390.0 111:263.0 112:2218.0 113:1055.0 114:6510.0 115:2943.0 116:1153.0 117:4102.0 118:1273.0 119:1387.0 120:34.0 121:95.0 122:89.0 123:66.0 124:112.0 125:82.0 126:230.0 128:5308.0 129:3668.0 130:4722.0 131:52…	6287	C00183	KZSNJWFQEVHDMF-BYPYZUCNSA-N	683545	1129263	942012	1213775	900795	622427	970351	1431367	853298	661520	741382	828137	712053	564590	615977	369208	974693	725485	1149180	820548	932980	1858254	1410975	999318	1237006	856814	813566	1586526	806893	929498	781766	1130843	882622	980635	849022	1283276	642132	1234825	837115	1093642	750122	1132562
uric acid	730691	441	23	85:3006.0 86:5154.0 87:3017.0 88:706.0 89:685.0 91:208.0 92:147.0 93:161.0 94:85.0 95:336.0 96:306.0 97:450.0 98:2631.0 99:3540.0 100:32370.0 101:4842.0 102:2564.0 103:7632.0 104:909.0 105:1432.0 106:210.0 107:202.0 108:137.0 109:288.0 110:648.0 111:2136.0 112:611.0 113:1768.0 114:1646.0 115:2846.0 116:1906.0 117:4732.0 118:851.0 119:1234.0 120:212.0 121:150.0 122:111.0 123:193.0 124:531.0 125:10…	1175	C00366	LEHOTFFKMJEONL-UHFFFAOYSA-N	3537	6451	3040	5820	3776	4797	3994	4697	4850	6164	6165	4419	22019	5284	5624	3947	3293	4658	12166	7095	7449	4958	5113	3135	15438	8412	3641	2431	3682	9996	3846	6894	2887	1029	4855	3557	5808	4232	5784	6218	4850	5962
urea	329351	189	145496	85:26969.0 86:19557.0 87:47732.0 88:7879.0 89:4417.0 90:6104.0 96:5422.0 97:6640.0 98:7305.0 99:249318.0 100:117208.0 101:34638.0 102:16748.0 103:4447.0 104:3511.0 105:5403.0 106:731.0 111:17086.0 112:4517.0 113:13173.0 114:22944.0 115:22710.0 116:7984.0 119:4134.0 122:137.0 123:416.0 124:576.0 125:2110.0 126:1363.0 127:6260.0 128:465.0 129:5096.0 130:73624.0 131:42829.0 132:33985.0 133:23230.0 1…	1176	C00086	XSQUKJJJFZCRTK-UHFFFAOYSA-N	3513298	3134049	3921551	2450157	3221977	2918158	347935	579180	2511088	2344324	928949	2919809	2332868	752152	3804424	3529690	3504167	2956108	2621367	2607671	3360562	3047331	3038300	2932285	4437035	2641292	3214095	2788711	3080169	3173142	3663545	2567395	3336245	4135495	235552	2953867	2193249	1843748	2685313	2703009	3750499	3901677
uracil	385735	241	1664	85:23877.0 86:6864.0 87:3486.0 88:1560.0 89:1505.0 91:506.0 92:1505.0 94:764.0 95:4144.0 96:5848.0 97:5576.0 98:15495.0 99:393975.0 100:73814.0 101:20186.0 102:4727.0 103:6833.0 104:172.0 105:13750.0 106:1345.0 107:925.0 108:1437.0 109:10645.0 110:283.0 111:5609.0 112:2648.0 113:93747.0 114:5531.0 115:7598.0 116:2368.0 117:12999.0 118:2279.0 119:775.0 120:2223.0 122:686.0 123:297.0 124:2309.0 125…	1174	C00106	ISAKRJDGNUQOIC-UHFFFAOYSA-N	10684	4612	3481	4013	1910	3711	3760	4176	3897	3122	6325	2515	11556	9251	2404	4455	4246	2549	9618	11137	6123	2840	3558	3158	2703	4058	4398	6475	7804	5289	3903	3612	7842	3465	3965	7801	7627	5065	8117	11632	5541	3234
tyrosine	671252	218	16	85:101.0 86:1059.0 87:458.0 89:659.0 90:823.0 91:1849.0 92:215.0 93:210.0 94:46.0 95:258.0 97:226.0 100:19804.0 101:2641.0 102:1366.0 103:1633.0 104:401.0 105:1066.0 107:424.0 113:79.0 115:546.0 116:116.0 117:900.0 118:715.0 119:703.0 120:181.0 121:365.0 123:63.0 124:32.0 125:60.0 128:317.0 129:136.0 130:2787.0 131:1381.0 132:2378.0 133:2406.0 135:1073.0 136:172.0 137:139.0 138:33.0 143:94.0 144:…	6057	C00082	OUYCCCASQSFEME-QMMMGPOBSA-N	382956	452126	370944	510876	440063	449889	125129	291436	305488	368716	474566	340647	288728	326548	403604	371461	418112	469838	197209	450557	427845	565540	549651	618072	380499	343104	447918	449466	383763	367857	319757	304223	253313	346271	348312	284838	416012	389714	368896	482262	408347	495946
tryptophan	780482	202	14	86:650.0 87:425.0 89:261.0 100:3562.0 101:1584.0 102:1611.0 103:773.0 104:190.0 113:59.0 114:89.0 115:489.0 118:184.0 119:183.0 127:218.0 130:2243.0 131:264.0 132:923.0 133:652.0 144:250.0 145:420.0 146:217.0 147:2097.0 148:245.0 149:212.0 154:44.0 156:266.0 157:161.0 158:212.0 159:339.0 160:439.0 161:112.0 162:7.0 170:343.0 171:149.0 172:244.0 173:187.0 174:182.0 175:114.0 177:48.0 182:53.0 183:…	6305	C00078	QIVBCDIJIAJPQS-VIFPVBQESA-N	398392	445973	590886	425463	568637	597386	62282	261678	312460	78947	440902	425876	94188	260997	419755	226403	430735	534761	172279	341309	525663	354663	482502	428126	315157	403403	440616	284625	463481	676074	278232	350611	247788	354910	244258	436425	398121	374606	321171	397027	508660	489399
trans-4-hydroxyproline	484934	140	97	86:372.0 89:284.0 90:59.0 91:69.0 92:49.0 93:31.0 94:113.0 98:417.0 99:325.0 100:732.0 101:893.0 102:221.0 103:507.0 104:90.0 105:127.0 108:76.0 113:184.0 115:459.0 116:227.0 117:406.0 118:167.0 119:229.0 121:37.0 122:66.0 124:225.0 129:565.0 131:516.0 132:187.0 133:938.0 135:153.0 137:32.0 138:53.0 140:11400.0 141:1426.0 142:1450.0 143:252.0 144:87.0 145:79.0 147:2770.0 148:205.0 149:527.0 150:1…	5810	C01157	PMMYEEVYMWASQN-DMTCNVIQSA-N	394119	77068	440319	123327	336072	215635	32024	415191	186537	99368	329778	416557	172433	446133	282029	237994	561050	260912	61824	393807	187831	79798	411711	300900	428683	373917	199899	191740	367510	424588	602291	689160	605479	547913	191868	355440	158804	460783	515441	344975	519418	160609
tocopherol gamma-	1026121	223	4545	85:7.0 86:92.0 88:26.0 91:52.0 94:33.0 95:97.0 97:79.0 99:8.0 104:48.0 105:82.0 107:5.0 109:87.0 111:9.0 112:41.0 119:199.0 120:6.0 121:33.0 123:9.0 124:39.0 125:5.0 128:3.0 134:117.0 135:2.0 137:39.0 139:30.0 140:62.0 142:25.0 145:87.0 147:25.0 148:47.0 149:122.0 151:89.0 152:36.0 156:203.0 157:48.0 161:33.0 163:63.0 164:25.0 165:36.0 166:24.0 167:21.0 171:4.0 172:8.0 173:43.0 174:147.0 175:27.0…	92729	C02483	QUEDXNHFTDJVIY-DQCZWYHMSA-N	1524	843	865	583	1399	726	571	814	989	847	859	631	1047	676	1145	1441	1721	860	540	916	1065	901	1778	1105	1258	1119	1024	1950	2366	818	811	999	1196	1279	974	680	1023	736	576	559	1609	1569
tocopherol alpha-	1067809	237	100	85:207.0 87:84.0 88:72.0 91:780.0 92:83.0 93:140.0 94:40.0 95:435.0 97:218.0 99:100.0 103:358.0 105:440.0 106:76.0 107:223.0 108:54.0 109:243.0 110:64.0 111:199.0 112:52.0 113:56.0 115:104.0 116:123.0 117:293.0 119:705.0 120:82.0 121:197.0 129:158.0 131:400.0 134:108.0 135:351.0 136:189.0 141:89.0 145:154.0 147:430.0 149:213.0 159:143.0 161:190.0 162:65.0 163:233.0 164:77.0 174:64.0 175:152.0 177…	14985	C02477	NCYCYZXNIZJOKI-OVSJKPMPSA-N	18214	21677	23078	13830	25341	26128	12864	19475	9331	20736	28618	31303	24550	11024	16073	48648	16970	14179	12614	17178	15926	63501	18149	14612	15993	11383	52497	39347	27885	22596	58637	27117	14071	43733	18943	16618	20542	22820	1958	19761	19660	83086
thymine	420133	255	1692	85:666.0 86:403.0 87:19.0 88:154.0 89:59.0 93:39.0 95:146.0 96:167.0 97:1054.0 98:449.0 99:544.0 100:1474.0 101:116.0 102:23.0 105:17.0 106:562.0 107:491.0 108:82.0 109:39.0 110:831.0 111:563.0 112:311.0 113:8547.0 114:897.0 115:368.0 117:358.0 118:32.0 119:29.0 120:1384.0 121:49.0 123:97.0 124:39.0 125:126.0 126:53.0 127:157.0 129:12.0 130:638.0 131:1043.0 132:150.0 133:491.0 134:105.0 136:32.0 …	1135	C00178	RWQNBRDOKXIBIV-UHFFFAOYSA-N	1322	1763	707	765	576	499	477	320	413	577	883	534	1057	820	629	661	579	1193	1276	1093	1106	493	479	703	1014	610	756	858	961	858	206	679	484	559	553	946	545	1358	950	1208	579	844
thymidine	349402	170	87703	85:2128.0 86:315.0 87:993.0 88:296.0 89:761.0 90:170.0 91:199.0 93:88.0 94:143.0 95:637.0 96:198.0 97:555.0 98:401.0 99:2720.0 100:964.0 101:6820.0 102:681.0 103:10367.0 104:790.0 105:668.0 109:307.0 111:3809.0 112:435.0 113:4473.0 114:564.0 115:1105.0 116:667.0 117:787.0 118:65.0 119:288.0 124:34.0 125:1815.0 126:288.0 127:3843.0 128:439.0 129:3217.0 130:471.0 131:1443.0 132:211.0 133:2376.0 134…	5789	C00214	IQFYYKKMVGJFEH-XLPZGREQSA-N	29062	32384	39816	29000	45494	30699	13380	23777	31453	14658	25588	27024	11027	30717	33379	51943	44539	37653	32138	42559	51740	14090	50648	34986	16580	29873	26361	29562	50951	45980	29982	34719	31216	38029	34411	17337	48806	31338	23111	37075	38530	44299
threonine	409568	218	26	85:1692.0 86:5629.0 87:4799.0 88:907.0 89:613.0 90:123.0 91:125.0 93:55.0 94:68.0 96:272.0 97:242.0 98:1238.0 99:967.0 100:21870.0 101:36969.0 102:6991.0 103:4765.0 104:575.0 105:736.0 106:101.0 111:100.0 112:872.0 113:501.0 114:4912.0 115:4479.0 116:1288.0 117:46070.0 118:5398.0 119:3251.0 120:305.0 121:156.0 126:135.0 128:12161.0 129:12490.0 130:8064.0 131:8458.0 132:8775.0 133:10819.0 134:1884…	6288	C00188	AYFVYJQAPQTCCC-GBXIJSLDSA-N	200642	383004	441607	482570	252660	202441	206115	311101	179942	110000	204460	183639	76163	124705	176617	68004	221973	219864	104831	172599	207890	330323	276700	245855	238221	274618	366428	316177	330382	425560	142962	256465	356809	262752	391654	1180079	262291	517601	151223	214021	186983	121312
threonic acid	497572	292	172	86:78.0 87:500.0 88:136.0 89:1131.0 90:139.0 91:82.0 95:22.0 98:80.0 99:146.0 101:890.0 102:4177.0 103:5003.0 104:619.0 105:374.0 111:46.0 112:15.0 113:201.0 115:359.0 116:115.0 117:5872.0 118:496.0 119:430.0 121:39.0 128:64.0 129:1372.0 130:3055.0 131:1659.0 132:232.0 133:2893.0 134:460.0 135:237.0 136:30.0 141:29.0 143:619.0 144:80.0 145:104.0 147:16627.0 148:2848.0 149:2024.0 152:34.0 157:244.…	5460407	C01620	JPIJQSOTBSSVTP-STHAYSLISA-N	27274	5896	10907	12181	21773	9158	10995	28211	6507	17524	19193	16653	18485	16134	27117	20625	12788	12338	32512	24763	15647	17792	6051	13593	13016	6116	42054	8317	11543	28355	30285	13849	14492	20538	49016	16886	40499	20796	3828	13244	51489	34264
threitol	467595	217	770	85:123.0 86:39.0 87:235.0 88:92.0 89:794.0 91:41.0 92:65.0 93:48.0 94:22.0 97:38.0 101:1040.0 102:87.0 103:5119.0 104:409.0 105:302.0 106:38.0 112:26.0 113:47.0 114:17.0 115:225.0 116:875.0 117:3651.0 118:353.0 119:290.0 129:736.0 131:620.0 132:62.0 133:1389.0 134:137.0 135:41.0 143:141.0 145:31.0 147:6122.0 148:886.0 149:553.0 151:42.0 165:22.0 175:40.0 189:971.0 190:191.0 191:521.0 192:94.0 193…	169019	C16884	UNXHWFMMPAWVPI-QWWZWVQMSA-N	2335	1793	2245	936	2438	848	1279	1378	1582	7788	2544	1610	5590	2268	1936	3878	1995	1368	1698	2379	1118	3942	1026	1286	2004	997	1204	1584	1654	2247	2457	1306	1602	1852	23236	1955	28466	1411	2264	1107	1349	2658
taurine	556690	326	411	86:2130.0 87:334.0 88:217.0 89:78.0 92:47.0 93:57.0 97:88.0 98:93.0 99:119.0 100:4174.0 101:454.0 102:217.0 103:217.0 107:36.0 108:25.0 109:19.0 112:58.0 113:180.0 114:847.0 115:350.0 116:363.0 117:448.0 118:82.0 119:207.0 120:64.0 121:24.0 122:20.0 123:74.0 125:29.0 126:59.0 127:101.0 128:32.0 129:92.0 130:2016.0 131:964.0 132:316.0 133:2858.0 134:422.0 135:269.0 139:20.0 143:41.0 144:51.0 146:1…	1123	C00245	XOAAWQZATWQOTB-UHFFFAOYSA-N	100720	25104	22545	5630	30570	268	2549	1953	1855	1964	11466	3194	13884	13483	241	230	3599	2165	49654	45402	79234	1887	20394	29034	15284	11025	29547	69559	66254	54087	39778	40853	22412	124	114596	37755	49592	40407	7025	39112	8856	2085
tartaric acid	534291	292	33985	85:786.0 86:260.0 87:1086.0 88:349.0 89:901.0 92:63.0 93:424.0 94:1.0 95:68.0 99:1482.0 100:1220.0 101:976.0 102:12165.0 103:4411.0 104:950.0 105:569.0 106:327.0 108:144.0 109:72.0 110:289.0 111:252.0 112:49.0 113:1630.0 114:165.0 115:50.0 116:707.0 117:1725.0 118:257.0 119:1109.0 120:248.0 121:94.0 122:2.0 123:2.0 124:107.0 125:18.0 126:158.0 127:408.0 129:76.0 130:6556.0 131:6451.0 132:1626.0 1…	444305	C00898	FEWJPZIEWOKRBE-JCYAYHJZSA-N	278	278	2134	1759	2335	1860	155	244	273	1351	295	1139	874	296	1257	1018	447	1187	295	245	1189	540	398	376	313	241	504	329	388	574	250	374	420	477	235	681	256	652	301	235	1487	216
tagatose	631835	307	33981	85:79.0 86:3623.0 87:140.0 88:1083.0 89:19467.0 90:3116.0 92:207.0 94:181.0 95:260.0 96:1171.0 101:4728.0 102:155.0 103:277573.0 104:24119.0 105:14099.0 106:2858.0 111:569.0 112:433.0 114:3213.0 115:2819.0 117:15123.0 118:3495.0 119:2158.0 120:1178.0 125:544.0 126:709.0 127:8754.0 128:865.0 129:17063.0 130:3195.0 131:12310.0 132:1286.0 133:28749.0 137:1064.0 138:62.0 140:835.0 141:691.0 142:5686.…	439312	C00795	LKDRXBCSQODPBY-OEXCPVAWSA-N	1177	1742	3343	1096	1250	2088	3134	1459	1198	1379	1436	1972	660	2647	5072	9744	1105	3554	1124	2263	3718	3324	888	384	1456	584	714	712	492	504	1147	823	596	1375	1159	1430	3129	1393	1387	1240	2069	1450
sucrose	915139	271	173	85:319.0 87:314.0 88:197.0 89:406.0 91:85.0 92:24.0 94:41.0 97:89.0 99:203.0 100:65.0 101:688.0 102:331.0 103:8357.0 104:731.0 105:421.0 108:21.0 109:428.0 110:53.0 111:276.0 112:52.0 113:277.0 114:83.0 115:331.0 116:305.0 117:1934.0 118:199.0 119:119.0 122:42.0 124:17.0 125:110.0 127:383.0 128:152.0 129:5742.0 130:735.0 131:1008.0 132:97.0 133:1861.0 134:253.0 135:207.0 136:48.0 138:21.0 139:138…	5988	C00089	CZMRCDWAGMRECN-UGDNZRGBSA-N	372	215	1489	22633	1780	755	694	4207	765	10919	1015	1500	6338	1214	5173	1912	1550	1057	8271	2711	698	280	903	1344	2407	4862	1102	281	1190	2154	4565	1280	1276	1774	9091	1441	6835	3413	1122	2685	1721	1329
succinic acid	370608	247	161	85:303.0 87:764.0 88:359.0 89:340.0 91:55.0 92:42.0 95:84.0 98:86.0 99:324.0 101:577.0 102:330.0 103:701.0 104:172.0 105:342.0 106:78.0 107:93.0 111:30.0 113:629.0 114:213.0 115:891.0 116:1231.0 117:1124.0 118:170.0 119:320.0 120:104.0 124:22.0 126:77.0 128:196.0 129:6064.0 130:1045.0 131:1466.0 132:345.0 133:2204.0 135:234.0 136:65.0 137:16.0 138:15.0 142:39.0 143:223.0 145:378.0 147:57887.0 148…	1110	C00042	KDYFGRWQOYBRFD-UHFFFAOYSA-N	8093	6545	11968	14467	23297	8392	5643	6734	10143	7335	8210	14580	27605	7911	10557	6555	5273	14292	5507	7581	7672	6761	7796	10960	8623	10977	12032	5998	7975	15222	22548	6464	7102	13268	8857	5814	8314	8970	5374	5569	14207	6545
sophorose	962064	307	132242	85:2560.0 86:912.0 87:2091.0 88:1575.0 89:17628.0 90:1723.0 91:871.0 92:166.0 94:467.0 95:318.0 96:457.0 97:1134.0 98:607.0 99:3066.0 100:5575.0 101:9344.0 102:2677.0 103:111948.0 104:11428.0 105:6566.0 106:805.0 107:81.0 108:148.0 109:1522.0 110:714.0 111:1805.0 112:1834.0 113:3073.0 114:1598.0 115:2873.0 116:4294.0 117:43075.0 118:4276.0 119:2903.0 120:319.0 122:167.0 123:164.0 124:230.0 125:50…	441432	C08250	HIWPGCMGAMJNRG-BTLHAWITSA-N	679	386	370	346	320	329	352	356	450	1244	286	390	663	99	411	377	279	252	368	623	487	269	386	162	392	89	266	305	554	484	253	246	89	485	2053	240	1569	320	392	594	300	298
shikimic acid	611100	204	286	85:149.0 87:51.0 89:152.0 90:30.0 91:290.0 92:189.0 93:498.0 94:99.0 95:323.0 96:150.0 97:191.0 98:58.0 99:248.0 100:45.0 101:676.0 103:796.0 104:122.0 105:435.0 107:157.0 108:97.0 109:114.0 111:293.0 112:57.0 113:62.0 114:60.0 115:150.0 116:435.0 117:504.0 118:76.0 119:240.0 121:261.0 122:62.0 123:242.0 125:205.0 126:81.0 128:58.0 131:777.0 132:71.0 133:2652.0 134:351.0 135:280.0 137:3.0 138:27.…	8742	C00493	JXOHGGNKMLTUBP-HSUXUTPPSA-N	4290	4995	6974	6291	4236	6558	1821	1215	7682	7268	4007	4929	2059	2037	9742	3369	4880	5695	3018	1805	11413	3155	2208	6952	3543	3216	9682	3405	10351	12675	4799	1608	8038	5192	3811	3072	5287	3196	7878	4632	3885	18460
serotonin	863824	174	364413	86:4107.0 88:265.0 89:507.0 99:113.0 100:836.0 101:537.0 102:87.0 105:231.0 106:150.0 115:184.0 116:354.0 122:106.0 123:35.0 128:209.0 129:489.0 131:657.0 138:69.0 140:59.0 142:417.0 144:225.0 146:183.0 156:136.0 158:66.0 162:90.0 164:50.0 166:73.0 172:44.0 174:17886.0 175:3422.0 176:1438.0 177:194.0 178:69.0 180:20.0 187:100.0 188:94.0 189:77.0 193:213.0 199:82.0 200:82.0 202:366.0 203:60.0 204:…	5202	C00780	QZAYGJVTTNCVMB-UHFFFAOYSA-N	99819	25027	99631	71675	70304	68008	281960	108539	96777	119461	85725	85044	91585	92158	104266	229167	76528	121884	239564	131212	56079	172542	84860	74581	28851	32748	54505	76519	127629	26285	158727	71962	31529	134355	71495	74380	129911	86479	72763	119097	60415	103214
serine	395020	204	25	85:536.0 86:1604.0 87:945.0 88:1874.0 89:1384.0 90:199.0 91:148.0 95:84.0 97:103.0 98:189.0 99:283.0 100:23226.0 101:3557.0 102:1780.0 103:3612.0 104:267.0 105:217.0 109:46.0 110:192.0 112:43.0 113:186.0 114:2146.0 115:2068.0 116:7090.0 117:3142.0 118:630.0 119:872.0 120:104.0 122:24.0 125:17.0 128:249.0 129:255.0 130:1752.0 131:2506.0 132:2800.0 133:5975.0 134:1177.0 135:499.0 141:90.0 142:206.0…	5951	C00065	MTCFGRXMJLQNBG-REOHCLBHSA-N	654612	517983	582015	449092	819102	660438	292202	683553	454380	375962	510208	484350	593542	607560	642057	827531	900947	648948	466357	807948	663325	1048101	782489	614662	1427218	1049841	720863	1419682	699316	757292	901276	922938	1087593	804161	755851	720350	826708	665973	799169	564919	802304	953728
salicylic acid	480699	267	3063	85:285.0 86:220.0 87:2.0 89:1006.0 90:498.0 91:4530.0 92:934.0 93:295.0 94:14.0 95:336.0 96:295.0 98:121.0 99:41.0 100:8.0 102:149.0 103:549.0 104:235.0 105:892.0 106:168.0 107:90.0 108:111.0 109:204.0 111:75.0 112:87.0 115:867.0 116:172.0 117:148.0 118:237.0 119:617.0 120:447.0 121:352.0 122:47.0 123:228.0 124:84.0 126:602.0 128:74.0 129:64.0 130:169.0 131:828.0 132:86.0 133:2119.0 134:461.0 135…	338	C00805	YGSDEFSMJLZEOE-UHFFFAOYSA-N	3097	3037	9859	2625	4945	4734	2437	804	3295	2704	2214	1603	1914	1513	2463	2807	3174	2563	1871	2060	2701	5102	7507	2516	5279	4506	5533	4088	5137	5026	3798	1886	3745	2344	11083	16193	4862	2053	1942	2977	3466	4366
saccharic acid	699211	333	11214	85:376.0 86:223.0 87:56.0 89:377.0 90:30.0 91:59.0 93:137.0 94:112.0 95:140.0 99:663.0 100:177.0 101:426.0 102:1251.0 103:1710.0 104:173.0 105:104.0 106:11.0 108:89.0 110:106.0 111:181.0 112:63.0 113:312.0 114:10.0 115:253.0 116:35.0 117:1458.0 118:146.0 119:195.0 121:344.0 123:7.0 124:91.0 127:309.0 129:1394.0 130:600.0 131:1538.0 132:485.0 133:2043.0 134:499.0 135:122.0 138:17.0 139:23.0 140:81…	33037	C00818	DSLZVSRJTYRBFB-LLEIAEIESA-N	1798	978	1713	938	1305	995	2784	633	568	2635	976	325	3409	1263	1784	3358	520	1088	1160	1059	1109	1060	968	823	1926	1002	1048	645	1172	955	1086	844	779	1316	723	1510	1477	486	1433	969	972	988
ribose	553071	217	384948	85:2399.0 86:4146.0 87:4454.0 88:2826.0 89:34609.0 90:2597.0 91:2045.0 92:163.0 94:644.0 95:196.0 98:1411.0 99:4110.0 100:15150.0 101:12241.0 102:6329.0 103:304794.0 104:27717.0 105:21890.0 106:994.0 107:606.0 111:503.0 112:1835.0 113:3282.0 114:5374.0 115:4289.0 116:6441.0 117:21019.0 118:2794.0 119:3780.0 120:825.0 121:607.0 124:60.0 125:88.0 126:744.0 127:1902.0 129:28456.0 130:5612.0 131:1305…	10975657		SRBFZHDQGSBBOR-SOOFDHNKSA-N	21217	35360	44459	37599	22769	38058	5068	36221	33610	11089	35468	17324	19243	44170	21682	33147	24598	13407	8851	51123	22483	5486	23123	38112	7981	42795	14039	10344	39261	15216	16384	15400	31204	19335	11238	63946	30503	47155	29942	25312	17036	24911
ribonic acid	599680	292	1683	85:227.0 86:88.0 87:301.0 88:189.0 89:1714.0 90:165.0 92:75.0 93:53.0 98:147.0 99:481.0 100:3713.0 101:2153.0 102:4583.0 103:29677.0 104:2992.0 105:1403.0 110:143.0 111:44.0 112:63.0 113:396.0 114:93.0 115:933.0 116:854.0 117:9305.0 118:835.0 119:929.0 120:54.0 121:81.0 123:25.0 124:12.0 125:90.0 126:47.0 127:17.0 128:340.0 129:5571.0 130:3345.0 131:4080.0 132:826.0 133:8223.0 134:602.0 135:562.0…	5460677	C01685	QXKAIJAYHKCRRA-BXXZVTAOSA-N	10343	22098	9758	6807	5001	7117	4425	4044	5532	5233	1756	7497	2352	3251	3342	7321	7484	5279	1433	4302	6085	7777	3683	3096	11169	1824	4384	6847	9622	6680	9158	7014	5050	7460	6695	2871	7474	7308	6654	4495	3566	9899
ribitol	575497	217	7362	85:248.0 86:43.0 87:65.0 88:62.0 89:897.0 90:98.0 92:20.0 95:22.0 99:113.0 100:224.0 101:774.0 102:28.0 103:6316.0 104:624.0 105:415.0 107:35.0 109:433.0 110:374.0 111:71.0 112:1.0 113:273.0 114:80.0 115:19.0 116:274.0 117:7478.0 118:701.0 119:297.0 126:2.0 128:44.0 129:3713.0 130:874.0 131:1633.0 132:149.0 133:1838.0 134:180.0 135:129.0 136:1.0 140:1.0 142:152.0 143:478.0 145:98.0 146:11.0 147:7…	827	C00474	HEBKCHPVOIAQTA-ZXFHETKHSA-N	2696	2116	1729	2043	2018	1705	2665	1730	1989	1458	1413	2407	2736	2450	3323	1734	1288	1367	1929	1576	1448	3308	1758	1411	2989	1685	3695	1143	2807	3310	2438	1660	1256	2377	2385	4415	2764	1902	2237	1440	2421	1647
raffinose	1120886	361	3190	85:33.0 86:57.0 89:118.0 97:9.0 99:119.0 101:141.0 103:2918.0 104:200.0 109:167.0 113:29.0 115:39.0 116:161.0 117:590.0 119:118.0 127:20.0 129:3784.0 130:442.0 131:389.0 132:40.0 133:755.0 139:34.0 141:95.0 142:74.0 143:448.0 144:16.0 145:42.0 147:2732.0 148:202.0 149:232.0 150:2.0 153:60.0 155:407.0 156:35.0 157:463.0 158:48.0 159:18.0 161:17.0 162:10.0 163:129.0 169:2550.0 170:335.0 171:169.0 1…	439242	C00492	MUPFEKGTMRGPLJ-ZQSKZDJDSA-N	329	233	2230	183	6807	233	221	2631	529	2010	1832	1681	1415	845	5054	676	1441	1489	2493	5380	1931	307	1485	186	3992	2948	456	305	359	807	3413	1534	843	1406	1164	688	580	2237	2201	1158	1584	1303
pyrophosphate	547021	451	88522	85:103.0 86:284.0 87:71.0 89:243.0 90:97.0 91:139.0 95:25.0 96:113.0 97:171.0 101:246.0 102:214.0 103:252.0 104:123.0 105:172.0 106:89.0 107:197.0 109:80.0 112:92.0 115:164.0 119:193.0 121:368.0 122:41.0 123:49.0 131:193.0 133:1471.0 134:81.0 135:873.0 137:377.0 143:40.0 144:90.0 147:1405.0 148:135.0 149:418.0 152:68.0 159:170.0 163:33.0 165:36.0 167:139.0 172:36.0 173:17.0 176:50.0 177:117.0 179…	1023	C00013	XPPKVPWEQAFLFU-UHFFFAOYSA-N	3486	2792	1839	536	4056	659	2094	2212	282	1143	2752	1417	2135	1760	1142	5216	3857	1658	2325	3556	1994	1769	2604	1526	5802	1143	2513	3243	3556	2899	3881	3283	3914	1829	3403	2583	7749	3142	1218	3315	2019	2422
putrescine	588119	174	21703	85:624.0 86:17614.0 87:1954.0 88:701.0 95:37.0 96:1.0 97:93.0 98:646.0 99:2310.0 100:8640.0 101:1171.0 102:973.0 103:9.0 110:382.0 111:26.0 112:811.0 113:463.0 114:1772.0 115:664.0 116:1599.0 117:894.0 118:197.0 124:16.0 125:39.0 126:2092.0 127:226.0 128:1088.0 129:243.0 130:4521.0 131:1582.0 132:862.0 140:655.0 141:77.0 142:1872.0 143:265.0 144:500.0 145:66.0 146:2422.0 153:32.0 156:175.0 158:65…	1045	C00138	KIDHWZJUCRJVML-UHFFFAOYSA-N	6388	4848	9970	5929	8332	5008	7394	5012	2910	5707	3625	5828	8618	2271	3942	17845	4890	5860	4090	5107	4486	7536	12038	3774	12210	7639	11035	5752	5888	11316	11747	7818	4238	9035	10644	11014	11345	9088	4160	3825	6407	8947
pseudo uridine	813899	217	1688	86:237.0 88:11.0 89:59.0 98:89.0 99:253.0 100:1259.0 101:467.0 102:246.0 103:1528.0 104:31.0 105:44.0 106:207.0 107:166.0 109:7.0 110:112.0 111:375.0 113:146.0 114:80.0 115:64.0 116:328.0 117:474.0 118:55.0 122:3.0 124:1.0 125:164.0 127:342.0 128:214.0 129:1201.0 130:286.0 131:481.0 132:107.0 133:1244.0 134:252.0 136:17.0 137:5.0 140:118.0 141:89.0 142:644.0 143:887.0 144:172.0 145:62.0 147:4539.…	15047	C02067	PTJWIQPHWPFNBW-GBNDHIKLSA-N	11065	14120	12344	11029	11289	10257	13084	9888	15992	17235	19920	11775	10284	17902	15064	20556	16489	17006	25140	15378	12822	13120	10289	13696	16480	10771	8608	12550	23245	14320	16520	9977	11602	8681	16215	11586	22963	14754	15150	13909	10505	16003
proline	364716	142	8	85:2056.0 86:1998.0 87:940.0 88:328.0 89:338.0 90:51.0 92:149.0 94:210.0 95:311.0 96:577.0 97:573.0 98:1498.0 99:2820.0 100:4125.0 101:1740.0 102:731.0 103:1654.0 104:106.0 105:427.0 106:176.0 107:465.0 108:67.0 109:52.0 110:311.0 111:232.0 112:301.0 113:996.0 114:329.0 115:1985.0 116:429.0 117:1213.0 118:146.0 119:466.0 120:44.0 121:71.0 122:64.0 123:52.0 124:625.0 125:120.0 126:878.0 127:934.0 …	145742	C00148	ONIBWKKTOPOVIA-BYPYZUCNSA-N	636666	394783	905429	558230	870415	403537	81822	1199555	487494	447361	380907	696009	694960	307635	390187	273116	972418	573090	232806	605284	463164	461663	687065	441287	948544	997668	695806	724591	453627	839162	667203	1199675	867370	636318	616782	899959	261475	829878	854812	713787	757517	518260
piperidone	275603	156	34023	85:313.0 86:2133.0 87:100.0 89:10.0 91:1.0 92:54.0 93:54.0 94:68.0 95:129.0 97:4.0 98:339.0 99:78.0 100:2441.0 101:229.0 102:141.0 103:160.0 104:41.0 105:172.0 106:216.0 107:648.0 109:93.0 110:545.0 111:5.0 112:96.0 113:22.0 114:137.0 115:193.0 116:188.0 117:101.0 118:56.0 119:47.0 122:30.0 126:693.0 127:556.0 128:915.0 129:179.0 130:428.0 131:73.0 133:135.0 134:199.0 135:185.0 136:25.0 137:5.0 1…	12665		XUWHAWMETYGRKB-UHFFFAOYSA-N	2324	5130	12726	3834	3635	1633	4221	1486	2094	3941	4640	2011	10186	3386	5371	2982	12988	6935	3346	6279	12103	4317	3163	2262	9472	4265	7959	1763	1374	1653	11075	20227	83754	4759	1988	2061	1622	6488	54020	16260	4680	4196
pipecolinic acid	404121	156	2448	85:187.0 88:116.0 99:41.0 100:66.0 101:16.0 103:96.0 109:24.0 110:3.0 113:34.0 114:48.0 116:62.0 117:22.0 126:6.0 127:56.0 128:38.0 130:33.0 134:136.0 147:48.0 151:152.0 152:36.0 156:4170.0 157:475.0 158:163.0 168:30.0 171:57.0 181:23.0 184:125.0 186:10.0 193:50.0 216:8.0 227:24.0 230:88.0 231:22.0 299:135.0 300:78.0 304:20.0 318:8.0 363:26.0 391:1.0 400:3.0 407:6.0 410:5.0 435:5.0 467:3.0 487:21…	6931662		HXEACLLIILLPRG-RXMQYKEDSA-N	1735	3012	2571	14176	3292	1977	879	2668	1981	5074	2554	3993	2767	2462	1876	2954	4557	4357	4096	2404	2471	4940	2742	3206	18108	20073	3793	3724	1500	4934	1700	3225	4376	2115	2436	2004	1227	2851	4652	3175	4118	3058
pimelic acid	523205	155	33429	85:401.0 86:767.0 87:6.0 88:84.0 93:6.0 95:185.0 96:65.0 97:1110.0 98:147.0 99:197.0 100:40.0 101:333.0 102:57.0 103:160.0 104:5.0 105:28.0 107:362.0 108:52.0 110:38.0 111:119.0 112:3.0 113:401.0 115:115.0 116:422.0 117:2566.0 118:134.0 119:71.0 122:1.0 124:204.0 125:2198.0 127:220.0 128:25.0 129:1610.0 130:615.0 131:483.0 133:564.0 134:57.0 135:84.0 137:56.0 138:18.0 139:8.0 140:14.0 141:43.0 14…	385	C02656	WLJVNTCWHIRURA-UHFFFAOYSA-N	2504	3201	1658	998	1565	1468	904	949	1710	990	1609	1952	1176	1593	2026	1627	1708	650	1824	1819	1949	1084	711	2699	1126	2556	2946	1809	2512	1589	1758	1583	1784	1348	3166	1412	3281	511	1433	862	2015	1315
phthalic acid	567345	147	46142	85:1488.0 86:188.0 87:617.0 88:207.0 89:2382.0 90:1115.0 91:3962.0 92:168.0 93:1678.0 94:146.0 95:203.0 96:81.0 97:59.0 99:223.0 100:235.0 101:559.0 102:405.0 103:2021.0 104:2900.0 105:3735.0 106:343.0 107:433.0 109:43.0 110:114.0 112:86.0 113:102.0 114:58.0 115:1691.0 116:305.0 117:184.0 118:551.0 119:5043.0 120:785.0 121:597.0 122:83.0 123:50.0 124:7.0 126:880.0 127:441.0 128:199.0 129:554.0 13…	1017	C01606	XNGIFLGASWRNHJ-UHFFFAOYSA-N	30461	10953	12520	7714	14195	11466	19076	5131	6249	9037	7140	8122	11559	15980	20705	12625	9016	19743	9592	6530	9979	8228	10079	9877	8856	14780	9660	9209	14844	10548	8632	7758	8908	25659	9256	9770	14514	10258	7110	10336	17693	22143
phosphoethanolamine	603912	299	1723	85:20.0 86:924.0 87:173.0 88:41.0 90:8.0 91:76.0 95:36.0 96:1.0 97:39.0 99:9.0 100:4477.0 101:327.0 102:26.0 107:64.0 109:53.0 113:35.0 114:2019.0 115:1275.0 116:271.0 117:260.0 119:44.0 120:5.0 123:18.0 129:2.0 130:467.0 131:202.0 132:82.0 133:763.0 134:65.0 135:351.0 136:14.0 137:122.0 140:1.0 143:21.0 144:14.0 146:1.0 147:618.0 148:30.0 151:53.0 158:77.0 160:1.0 161:3.0 162:9.0 163:5.0 164:2.0…	1015	C00346	SUHOOTKUPISOBE-UHFFFAOYSA-N	14492	3116	5269	2473	2055	1888	6682	2772	1408	1253	1337	2578	1569	3338	3961	2360	1728	2612	7142	4311	1691	11527	6078	3830	7312	1453	6980	3297	9182	4951	13182	3405	4451	5033	3812	2951	9897	5138	1368	10285	1836	3528
phosphate	345365	314	4	85:2157.0 86:4845.0 87:5305.0 88:1544.0 89:6178.0 90:913.0 91:5486.0 92:639.0 93:1090.0 94:256.0 95:178.0 96:901.0 97:221.0 98:1216.0 99:626.0 100:3524.0 103:17906.0 104:4250.0 105:12326.0 106:1911.0 107:7514.0 108:751.0 109:2429.0 110:239.0 112:225.0 113:1044.0 114:607.0 115:23611.0 116:3246.0 117:2166.0 118:1082.0 119:15220.0 120:2183.0 121:11456.0 122:1330.0 123:5152.0 124:478.0 125:397.0 126:…	1004	C00009	NBIIXXVUZAFLBC-UHFFFAOYSA-N	719353	508431	521573	366085	565984	463581	337114	610654	278025	334617	741817	520638	441384	804437	350807	551145	711014	299978	478469	630464	432804	726489	767165	427464	461436	616293	534440	525715	589889	495227	998625	765645	781088	956557	593384	1044102	669901	688240	496185	597044	436786	768233
phenylethylamine	510327	174	2005	85:169.0 89:6.0 90:2.0 91:2.0 98:145.0 99:115.0 102:5.0 111:2.0 113:34.0 114:67.0 120:23.0 129:1.0 137:7.0 146:11.0 149:2.0 158:7.0 171:1.0 174:3063.0 175:295.0 176:30.0 184:2.0 299:222.0	1001	C05332	BHHGXPLMPWCGHP-UHFFFAOYSA-N	14812	4766	18238	6315	19036	10755	114937	12257	7901	22727	10743	35409	14343	8958	5199	101206	25206	129988	54414	10471	6482	47411	12006	5651	519877	36779	13407	42325	17936	48687	17916	29647	26077	19960	99878	27459	150046	20062	53043	13472	41821	11090
phenylalanine	537804	192	33	85:116.0 86:960.0 87:386.0 88:130.0 89:524.0 90:333.0 91:7394.0 92:957.0 93:245.0 95:80.0 97:48.0 98:130.0 99:52.0 100:9746.0 101:1177.0 102:805.0 103:1034.0 104:243.0 105:388.0 107:71.0 113:39.0 114:39.0 115:219.0 116:165.0 117:780.0 118:464.0 119:424.0 120:416.0 121:430.0 122:59.0 123:39.0 129:97.0 130:1679.0 131:1133.0 132:1341.0 133:1146.0 134:336.0 135:293.0 136:49.0 138:34.0 139:49.0 140:25…	6140	C00079	COLNVLDHVKWLRT-QMMMGPOBSA-N	169839	254981	198995	221919	189965	224246	98739	189455	145433	149633	199875	119806	147217	144398	159150	213164	232218	211291	133238	164053	213135	239662	286766	239960	364823	184748	233617	207510	194135	219417	204230	164383	234893	243397	211290	152950	236318	200894	187844	216502	235672	279499
pentose	540818	103	360841	86:84.0 87:151.0 88:150.0 89:2738.0 90:255.0 91:147.0 100:725.0 101:866.0 102:397.0 103:16183.0 104:1583.0 105:958.0 112:39.0 113:133.0 114:181.0 115:222.0 116:195.0 117:2331.0 118:244.0 119:285.0 120:38.0 127:111.0 128:36.0 129:1766.0 130:290.0 131:842.0 132:128.0 133:1834.0 134:293.0 135:187.0 138:20.0 142:84.0 143:261.0 144:52.0 145:129.0 146:52.0 147:5147.0 148:807.0 149:544.0 157:106.0 158:8…	229		SRBFZHDQGSBBOR-UHFFFAOYSA-N	3383	2348	2832	2029	10896	2319	1975	2004	10285	2525	4096	1693	1812	14253	2990	3082	3684	2840	3403	12477	9555	4698	14797	2256	11785	2591	10420	3174	2598	2116	4129	1853	2180	2350	3687	2831	5725	2965	2582	3147	8209	2161
pelargonic acid	399229	215	50	85:95.0 86:236.0 88:109.0 89:242.0 90:68.0 94:18.0 95:61.0 96:43.0 98:137.0 99:208.0 101:214.0 102:71.0 105:367.0 116:364.0 117:7457.0 118:623.0 119:191.0 123:20.0 128:63.0 129:2753.0 130:235.0 131:2172.0 132:1576.0 133:343.0 143:171.0 144:20.0 145:577.0 146:129.0 149:75.0 150:22.0 157:39.0 159:78.0 171:92.0 172:28.0 187:106.0 201:79.0 215:2429.0 216:383.0 217:112.0 221:143.0 222:38.0 252:13.0 25…	8158	C01601	FBUKVWPVBMHYJY-UHFFFAOYSA-N	24678	22342	94297	17551	25793	21434	54560	14499	21638	15172	21961	17349	12409	18266	24241	30029	15441	22581	15067	17682	15780	19681	20146	17687	31990	23788	26138	25231	25004	31427	20822	25934	20743	30111	15383	19417	39091	23591	22723	20165	22406	26896
palmitoleic acid	706508	311	96	85:405.0 86:127.0 87:100.0 88:106.0 89:342.0 90:32.0 91:410.0 92:134.0 93:696.0 94:296.0 95:1599.0 96:1826.0 97:1110.0 98:1428.0 99:386.0 100:76.0 101:299.0 102:133.0 105:458.0 107:371.0 108:267.0 109:604.0 110:792.0 111:403.0 112:293.0 113:104.0 114:41.0 115:49.0 116:721.0 117:8045.0 118:759.0 119:439.0 120:82.0 121:328.0 123:517.0 124:259.0 125:141.0 129:6070.0 130:660.0 131:1353.0 132:963.0 13…	445638	C08362	SECPZKHBENQXJG-FPLPWBNLSA-N	1010	1325	1135	1514	2584	1749	2634	936	7009	4982	4485	729	1493	1512	1357	3886	2925	1902	2027	1267	3380	2327	2613	2944	4420	2750	4894	1865	4153	273	3165	1884	2351	1371	955	2522	1107	1787	2996	2716	2264	6896
palmitic acid	713809	313	11	85:5547.0 86:2174.0 87:1945.0 88:1374.0 89:4967.0 90:773.0 91:1518.0 92:318.0 93:3798.0 94:511.0 95:10592.0 96:1486.0 97:8747.0 98:6953.0 99:4528.0 100:714.0 101:2700.0 102:872.0 103:543.0 105:5528.0 106:406.0 107:1555.0 108:180.0 109:2908.0 110:516.0 111:3724.0 112:1696.0 113:834.0 114:115.0 115:1629.0 116:11477.0 117:187825.0 118:18078.0 119:7322.0 120:225.0 121:1203.0 122:69.0 123:876.0 124:28…	985	C00249	IPCSVZSSVZVIGE-UHFFFAOYSA-N	78672	117246	99797	111470	136065	121494	211042	59427	205474	192906	171858	79554	73488	99054	107402	167028	131190	131105	175036	86680	228014	133829	131916	157182	158997	118185	172549	148596	188965	166969	141945	90952	130561	104482	92420	94531	118344	118605	143176	141748	144927	199980
oxoproline	485935	156	10	85:3305.0 86:3646.0 88:224.0 89:349.0 92:90.0 93:31.0 94:268.0 97:300.0 98:1005.0 99:1224.0 100:2213.0 101:88.0 102:773.0 103:769.0 104:198.0 105:507.0 106:72.0 108:279.0 109:95.0 110:674.0 111:220.0 112:3321.0 113:1081.0 114:1752.0 115:792.0 116:101.0 117:1281.0 118:207.0 119:332.0 122:383.0 123:65.0 124:48.0 126:536.0 127:49.0 128:356.0 129:115.0 130:114.0 131:2158.0 132:618.0 133:4526.0 134:75…	7405	C01879	ODHCTXKNWHHXJC-VKHMYHEASA-N	971978	1052064	1214410	762571	1046181	1131050	529911	641172	711644	635480	809423	627614	594792	756888	1096103	654927	873037	926451	517421	661060	1309144	497539	828277	912010	683947	729198	1012373	914601	951246	892682	844127	605114	629016	754033	905495	929872	1081540	742432	792405	930356	1060599	639950
oxalic acid	260513	190	4923	85:642.0 86:564.0 88:852.0 89:2725.0 90:394.0 91:354.0 92:72.0 93:452.0 95:374.0 99:782.0 100:169.0 101:3135.0 102:7162.0 103:10813.0 104:1629.0 105:3087.0 106:416.0 107:839.0 108:169.0 109:471.0 110:173.0 111:137.0 113:787.0 114:94.0 115:3681.0 116:1325.0 117:6042.0 118:1002.0 119:1067.0 120:91.0 121:33.0 122:65.0 123:314.0 124:97.0 125:300.0 129:68.0 130:184.0 131:11895.0 132:2017.0 133:14362.0…	971	C00209	MUBZPKHOEPUJKR-UHFFFAOYSA-N	3532	4687	3853	4810	7985	5794	48174	4087	8776	24485	2985	6603	9555	3534	5590	7429	1821	5564	3315	1999	3401	15314	5727	2644	9845	5398	4052	7813	7268	3106	6352	5055	5176	2389	5795	5012	11820	3291	8260	4011	4034	8202
ornithine 3TMS	527113	142	1821	85:252.0 86:569.0 87:548.0 88:467.0 89:1118.0 90:393.0 94:104.0 95:111.0 96:181.0 97:341.0 98:542.0 99:225.0 100:4351.0 101:232.0 102:4646.0 103:662.0 104:345.0 105:178.0 106:63.0 107:181.0 108:4.0 109:6.0 110:358.0 111:16.0 112:222.0 113:200.0 114:874.0 115:3565.0 116:287.0 117:1730.0 118:380.0 119:233.0 124:193.0 125:16.0 126:683.0 128:2450.0 129:1396.0 130:1712.0 131:801.0 132:778.0 133:1042.0…	6262	C00077	AHLPHDHHMVZTML-BYPYZUCNSA-N	109779	343994	156076	144446	113352	147131	101260	259889	122600	138135	125593	188605	126434	116436	121816	230981	236572	147804	138818	266808	112192	551813	604503	143406	737023	234038	156490	221314	160130	291957	257408	295295	238388	297692	281528	398897	242824	383903	181006	246922	151765	288390
oleic acid	779120	339	43	85:2268.0 86:703.0 87:608.0 88:472.0 89:1302.0 90:134.0 91:1987.0 92:342.0 93:2662.0 94:1268.0 95:7406.0 96:10672.0 97:6738.0 98:7712.0 99:1578.0 100:201.0 101:682.0 102:145.0 103:388.0 104:124.0 105:1450.0 106:261.0 107:1323.0 108:726.0 109:3302.0 110:3665.0 111:2689.0 112:1153.0 113:264.0 114:114.0 115:259.0 116:3180.0 117:34280.0 118:3347.0 119:2670.0 120:259.0 121:1238.0 122:553.0 123:2546.0 …	445639	C00712	ZQPPMHVWECSIRJ-KTKRTIGZSA-N	1459	1652	1463	2471	1758	4181	164082	13985	88804	101086	66385	2432	16443	26942	3604	64932	42241	1707	75855	1649	67939	1293	54065	2342	2491	4138	5649	56089	67624	39019	2020	28323	1426	1047	1291	1603	1061	1682	1777	42623	2109	91269
oleamide	849710	144	20961	85:426.0 86:402.0 87:144.0 89:353.0 90:711.0 91:1369.0 92:194.0 93:400.0 94:235.0 95:556.0 96:526.0 97:627.0 98:214.0 99:199.0 100:1197.0 101:249.0 102:259.0 104:85.0 105:184.0 106:90.0 107:124.0 108:222.0 109:239.0 110:336.0 111:154.0 113:111.0 114:132.0 115:2827.0 116:11090.0 117:1116.0 118:448.0 119:161.0 120:59.0 121:55.0 122:381.0 123:147.0 124:172.0 125:88.0 126:316.0 127:230.0 128:10813.0 …	5283387	C19670	FATBGEAMYMYZAF-KTKRTIGZSA-N	13598	40946	14891	29776	23066	22165	9094	18818	31696	18562	21650	36882	9372	29401	13946	14250	15833	37512	29555	28337	30224	4271	21106	38249	13826	28608	41988	23478	41133	41340	15011	18490	15237	4326	31274	25134	16154	22080	29398	21460	36403	16125
nonadecanoic acid	822782	117	46258	85:1502.0 89:30.0 101:20.0 117:3559.0 118:308.0 129:1734.0 130:140.0 131:491.0 132:1487.0 134:55.0 135:25.0 145:565.0 146:4.0 150:7.0 159:47.0 173:18.0 185:102.0 187:34.0 201:139.0 213:2.0 241:13.0 246:10.0 283:25.0 285:5.0 313:22.0 327:21.0 328:30.0 339:2.0 341:7.0 346:3.0 354:7.0 355:315.0 356:200.0 357:42.0 358:14.0 364:1.0 403:4.0 428:8.0 484:8.0	12591	C16535	ISYWECDDZWTKFF-UHFFFAOYSA-N	3934	7980	3334	2988	4625	4370	7786	3759	4653	6037	4945	5455	2051	3789	4667	3836	2764	5568	4149	4509	3320	86	5311	4691	6169	4337	3560	3820	6133	4511	4389	2341	4293	3455	2654	21085	4195	7450	2878	3422	6324	3807
nicotinic acid	353428	180	327312	85:19018.0 86:3339.0 90:88561.0 91:8298.0 92:6075.0 93:12160.0 94:8292.0 95:4960.0 96:5731.0 97:1868.0 98:2143.0 99:6104.0 104:1919.0 105:11104.0 106:1027060.0 107:76462.0 108:4911.0 109:12893.0 110:12042.0 111:2544.0 112:1008.0 113:1931.0 119:1112.0 120:17045.0 121:3311.0 122:14905.0 123:13783.0 124:2292.0 125:1080.0 126:1605.0 131:1316.0 132:1743.0 136:920400.0 137:120093.0 138:34850.0 139:2402…	938	C00253	PVNIIMVLHYAWGP-UHFFFAOYSA-N	3204	5855	29507	3743	4620	5405	282030	643876	318541	147768	186332	854904	153590	739207	809256	203721	85234	593635	412644	781013	287450	4607	4031	2114	10718	3779	10484	4303	9710	3124	3534	2160	1807	4074	29300	71290	4640	3966	237808	347791	156718	3313
N-acetylglycine	356109	174	97747	86:561.0 87:403.0 88:644.0 89:35.0 99:219.0 100:176.0 101:274.0 102:648.0 104:5441.0 105:335.0 106:5.0 107:486.0 110:168.0 114:460.0 116:32.0 117:38.0 121:7.0 127:384.0 130:6095.0 131:81.0 132:3092.0 133:35.0 136:105.0 138:17.0 139:26.0 143:55.0 144:59.0 145:3349.0 146:531.0 171:15.0 174:3449.0 175:233.0 176:69.0 180:58.0 182:18.0 184:378.0 195:12.0 199:51.0 207:70.0 211:93.0 241:33.0 242:3.0 257…	10972		OKJIRPAQVSHGFK-UHFFFAOYSA-N	435	1325	824	753	1615	282	3667	1380	1001	1374	1523	715	431	1038	630	1281	2046	621	2651	1037	1107	2881	447	553	1094	543	787	1156	750	1387	1182	1201	825	1623	832	1279	753	917	1496	1157	836	1831
myristic acid	634414	285	127	85:1672.0 86:922.0 87:259.0 88:617.0 89:2301.0 90:194.0 91:565.0 93:1089.0 94:262.0 95:2947.0 96:479.0 97:1977.0 98:1752.0 99:1650.0 100:382.0 101:1406.0 104:452.0 105:1305.0 106:321.0 107:394.0 108:204.0 109:725.0 110:354.0 111:699.0 112:710.0 116:3547.0 117:55137.0 118:5160.0 119:1775.0 120:155.0 121:314.0 122:68.0 123:74.0 124:132.0 125:204.0 128:186.0 129:23236.0 130:2963.0 131:10163.0 132:11…	11005	C06424	TUNFSRHWOTWDNC-UHFFFAOYSA-N	8682	3473	4197	3048	3833	3256	8456	1788	6629	6341	5213	3881	2867	3254	10737	5611	3561	3993	5817	2272	4847	3416	3758	4294	5414	3930	4725	4029	5693	6070	3465	2844	4023	10907	3083	3632	7325	3458	5155	5073	4433	12542
myo-inositol	730022	305	1741	85:113.0 86:491.0 87:31.0 88:19.0 89:298.0 90:43.0 95:6.0 99:170.0 100:411.0 101:320.0 102:164.0 103:3399.0 104:366.0 105:2.0 107:22.0 108:49.0 109:262.0 111:243.0 112:149.0 113:176.0 114:90.0 115:187.0 116:296.0 117:1042.0 118:228.0 119:212.0 121:1.0 123:6.0 124:38.0 125:22.0 126:73.0 127:67.0 128:163.0 129:4240.0 130:611.0 131:1566.0 132:262.0 133:3203.0 134:572.0 135:421.0 136:43.0 138:92.0 13…	892	C00137	CDAISMWEOUEBRE-UHFFFAOYSA-N	548941	255666	200293	219483	254127	213103	514149	207561	182639	190195	234363	196568	129101	402658	239444	436213	166921	205673	654431	479257	435721	577740	237046	387987	260307	331927	208293	293487	559197	666800	229117	326798	434582	292732	489088	255057	506435	356059	163820	560470	451473	284031
mevalonic acid	498785	247	127978	85:5483.0 86:568.0 87:2214.0 88:417.0 89:567.0 95:1473.0 96:170.0 97:695.0 98:37.0 99:1868.0 101:4209.0 102:745.0 103:33613.0 104:3185.0 105:1665.0 109:98.0 111:522.0 112:270.0 113:2296.0 114:334.0 115:16246.0 116:2635.0 117:6276.0 118:603.0 119:1368.0 121:170.0 125:354.0 127:1200.0 128:94.0 129:1684.0 131:4149.0 132:507.0 133:10660.0 134:1361.0 135:1202.0 136:100.0 137:60.0 139:32.0 141:1296.0 1…	439230		KJTLQQUUPVSXIM-ZCFIWIBFSA-N	1139	3032	1458	1029	1827	1455	5599	1304	949	3352	898	940	872	2107	1685	887	852	1108	3779	1203	2715	1257	585	1074	8010	1396	960	873	833	1459	1753	676	2828	788	3095	1372	3522	1776	1372	609	919	947
methionine sulfoxide	637588	128	1678	85:111.0 86:364.0 88:603.0 89:480.0 90:1509.0 91:197.0 92:84.0 93:154.0 95:15.0 97:671.0 98:290.0 99:172.0 100:3967.0 101:724.0 102:1925.0 103:992.0 104:302.0 105:398.0 108:181.0 110:1218.0 111:125.0 112:950.0 113:82.0 114:1237.0 115:308.0 116:243.0 117:622.0 118:349.0 119:370.0 120:31.0 126:441.0 127:60.0 128:36136.0 129:5558.0 130:2232.0 131:472.0 132:667.0 133:2030.0 134:1330.0 136:77.0 138:1.…	158980	C02989	QEFRNWWLZKMPFJ-YGVKFDHGSA-N	69738	49835	138792	67667	112695	73238	19315	82833	37234	124160	36000	55314	132573	22813	32423	260104	61343	81852	28924	63610	62622	60388	160466	48043	205863	109933	145254	75512	67982	159807	133540	99410	66076	114741	165678	164862	125424	158667	65384	43913	97704	106461
methionine	483560	176	45	86:209.0 87:157.0 88:89.0 92:28.0 96:49.0 98:179.0 100:943.0 101:113.0 102:175.0 103:199.0 104:109.0 105:441.0 107:31.0 114:409.0 115:107.0 117:136.0 118:21.0 122:14.0 128:6524.0 129:603.0 130:496.0 131:1184.0 132:354.0 134:118.0 144:59.0 145:49.0 146:97.0 147:486.0 148:243.0 149:200.0 151:51.0 159:53.0 160:202.0 161:47.0 162:43.0 163:30.0 164:16.0 172:30.0 174:90.0 175:14.0 176:5168.0 177:722.0 …	6137	C00073	FFEARJCKVFRZRR-BYPYZUCNSA-N	73260	70171	105909	84548	85703	55250	34390	193939	77166	470342	134099	113275	804318	113407	121782	397898	317634	107267	116675	165500	102626	249824	118058	78749	209352	168793	154638	98040	67825	161320	206202	169242	230287	139876	175207	114051	207421	127538	213175	187037	161591	79531
methanolphosphate	289520	241	5393	91:189.0 98:118.0 99:213.0 109:13.0 110:42.0 115:116.0 117:125.0 118:94.0 119:81.0 121:107.0 122:6.0 123:105.0 130:13.0 133:646.0 134:53.0 135:408.0 136:125.0 137:176.0 143:34.0 144:4.0 151:78.0 158:18.0 160:2.0 163:856.0 164:67.0 165:58.0 167:92.0 168:16.0 181:147.0 184:128.0 195:233.0 198:4.0 210:1.0 211:438.0 212:72.0 213:19.0 225:3.0 228:46.0 239:1.0 241:2338.0 242:433.0 243:249.0 244:9.0 256…	13130		CAAULPUQFIIOTL-UHFFFAOYSA-N	29414	31530	21948	14596	39691	44137	26553	21556	15622	26310	17395	43777	23089	17631	22795	29877	21997	14098	14933	24871	12699	31303	24886	25011	32952	22805	47569	30808	26152	34276	50849	24549	28425	53767	14252	19233	33257	24535	15525	20190	16364	38399
mannose	645856	205	70	85:142.0 89:1499.0 90:197.0 97:127.0 100:159.0 101:419.0 103:3780.0 104:287.0 105:648.0 112:23.0 113:305.0 114:520.0 115:388.0 116:86.0 117:2228.0 118:207.0 119:568.0 124:18.0 125:22.0 129:3108.0 131:511.0 133:1928.0 134:567.0 135:210.0 141:65.0 143:275.0 144:234.0 147:7354.0 150:205.0 152:14.0 157:1447.0 158:309.0 159:104.0 160:3213.0 161:172.0 162:117.0 163:130.0 164:22.0 167:7.0 169:89.0 170:1…	18950	C00159	WQZGKKKJIJFFOK-QTVWNMPRSA-N	227496	226797	150530	144680	172156	202871	78743	107468	162351	189368	219024	156880	160203	160727	245329	280694	213046	289648	111704	127600	303915	247187	155812	182946	184511	127204	159501	188541	222760	164103	194798	123608	178148	170979	259618	270480	321594	156620	183254	157896	161274	276257
maltose	946601	204	1979	85:18.0 86:40.0 87:38.0 89:640.0 90:50.0 94:3.0 95:51.0 96:226.0 97:52.0 98:60.0 99:10.0 100:262.0 101:31.0 102:157.0 103:2571.0 104:171.0 105:231.0 108:7.0 109:86.0 111:17.0 112:13.0 113:130.0 114:62.0 116:82.0 117:1560.0 118:98.0 119:98.0 125:5.0 127:10.0 128:39.0 129:1849.0 130:331.0 131:223.0 132:24.0 133:813.0 134:81.0 140:25.0 141:77.0 142:107.0 143:428.0 145:58.0 147:3256.0 148:427.0 149:3…	439186	C00208	GUBGYTABKSRVRQ-PICCSMPSSA-N	38494	6599	5877	3976	4699	6663	2252	10398	1661	14782	6630	8086	32722	23770	9932	7706	6426	6794	22128	37271	27022	20592	9517	7180	14257	7988	5164	5938	17429	14861	24863	12132	19092	10001	209571	31120	223595	11917	9531	12735	6469	11907
malonic acid	305372	233	16918	85:1026.0 86:1326.0 87:4220.0 88:2045.0 89:1145.0 90:185.0 91:256.0 93:120.0 94:177.0 95:78.0 96:135.0 97:304.0 98:370.0 99:12693.0 100:1810.0 101:5145.0 102:1329.0 103:2418.0 104:448.0 105:1540.0 107:59.0 108:167.0 109:3011.0 110:122.0 111:448.0 113:89.0 114:57.0 115:3728.0 116:2072.0 117:4257.0 118:696.0 119:863.0 120:61.0 122:131.0 124:104.0 126:90.0 127:206.0 130:370.0 131:7673.0 132:1197.0 1…	867	C00383	OFOBLEOULBTSOW-UHFFFAOYSA-N	239	511	621	259	694	36	581	103	218	1169	564	225	248	445	456	626	159	210	670	173	148	625	148	169	643	28	399	97	342	353	436	192	320	284	565	283	140	474	593	624	500	352
malic acid	463180	233	1391	85:66.0 87:316.0 88:106.0 89:148.0 90:42.0 95:37.0 99:129.0 101:4462.0 102:488.0 103:641.0 104:93.0 105:294.0 115:533.0 116:432.0 117:2305.0 118:259.0 119:501.0 120:70.0 121:62.0 124:21.0 129:385.0 131:1945.0 132:129.0 133:6850.0 134:1075.0 135:667.0 136:51.0 137:33.0 139:20.0 142:41.0 143:745.0 144:107.0 145:145.0 147:21089.0 148:2969.0 149:2528.0 150:99.0 151:286.0 153:24.0 158:12.0 159:29.0 16…	525	C00711	BJEPYKJPYRNKOW-UHFFFAOYSA-N	12781	9122	6592	8684	16488	9436	2714	2770	4882	3043	4270	6000	16981	8495	4651	3889	2877	4687	3713	6391	6500	3712	4330	5847	3505	3900	7042	4591	6308	4539	7235	4290	8326	3996	5318	4622	4550	5637	5971	7379	7756	3987
maleimide	245118	154	1743	85:294.0 86:375.0 87:61.0 88:60.0 92:7.0 93:188.0 94:171.0 96:191.0 97:130.0 99:129.0 100:1406.0 101:44.0 102:144.0 103:750.0 105:72.0 107:179.0 110:1243.0 111:89.0 114:287.0 115:459.0 116:31.0 117:256.0 126:37.0 127:659.0 128:781.0 130:926.0 131:244.0 133:167.0 134:886.0 135:5.0 141:1.0 144:9.0 146:57.0 147:1899.0 149:79.0 150:32.0 154:6151.0 155:630.0 156:263.0 157:17.0 160:56.0 167:18.0 168:5.…	10935	C07272	PEEHTFAAVSWFBL-UHFFFAOYSA-N	12410	11463	7983	5996	11198	12380	7062	8077	8113	5306	9506	12685	8949	8576	11270	9401	12683	19172	11286	7965	12540	26950	10346	10053	8096	11413	13055	9871	14717	9148	12977	11227	14866	13839	10232	11126	8793	11508	19484	15176	8300	24220
lyxitol	573587	217	233	85:649.0 86:59.0 87:142.0 88:75.0 89:607.0 95:25.0 97:25.0 99:247.0 100:57.0 101:550.0 102:92.0 103:6136.0 104:480.0 105:198.0 106:44.0 111:98.0 112:73.0 113:193.0 114:48.0 115:140.0 116:225.0 117:3144.0 118:289.0 119:258.0 120:15.0 127:102.0 129:2235.0 130:260.0 131:777.0 133:1341.0 134:87.0 135:42.0 141:89.0 143:195.0 144:16.0 145:61.0 147:6082.0 148:964.0 149:538.0 150:39.0 151:43.0 157:231.0 …	439255	C00532	HEBKCHPVOIAQTA-IMJSIDKUSA-N	13957	9064	18198	8820	18816	7831	5964	14135	10139	7860	10903	15718	8407	11460	16978	10543	16536	13011	9791	18228	9797	8485	12306	10972	23939	12109	8216	8458	14321	34119	15549	16362	15580	17457	7567	15570	10326	15426	18308	12055	20122	11472
lysine	663483	317	12	85:2755.0 86:29130.0 87:3786.0 88:12077.0 89:1291.0 90:709.0 92:136.0 93:103.0 94:668.0 95:313.0 96:506.0 97:609.0 98:2819.0 99:1955.0 100:31497.0 101:4429.0 102:7671.0 103:3645.0 104:565.0 105:379.0 106:83.0 107:97.0 108:128.0 109:134.0 110:753.0 111:416.0 112:6522.0 113:2018.0 114:7116.0 115:10574.0 116:3465.0 117:4929.0 118:1028.0 119:900.0 120:191.0 121:127.0 123:145.0 124:606.0 125:212.0 126…	5962	C00047	KDXKERNSBIXSRK-YFKPBYRVSA-N	25104	67254	34295	61452	33176	39667	23278	34513	43578	105538	40758	46010	76261	30821	48229	112261	28608	68813	46340	36080	35964	48606	63134	65863	43738	38605	37451	109995	57418	60255	52320	39984	47070	25897	37334	39748	62577	62164	27884	46918	22013	49236
linoleic acid	777285	337	471765	85:9907.0 86:4010.0 88:3284.0 89:1900.0 91:57703.0 92:1038.0 93:31366.0 94:2465.0 95:55434.0 96:10639.0 97:7567.0 98:2988.0 101:3317.0 103:2157.0 105:10521.0 106:501.0 108:385.0 109:17279.0 110:5499.0 112:2654.0 113:2008.0 115:3545.0 117:26135.0 118:6780.0 119:7433.0 121:24880.0 122:7915.0 123:4005.0 124:14547.0 125:3348.0 129:52643.0 130:7998.0 131:2157.0 132:3314.0 133:7486.0 134:4288.0 135:218…	5280450	C01595	OYHQOLUKZRVURQ-HZJYTTRNSA-N	11801	15327	12739	10695	25843	17790	42376	9721	39230	31635	27097	12441	8026	12022	14556	26712	21423	19078	20612	13276	31434	19584	23714	25017	28188	17503	28306	14440	27114	22189	28855	15476	20800	16009	11252	11790	14094	16893	19570	19344	21703	37845
levoglucosan	569637	204	3169	85:775.0 87:165.0 88:163.0 89:177.0 90:42.0 91:21.0 92:2.0 95:13.0 97:132.0 98:53.0 99:731.0 100:180.0 101:2830.0 102:212.0 103:5456.0 104:270.0 105:366.0 109:317.0 111:424.0 112:33.0 113:818.0 114:131.0 115:724.0 116:1575.0 117:3643.0 118:337.0 119:568.0 120:38.0 125:69.0 126:44.0 127:263.0 129:5991.0 130:703.0 131:1830.0 132:221.0 133:3867.0 134:297.0 135:293.0 136:48.0 139:2.0 140:20.0 141:67.…	2724705		TWNIBLMWSKIRAT-VFUOTHLCSA-N	2163	1338	1185	968	1123	1088	790	786	1103	1173	780	989	919	1155	1570	1560	1137	1430	581	1052	5405	957	848	2110	939	2256	988	1155	1063	1600	975	766	779	1491	1910	1149	950	1106	1050	962	5524	1214
leucine	346101	158	9	85:4635.0 86:3771.0 87:1723.0 88:653.0 90:216.0 92:322.0 93:257.0 94:240.0 95:264.0 96:604.0 97:648.0 98:1293.0 99:2270.0 100:16154.0 101:2483.0 102:35025.0 103:8176.0 104:1484.0 106:132.0 109:214.0 110:350.0 111:258.0 112:641.0 113:670.0 114:595.0 115:4531.0 116:6283.0 117:2966.0 118:912.0 119:1252.0 120:148.0 124:228.0 125:94.0 126:557.0 127:719.0 128:4500.0 129:1122.0 130:7269.0 131:3307.0 132…	6106	C00123	ROHFNLRQFUQHCH-YFKPBYRVSA-N	888246	1076122	1117124	1169559	1098859	851100	1259799	1741362	1089390	1407128	999519	720361	1237595	811691	817287	683597	1557388	809317	1541638	1124189	1109395	1790318	2198039	986723	1685836	1127798	1328177	1292351	830455	1037291	1236652	1126517	833240	1059857	955570	1317554	784729	1302798	1364197	1324858	1132987	1333187
lauric acid	547906	117	49	85:168.0 86:141.0 87:101.0 89:291.0 93:60.0 95:377.0 96:145.0 97:251.0 98:244.0 101:191.0 104:48.0 105:176.0 109:155.0 111:88.0 115:37.0 116:428.0 117:7512.0 118:665.0 119:226.0 120:42.0 122:42.0 129:2879.0 130:369.0 131:1222.0 132:1823.0 133:146.0 134:55.0 139:64.0 143:180.0 145:762.0 146:42.0 147:217.0 153:16.0 154:30.0 157:84.0 160:63.0 169:49.0 171:95.0 176:32.0 179:30.0 185:98.0 186:22.0 187…	3893	C02679	POULHZVOKOAJMA-UHFFFAOYSA-N	222821	16026	28691	10547	12420	14478	33250	9076	14093	11945	13321	10083	7045	9786	213212	15699	13413	15656	11958	10220	14197	11457	9875	10653	15531	12007	20597	15720	17265	18348	13404	10200	12880	265407	10816	10252	229041	10552	15707	12937	11024	238701
lanosterol	1129573	393	133475	85:152.0 89:169.0 90:94.0 91:1921.0 92:19.0 93:2077.0 94:52.0 95:3842.0 97:516.0 99:52.0 105:2219.0 106:12.0 107:1700.0 108:346.0 109:4194.0 110:216.0 111:445.0 112:84.0 113:122.0 114:51.0 115:253.0 116:154.0 117:525.0 118:169.0 119:2072.0 120:355.0 121:1946.0 122:369.0 123:1151.0 124:169.0 125:51.0 128:314.0 129:1491.0 130:162.0 131:1128.0 132:215.0 133:1272.0 134:213.0 135:1731.0 136:294.0 137:…	246983	C01724	CAHGCLMLTWQZNJ-BQNIITSRSA-N	240	332	263	211	463	250	226	319	234	978	208	223	394	382	370	187	205	207	397	374	168	312	293	175	1006	372	414	238	192	280	339	174	587	246	392	301	503	339	351	216	292	571
lactose	936998	204	217651	85:718.0 86:125.0 87:742.0 88:514.0 89:1519.0 90:90.0 91:1172.0 92:290.0 93:2096.0 94:473.0 95:8128.0 96:660.0 97:648.0 98:146.0 99:644.0 100:89.0 101:2780.0 102:491.0 103:10066.0 104:786.0 105:602.0 106:52.0 107:403.0 108:128.0 109:536.0 111:245.0 112:51.0 113:534.0 114:16.0 115:273.0 116:1295.0 117:4056.0 118:232.0 119:356.0 120:59.0 121:632.0 122:23.0 123:606.0 124:68.0 125:108.0 126:48.0 127:…	6134	C01970	GUBGYTABKSRVRQ-DCSYEGIMSA-N	2174	1980	2984	1957	1765	1760	1018	1376	1694	3453	1336	2064	3202	1687	2730	1713	1307	1820	1653	2177	3271	2282	1216	52196	1376	1274	2495	1469	6414	5017	2332	1318	1893	1584	8460	1931	6552	1732	2086	3077	1605	2054
lactic acid	217657	191	80	85:8684.0 86:6573.0 87:72227.0 88:111565.0 89:22391.0 90:1554.0 91:2622.0 92:778.0 93:502.0 94:4760.0 95:1164.0 96:739.0 97:892.0 98:246.0 99:4891.0 100:2372.0 101:61750.0 102:48891.0 103:46949.0 104:6822.0 105:17397.0 106:1817.0 107:2274.0 108:297.0 109:91.0 111:450.0 113:4576.0 114:1039.0 115:35415.0 116:15880.0 117:1091636.0 118:122979.0 119:56962.0 120:3499.0 121:613.0 126:206.0 127:1515.0 12…	612	C01432	JVTAAEKCZFNVCJ-UHFFFAOYSA-N	3132773	722669	1333638	3343843	2159237	1970096	1229753	3734015	4284889	2699684	4164841	2608563	4176338	3969107	1058649	3454270	1446674	1597742	3609567	4230915	1746847	1041538	1958548	3947871	902750	3499986	3639434	2106486	3165262	2814141	2666358	3495139	3247393	3397286	3580600	346626	3212671	3170957	3792387	4122158	2767481	1810189
lactamide	265698	232	415	85:1749.0 87:1762.0 89:31131.0 90:2897.0 91:1945.0 92:184.0 94:441.0 95:287.0 97:1518.0 98:396.0 99:628.0 100:51033.0 101:14200.0 102:5426.0 105:918.0 106:175.0 107:253.0 109:199.0 111:174.0 114:3184.0 115:2023.0 116:1645.0 117:30102.0 118:3480.0 119:2258.0 120:148.0 121:163.0 123:194.0 124:623.0 125:101.0 126:730.0 128:628.0 129:423.0 130:2586.0 136:194.0 137:92.0 140:32.0 141:54.0 144:2161.0 14…	94220		SXQFCVDSOLSHOQ-UHFFFAOYSA-N	2723	1154	1642	3110	2173	2108	1263	4326	3864	2755	5956	2323	3748	4022	1176	2332	1392	1301	3400	4384	1677	2350	1874	3891	1133	3537	3942	2454	3229	2212	2216	4695	3496	2480	3909	2644	3536	2784	3583	4089	3225	1631
kynurenine	769709	218	210712	85:61.0 86:203.0 87:88.0 88:39.0 89:88.0 90:106.0 91:556.0 92:336.0 93:61.0 94:42.0 96:61.0 97:218.0 99:34.0 100:1226.0 101:176.0 102:110.0 103:521.0 104:98.0 105:223.0 106:72.0 111:32.0 114:277.0 115:249.0 116:161.0 117:190.0 118:1701.0 119:339.0 120:411.0 121:121.0 123:38.0 128:66.0 129:162.0 130:879.0 131:491.0 132:570.0 133:536.0 134:815.0 135:221.0 136:16.0 139:33.0 143:50.0 144:162.0 145:69…	25245862	C01718	YGPSJZOEDVAXAB-UHFFFAOYSA-N	3796	8866	9197	7010	7111	10272	6012	13878	8016	8584	10953	6503	4919	7453	9772	10795	9586	8434	12710	14562	7075	19576	4747	7352	10887	9230	5639	10421	11972	10148	3688	5445	8772	4121	14097	16612	24760	7134	4944	4739	6609	5731
isothreonic acid	489385	292	1679	85:304.0 86:391.0 88:631.0 89:4158.0 90:414.0 91:179.0 92:233.0 93:215.0 94:45.0 96:145.0 97:116.0 98:15.0 99:816.0 100:110.0 101:2762.0 102:21122.0 103:20966.0 104:2634.0 105:1408.0 106:64.0 107:560.0 108:290.0 109:71.0 110:395.0 111:105.0 113:1032.0 114:253.0 115:1508.0 116:877.0 117:33848.0 118:3267.0 119:2907.0 120:140.0 121:96.0 122:8.0 124:18.0 125:13.0 127:531.0 128:50.0 129:6995.0 130:178…	151152	C00639	JPIJQSOTBSSVTP-GBXIJSLDSA-N	9138	10972	8234	6691	8466	6627	9169	7954	8022	12532	10706	7024	9067	8808	9712	13529	13630	7919	10033	8906	8316	14839	8253	7835	12094	6771	6827	7548	10882	7562	12620	7388	14732	8668	15836	8313	31844	10937	13801	9329	7446	10114
isomaltose	983199	160	127715	87:1211.0 88:604.0 89:4249.0 90:267.0 91:161.0 92:118.0 93:181.0 94:152.0 95:320.0 96:360.0 97:526.0 98:240.0 100:1628.0 101:6670.0 102:1545.0 103:10592.0 104:885.0 105:2387.0 107:114.0 108:114.0 109:551.0 110:107.0 111:1453.0 112:323.0 113:908.0 115:449.0 116:1006.0 117:8267.0 118:577.0 119:1599.0 124:48.0 125:234.0 126:350.0 127:713.0 128:652.0 129:7394.0 130:2008.0 131:1916.0 132:620.0 133:609…	439193	C00252	DLRVVLDZNNYCBX-RTPHMHGBSA-N	307	434	483	370	545	693	250	651	578	3271	527	440	924	177	1192	690	548	588	302	822	546	485	672	579	200	415	446	472	320	153	789	475	654	325	991	554	730	463	457	529	273	764
isoleucine	359251	158	15	85:1549.0 86:3001.0 87:645.0 88:285.0 89:271.0 90:580.0 91:64.0 92:52.0 95:58.0 96:323.0 97:189.0 98:829.0 99:977.0 100:9875.0 101:1414.0 102:3456.0 103:1535.0 104:311.0 105:134.0 111:127.0 112:440.0 113:373.0 114:1505.0 115:765.0 116:651.0 118:274.0 119:292.0 121:53.0 123:27.0 126:183.0 128:1693.0 129:920.0 130:964.0 131:1559.0 132:2068.0 133:2024.0 135:106.0 142:989.0 143:511.0 144:398.0 145:30…	6306	C00407	AGPKZVBTJJNPAG-WHFBIAKZSA-N	322246	490265	414884	520306	417519	313855	805218	596980	459714	417576	472284	385309	366459	389054	327432	237060	513010	303920	741473	456313	464735	825734	730752	496813	664516	416498	369939	633440	419274	433364	426679	530136	495016	545482	307197	507166	296219	477787	448707	512394	343163	611601
isocitric acid	616323	245	12267	89:522.0 90:180.0 95:584.0 97:191.0 98:207.0 99:600.0 101:378.0 102:3.0 103:489.0 106:964.0 109:156.0 112:78.0 113:859.0 114:122.0 116:611.0 118:39.0 119:171.0 121:116.0 125:52.0 127:331.0 128:413.0 129:390.0 133:1883.0 136:574.0 140:130.0 143:846.0 144:381.0 145:464.0 147:7317.0 148:543.0 149:1044.0 150:416.0 151:31.0 155:15.0 156:300.0 157:980.0 158:167.0 159:58.0 161:79.0 163:99.0 167:4.0 169:…	5318532	C00451	ODBLHEXUDAPZAU-ZAFYKAAXSA-N	10818	5568	7832	4814	7813	7587	2353	4324	4925	4190	10203	4394	5965	8462	6677	7165	7755	7249	3914	5316	6062	2892	4998	5325	6878	4419	4955	2841	6897	4588	8942	6977	5573	5607	3662	6162	7264	7115	7397	5948	5744	6450
inositol-4-monophosphate	845976	315	4759	100:40.0 104:35.0 107:57.0 113:34.0 117:5.0 128:7.0 129:318.0 133:192.0 137:66.0 142:185.0 143:288.0 144:3.0 147:3716.0 148:705.0 150:3.0 151:84.0 153:82.0 155:66.0 156:40.0 158:31.0 159:5.0 163:11.0 164:91.0 166:55.0 167:35.0 168:65.0 169:49.0 173:33.0 177:50.0 178:26.0 180:12.0 181:79.0 182:9.0 183:29.0 189:11.0 190:133.0 191:543.0 192:52.0 194:70.0 195:10.0 196:25.0 201:25.0 207:133.0 209:68.0…	440043	C03546	INAPMGSXUVUWAF-GFWFORPUSA-N	2229	1656	2350	990	2067	2280	3117	1231	919	1384	987	1628	1342	758	1881	1617	2012	553	1299	1241	1289	2450	1703	1074	3025	1245	2208	1963	1286	1962	2476	988	3135	406	1133	1130	3635	2110	831	1756	797	2564
inosine	897434	230	84524	85:1568.0 86:780.0 87:1166.0 88:560.0 89:1904.0 91:15501.0 92:2918.0 93:6326.0 94:1647.0 95:2401.0 97:1081.0 98:220.0 99:1165.0 100:804.0 101:3341.0 102:808.0 103:15276.0 104:2320.0 105:6001.0 106:3197.0 107:1491.0 108:2478.0 109:746.0 110:1136.0 111:1921.0 112:413.0 113:1448.0 114:353.0 115:3043.0 116:2998.0 117:9407.0 118:1635.0 119:4572.0 120:1119.0 121:826.0 122:365.0 123:390.0 124:342.0 125:…	6021	C00294	UGQMRVRMYYASKQ-KQYNXXCUSA-N	34125	21938	49948	33030	23984	24599	27944	18253	20570	35408	18706	26646	26157	14953	24025	52509	17527	25158	37318	28739	32655	29235	46785	41338	22268	13611	23263	26979	39696	47659	50663	23918	33762	35478	32165	32110	52637	39553	21126	20691	32059	24934
indoxyl sulfate	577333	277	31543	85:106.0 86:115.0 87:397.0 89:367.0 90:218.0 91:314.0 92:133.0 93:435.0 95:66.0 98:81.0 102:189.0 103:726.0 104:409.0 105:728.0 106:257.0 107:328.0 108:72.0 109:26.0 110:29.0 114:22.0 115:197.0 116:67.0 118:213.0 119:1492.0 120:307.0 121:100.0 128:66.0 129:195.0 130:1028.0 131:317.0 132:529.0 133:648.0 134:1668.0 135:299.0 136:94.0 138:1.0 142:21.0 143:214.0 144:213.0 145:375.0 146:681.0 150:37.0…	10258		BXFFHSIDQOFMLE-UHFFFAOYSA-N	3617	4830	4982	2342	3802	1926	3253	624	1236	2228	1578	888	1233	2533	826	1792	2167	1379	3310	726	2210	4256	1421	2104	988	731	4833	4806	1588	1407	6585	1966	3379	6119	847	1204	1711	2031	1063	1076	785	1615
indole-3-propionic acid	732249	202	112556	87:70.0 88:158.0 89:68.0 90:41.0 91:71.0 92:64.0 95:39.0 97:42.0 98:35.0 99:26.0 100:39.0 101:366.0 102:341.0 103:158.0 105:171.0 106:49.0 107:35.0 110:22.0 112:28.0 115:425.0 116:1095.0 117:386.0 118:130.0 119:72.0 120:57.0 121:56.0 122:61.0 125:26.0 126:56.0 128:201.0 129:687.0 130:640.0 131:205.0 132:135.0 133:93.0 134:96.0 135:71.0 136:49.0 138:51.0 140:47.0 141:68.0 142:207.0 143:295.0 144:2…	3744		GOLXRNDWAUTYKT-UHFFFAOYSA-N	8850	4079	6153	4702	13117	6292	4764	398	5812	4833	3432	6007	9827	1839	17027	2285	1174	28402	3205	871	10312	3526	1360	3291	39949	1425	7140	3089	2088	4213	9176	6715	31353	13528	7259	1748	46955	1452	820	795	5201	19037
indole-3-lactate	764079	202	390397	85:444.0 88:82.0 93:562.0 98:2672.0 99:397.0 100:151.0 102:683.0 103:415.0 105:150.0 106:86.0 115:522.0 117:416.0 120:61.0 125:33.0 127:108.0 128:271.0 129:831.0 130:1029.0 131:634.0 132:302.0 133:615.0 134:42.0 140:85.0 142:388.0 143:138.0 144:158.0 145:353.0 146:127.0 147:2739.0 148:571.0 149:215.0 153:26.0 154:62.0 156:176.0 158:86.0 160:83.0 162:56.0 164:36.0 168:77.0 170:236.0 171:61.0 172:1…	92904		XGILAAMKEQUXLS-UHFFFAOYSA-N	6668	5051	10744	6707	8999	12017	1072	3625	6053	1740	3438	5843	6044	4878	10833	7892	6874	7942	1840	6181	7905	5667	4299	4016	33093	5292	6829	2913	5536	6668	4966	7542	6081	9413	4386	8151	8883	4699	12773	6459	19312	7665
indole-3-acetate	684929	202	69	85:142.0 87:38.0 89:42.0 91:40.0 100:21.0 101:105.0 102:208.0 105:43.0 115:43.0 116:34.0 119:53.0 121:26.0 128:130.0 129:377.0 130:199.0 131:197.0 133:47.0 145:101.0 148:147.0 157:44.0 160:50.0 161:30.0 167:14.0 169:17.0 170:37.0 172:34.0 174:29.0 184:57.0 186:179.0 187:57.0 200:136.0 201:41.0 202:3519.0 203:606.0 204:162.0 217:45.0 226:14.0 228:28.0 276:55.0 319:239.0 320:67.0 321:16.0 330:17.0 …	802	C00954	SEOVTRFCIGRIMH-UHFFFAOYSA-N	4502	4171	11980	6405	12889	6186	6000	3165	2209	7904	3106	3811	7251	3609	8331	17679	8467	13261	4533	5160	4838	4676	6721	3746	74549	6279	9142	3171	2111	5416	12278	3246	11394	8557	4826	5755	11494	6825	14088	4357	4606	17717
hypoxanthine	619128	265	1663	85:17650.0 86:12163.0 87:3151.0 88:967.0 89:1497.0 90:1362.0 91:1011.0 92:2327.0 93:2705.0 94:2109.0 95:8249.0 96:4731.0 97:4274.0 98:10523.0 99:10631.0 100:18705.0 101:4328.0 102:2856.0 103:1825.0 104:825.0 105:732.0 106:877.0 107:1246.0 108:1010.0 109:1929.0 110:7804.0 111:16720.0 112:8157.0 113:3184.0 114:2386.0 115:2768.0 116:1782.0 117:3672.0 118:1096.0 119:3047.0 120:887.0 121:1152.0 122:16…	790	C00262	FDGQSTZJBFJUBT-UHFFFAOYSA-N	156151	60148	96616	89435	50849	76017	34464	66735	67025	51740	73600	40362	80259	91534	46845	76737	55792	57844	81420	119691	72426	50411	43278	76586	30630	22179	96213	107580	109406	77306	74200	44837	108967	60542	88670	133837	45010	92302	97606	139606	78371	2085
hydroxycarbamate	325318	278	130396	86:3909.0 89:5546.0 91:162.0 98:928.0 100:9202.0 103:3112.0 104:804.0 105:1118.0 109:43.0 115:2742.0 116:1447.0 117:1902.0 118:782.0 119:6979.0 120:481.0 121:178.0 123:62.0 131:6529.0 133:21267.0 134:4246.0 135:2007.0 144:446.0 145:185.0 147:31804.0 152:25.0 160:14456.0 161:3001.0 162:1040.0 163:900.0 169:62.0 188:1604.0 196:22.0 205:1022.0 206:398.0 207:1225.0 208:224.0 213:39.0 215:46.0 221:679…	16639161		DRAJWRKLRBNJRQ-UHFFFAOYSA-M	7194	10825	15719	6653	7829	3973	5679	8099	8233	3472	7582	8011	2583	5205	12498	6239	3416	10052	7034	7485	3028	5044	8371	6342	11740	3089	9909	5441	8995	6444	10585	3652	4240	8522	3857	5755	8471	9813	3766	10287	2867	6421
homoserine	443878	218	2849	101:66.0 102:400.0 103:4169.0 104:311.0 105:88.0 108:5.0 113:20.0 114:56.0 115:64.0 116:6.0 117:924.0 118:50.0 125:1.0 128:3071.0 129:503.0 130:734.0 131:345.0 132:149.0 133:513.0 134:269.0 135:55.0 139:3.0 140:11.0 141:19.0 145:11.0 146:159.0 147:1347.0 148:40.0 149:294.0 157:459.0 158:17.0 159:17.0 172:20.0 177:38.0 180:8.0 184:17.0 185:46.0 191:9.0 199:4.0 200:1.0 202:287.0 204:73.0 208:3.0 21…	12647	C00263	UKAUYVFTDYCKQA-VKHMYHEASA-N	926	1558	824	1141	1240	966	463	1125	1191	762	963	642	1388	819	510	968	1462	1287	688	1454	1179	355	1485	890	1755	1224	1047	1342	1407	1162	1208	816	1753	659	2333	1600	1402	1421	1327	961	1232	973
homocystine	874865	128	2786	85:58.0 87:20.0 88:504.0 89:93.0 91:89.0 94:14.0 100:924.0 101:447.0 102:115.0 103:1568.0 104:115.0 107:34.0 108:14.0 110:41.0 112:98.0 113:23.0 114:484.0 115:132.0 116:34.0 117:946.0 118:171.0 119:35.0 126:15.0 128:10523.0 129:2584.0 130:634.0 131:361.0 132:23.0 133:451.0 134:29.0 142:4.0 143:6.0 144:24.0 145:41.0 146:130.0 147:2201.0 148:453.0 149:191.0 153:17.0 158:137.0 159:48.0 160:3354.0 16…	10010	C01817	ZTVZLYBCZNMWCF-UHFFFAOYSA-N	1167	999	701	905	915	762	344	961	576	827	773	745	1487	1459	693	997	1632	1345	882	1259	1186	668	727	1253	1612	764	843	1012	1309	1324	1053	863	1278	1137	789	1195	1340	1032	942	873	1042	896
histidine	663790	154	150	85:2111.0 91:78.0 92:216.0 93:168.0 96:546.0 97:628.0 98:534.0 99:1060.0 100:5400.0 104:467.0 105:300.0 106:130.0 110:273.0 112:1060.0 113:608.0 116:436.0 117:2105.0 118:701.0 119:507.0 120:167.0 122:47.0 125:129.0 126:813.0 127:915.0 128:1600.0 129:1815.0 130:896.0 131:728.0 132:1925.0 133:1640.0 134:509.0 135:105.0 136:198.0 137:126.0 138:252.0 139:546.0 141:244.0 143:889.0 145:717.0 148:542.0 …	6274	C00135	HNDVDQJCIGZPNO-YFKPBYRVSA-N	39680	79114	57838	91053	70722	90779	18480	93430	88667	110392	108493	99934	80824	105253	42444	83546	147760	125161	66376	99064	117466	8833	80508	82667	56833	60930	89146	88462	78199	77946	50313	55771	62415	9439	52506	79565	50605	76326	107996	92629	114633	56776
heptadecanoic acid	751309	117	727	86:84.0 89:126.0 93:146.0 95:297.0 97:364.0 98:171.0 99:152.0 101:71.0 105:120.0 107:47.0 109:65.0 111:142.0 112:68.0 113:69.0 116:319.0 117:6884.0 118:515.0 119:190.0 123:26.0 125:38.0 129:2928.0 130:357.0 131:779.0 132:2003.0 133:510.0 134:126.0 141:18.0 143:248.0 145:1080.0 146:130.0 149:39.0 152:19.0 153:14.0 159:91.0 163:18.0 171:63.0 174:86.0 177:28.0 182:19.0 187:82.0 189:15.0 197:18.0 201…	10465		KEMQGTRYUADPNZ-UHFFFAOYSA-N	11552	16323	12387	16294	16970	14812	28399	6595	24417	21920	19607	11402	6657	10741	15011	18767	12620	16105	18940	10148	28259	11149	13178	18779	17135	14529	14284	17475	22156	17344	15222	10530	14919	12975	13980	9599	14550	15968	14489	13632	19707	16876
guanosine	954962	324	1966	85:1543.0 86:695.0 87:960.0 88:305.0 89:2775.0 90:249.0 91:343.0 93:203.0 94:284.0 95:499.0 96:239.0 97:2078.0 98:737.0 99:4070.0 100:2326.0 101:4073.0 102:1037.0 103:34450.0 104:3406.0 105:1568.0 106:62.0 107:214.0 109:142.0 110:455.0 111:1465.0 112:454.0 113:1897.0 114:483.0 115:8354.0 116:2447.0 117:6988.0 118:924.0 119:1155.0 120:232.0 121:117.0 122:147.0 123:259.0 124:207.0 125:458.0 126:538…	6802	C00387	NYHBQMYGNKIUIF-UUOKFMHZSA-N	3146	1619	5361	3081	2454	2443	864	2113	2110	2711	1946	2453	2304	1550	1735	4804	1777	2752	3754	2765	3061	1140	4224	4145	2264	1272	2195	2841	3562	4359	2962	1862	3564	497	2328	3935	4891	3295	2484	2593	3271	2681
guanine	744307	352	2519	85:485.0 86:288.0 87:42.0 89:317.0 95:86.0 98:175.0 99:1474.0 100:782.0 101:980.0 102:75.0 103:1581.0 104:106.0 105:14.0 110:49.0 111:272.0 112:15.0 113:289.0 114:183.0 115:231.0 116:930.0 117:753.0 118:116.0 119:40.0 122:16.0 124:27.0 125:94.0 126:14.0 127:102.0 128:117.0 129:1922.0 130:538.0 131:1046.0 132:378.0 133:1248.0 135:247.0 137:42.0 138:19.0 139:86.0 140:23.0 141:220.0 142:118.0 143:24…	764	C00242	UYTPUPDQBNUYGX-UHFFFAOYSA-N	6840	3483	3328	2415	1654	3224	471	1996	2601	1395	3314	1329	2358	3315	2267	1995	2242	2115	2343	2623	2661	1428	1105	3165	1329	1659	2940	4119	7108	2593	1709	1292	4073	1080	1969	4814	1869	2239	4089	6817	3626	1324
glycyl proline	691357	174	18496	85:52.0 86:302.0 100:252.0 103:30.0 172:26.0 173:12.0 174:1192.0 175:118.0 176:13.0 268:7.0 306:8.0 331:18.0 374:29.0	3013625		KZNQNBZMBZJQJO-YFKPBYRVSA-N	1147	1062	919	717	2045	520	3154	1163	608	1053	865	1815	1465	1779	1140	3084	1711	1094	1254	1014	1524	1184	1179	432	2372	933	1265	1047	510	2607	1891	1567	1991	2082	889	1411	1364	1175	892	1156	1213	974
glycolic acid	227636	177	1971	86:321.0 87:877.0 88:2215.0 89:1177.0 90:166.0 92:46.0 95:690.0 98:47.0 99:43.0 100:1.0 101:491.0 102:395.0 103:3236.0 104:445.0 105:759.0 106:5.0 107:431.0 110:197.0 113:123.0 114:1.0 115:778.0 116:235.0 117:2708.0 118:351.0 119:694.0 120:123.0 121:18.0 124:3.0 131:2476.0 132:305.0 133:6921.0 134:1259.0 135:297.0 144:1.0 146:382.0 147:57199.0 148:9255.0 149:5731.0 150:464.0 151:221.0 161:3331.0 …	757	C00160	AEMRFAOFKBGASW-UHFFFAOYSA-N	16665	15743	13880	11019	16057	10394	9755	13833	15159	10320	14542	13651	8317	14479	16266	12521	15952	15134	11074	15552	14016	21036	16951	12668	19003	12806	13098	12017	14846	20407	16666	16404	14663	24137	25983	16634	32814	13642	19074	17996	21899	16784
glycine	368707	248	6	85:2882.0 86:87494.0 87:10917.0 88:4018.0 89:822.0 92:65.0 93:42.0 94:27.0 95:426.0 96:50.0 97:67.0 99:1489.0 100:53029.0 101:10140.0 102:5892.0 103:928.0 105:1276.0 110:146.0 113:1787.0 114:44.0 115:2820.0 116:1864.0 117:12472.0 118:47.0 119:3422.0 122:40.0 123:85.0 125:63.0 129:156.0 130:9640.0 131:7466.0 132:862.0 133:31722.0 134:5661.0 135:2633.0 144:2949.0 145:349.0 146:1208.0 147:26782.0 14…	750	C00037	DHMQDGOQFOQNFH-UHFFFAOYSA-N	639443	407416	564233	346488	581800	558175	194859	858307	458437	460908	616494	640397	612998	717271	516089	603829	1316384	823148	349850	886821	727766	859810	600561	546885	1223012	1519511	609612	1020426	608864	886053	807454	1272896	1418794	788484	916515	863812	587027	665594	879754	543768	956515	523058
glycerol-alpha-phosphate	590747	357	1687	85:750.0 87:846.0 88:468.0 89:1193.0 90:82.0 91:168.0 92:114.0 93:127.0 94:26.0 95:116.0 97:212.0 98:232.0 99:483.0 101:13348.0 102:1461.0 103:9463.0 104:991.0 105:689.0 106:35.0 107:239.0 108:36.0 109:51.0 111:385.0 113:2220.0 114:284.0 115:2195.0 116:2414.0 117:2066.0 118:407.0 119:755.0 120:59.0 121:349.0 122:90.0 123:101.0 125:30.0 127:73.0 129:6764.0 130:1365.0 131:6671.0 132:512.0 133:8224.…	754	C03189	AWUCVROLDVIAJX-UHFFFAOYSA-N	32770	29004	33888	24780	43150	21495	15505	30997	30773	24221	31005	38768	19355	17439	27447	38344	30185	23567	18366	20213	26631	49750	30245	15798	33673	15168	49654	29124	29620	33472	36726	26822	33396	44120	22762	32584	26907	42721	26674	33274	38342	36580
glycerol-3-galactoside	800205	204	100875	85:119.0 86:50.0 88:92.0 89:704.0 90:63.0 97:170.0 99:209.0 101:1588.0 102:180.0 103:7466.0 104:638.0 105:274.0 113:140.0 114:16.0 115:228.0 116:505.0 117:2068.0 118:19.0 119:111.0 129:3086.0 130:248.0 131:1536.0 132:221.0 133:1744.0 135:112.0 136:31.0 141:23.0 143:419.0 144:45.0 147:6254.0 148:466.0 149:464.0 150:25.0 158:13.0 159:168.0 169:405.0 172:18.0 175:156.0 189:502.0 190:237.0 191:1005.0…	16048618	C05401	NHJUPBDCSOGIKX-NTXXKDEISA-N	4216	2762	7370	9615	3949	4780	2618	4086	8311	4904	4354	6991	2631	2928	6643	2324	3006	3672	1946	3335	10245	5884	3513	5522	3757	3696	11955	1562	7437	15011	6518	3609	3683	3978	11773	4646	11233	3116	7626	2731	3648	31890
glycerol	344466	205	30	85:1069.0 86:1979.0 87:2157.0 88:1086.0 89:5466.0 90:494.0 91:283.0 94:134.0 97:170.0 99:483.0 100:547.0 101:7688.0 102:1229.0 103:30772.0 104:2994.0 105:1697.0 106:143.0 108:135.0 109:140.0 111:130.0 112:89.0 113:993.0 114:232.0 115:2539.0 116:2329.0 117:35562.0 118:3659.0 119:3831.0 120:444.0 121:441.0 122:107.0 123:185.0 124:113.0 128:225.0 129:5116.0 130:612.0 131:6207.0 132:1094.0 133:25238.…	753	C00116	PEDCQBHIVMGVHV-UHFFFAOYSA-N	255491	389882	383585	586833	414579	376466	503656	258546	1168567	531285	669191	379576	418271	417361	292793	537285	313287	241298	602798	349696	356732	466561	676317	447530	445664	263400	543030	269413	363869	539098	485054	316726	458478	301003	238207	394088	367328	323457	410481	422870	316545	563681
glyceric acid	377308	189	394878	87:1831.0 88:928.0 91:529.0 93:1041.0 95:791.0 96:1138.0 100:1947.0 101:4605.0 102:21019.0 103:23383.0 104:3795.0 105:2757.0 108:2348.0 113:722.0 114:762.0 115:3205.0 116:2271.0 117:2738.0 118:1986.0 119:2762.0 120:586.0 121:223.0 130:7187.0 131:5463.0 132:1954.0 133:25557.0 134:2586.0 135:3526.0 143:457.0 147:45511.0 148:10008.0 149:5843.0 150:825.0 152:713.0 158:59.0 159:395.0 160:155.0 163:804…	752	C00258	RBNPOMFGQQGHHO-UHFFFAOYSA-N	30768	21128	19413	9741	20478	13861	25836	19749	14313	29510	16496	15362	29593	17970	17762	25518	21845	15746	23702	20842	16361	19487	13918	14809	29674	12755	20703	13209	20253	17471	17927	16755	24427	18459	52783	17548	53199	18238	26780	28025	19027	21044
glutaric acid	421260	261	1727	88:191.0 91:36.0 97:767.0 98:37.0 99:40.0 100:340.0 101:236.0 102:261.0 103:344.0 104:57.0 114:112.0 115:81.0 116:704.0 117:526.0 118:162.0 120:11.0 128:639.0 129:1748.0 130:358.0 131:182.0 132:119.0 133:497.0 135:53.0 142:34.0 143:21.0 144:1230.0 145:204.0 147:5413.0 148:702.0 149:827.0 151:43.0 158:934.0 159:179.0 160:47.0 186:172.0 187:30.0 189:439.0 199:13.0 203:445.0 204:296.0 205:234.0 217:…	743	C00489	JFCQEDHGNNZCLN-UHFFFAOYSA-N	1191	940	966	1042	1150	687	963	603	754	951	634	702	1095	658	1061	640	660	917	683	845	1529	1009	550	321	858	961	865	598	568	652	832	825	3615	878	987	966	998	540	1969	730	1470	1054
glutamine	600315	156	18	85:588.0 86:773.0 87:527.0 88:297.0 89:472.0 90:276.0 91:144.0 92:65.0 93:78.0 94:61.0 95:137.0 96:185.0 97:201.0 98:705.0 99:418.0 100:4218.0 101:1051.0 102:801.0 104:146.0 105:125.0 107:73.0 110:227.0 111:76.0 112:1090.0 113:753.0 114:2855.0 115:2580.0 116:2463.0 117:1187.0 118:279.0 119:308.0 122:34.0 124:65.0 125:100.0 126:1306.0 128:4527.0 129:1216.0 130:1701.0 131:3856.0 132:1540.0 133:2992…	5961	C00064	ZDXPYRJPNDTMRX-VKHMYHEASA-N	450968	1578340	816135	1186643	1007891	1606283	232153	536851	1220481	933394	785939	673030	781348	947472	628122	1023785	1098498	1141935	245808	387651	931738	139143	653582	1103831	400579	661484	865725	614974	683142	532532	418775	284021	492737	331595	340860	616529	535673	556793	821200	625139	798313	666996
glutamic acid	529100	246	28	85:1143.0 86:983.0 87:725.0 88:453.0 89:313.0 90:36.0 91:51.0 95:189.0 96:269.0 97:224.0 98:467.0 99:626.0 100:5243.0 101:1252.0 102:493.0 103:1043.0 104:79.0 105:259.0 108:335.0 109:58.0 110:448.0 111:44.0 112:737.0 113:669.0 114:1398.0 115:911.0 116:669.0 117:712.0 118:217.0 119:303.0 120:26.0 122:179.0 123:41.0 125:90.0 126:202.0 127:190.0 128:17149.0 129:3445.0 130:1476.0 131:1330.0 132:969.0…	33032	C00025	WHUUTDBJXJRKMK-VKHMYHEASA-N	118147	94829	65453	74194	69394	73485	35379	55801	51254	56866	49973	47224	105657	76483	34253	50666	55073	85606	57015	70289	79250	39611	41874	65672	49566	72617	71346	70161	68977	67856	40323	42448	58914	43075	82709	64686	47085	69414	67097	81143	74996	42521
glucuronic acid	665901	333	344793	96:183.0 101:343.0 104:391.0 105:404.0 114:173.0 116:299.0 118:199.0 129:212.0 131:935.0 133:2270.0 140:93.0 142:73.0 143:1502.0 145:268.0 147:12395.0 148:991.0 149:975.0 157:922.0 158:137.0 160:9222.0 161:1178.0 163:298.0 169:69.0 184:291.0 189:2493.0 191:243.0 192:148.0 200:124.0 201:100.0 203:144.0 204:559.0 205:544.0 206:869.0 215:56.0 216:211.0 217:2377.0 218:761.0 219:1170.0 220:242.0 224:4…	94715	C00191	AEMOLEFTQBMNLQ-AQKNRBDQSA-N	8070	10103	11352	6466	9711	11341	12734	5201	5286	11842	7175	8009	12667	10971	14356	10414	9102	11262	8869	6858	12438	10875	6998	6316	8229	6531	13051	5978	8243	9373	8455	7827	6790	6909	5721	5899	8554	8047	9021	8046	6958	7875
glucose-6-phosphate	808788	387	360626	85:5344.0 86:4973.0 87:3875.0 88:1564.0 89:27862.0 90:2608.0 91:2035.0 92:223.0 93:363.0 94:331.0 95:327.0 96:1058.0 97:1423.0 98:1289.0 99:4317.0 100:8178.0 101:29963.0 102:7778.0 103:23328.0 104:2845.0 105:16740.0 106:2260.0 107:1720.0 109:530.0 110:954.0 111:2033.0 112:1794.0 113:4192.0 114:7313.0 115:7360.0 116:11084.0 117:11837.0 118:1943.0 119:4329.0 120:670.0 121:2026.0 122:274.0 123:786.0…	5958	C00092	NBSCHQHZLSJFNQ-GASJEMHNSA-N	5085	2026	1671	2100	1521	2160	1961	2784	1832	2224	3095	2796	871	2985	2796	1217	1694	2387	1909	3260	4591	1025	2136	1655	2039	1004	1004	585	1582	1365	1097	2086	1117	1381	1280	3324	1526	1243	797	2456	2822	2473
glucose-1-phosphate	594647	217	3167	85:385.0 86:98.0 87:248.0 88:286.0 89:468.0 90:224.0 92:20.0 95:218.0 99:284.0 101:1180.0 103:1916.0 104:47.0 107:220.0 109:96.0 110:193.0 111:260.0 112:20.0 113:386.0 114:41.0 115:209.0 116:863.0 117:2309.0 118:189.0 119:243.0 125:12.0 126:151.0 128:127.0 129:1571.0 130:306.0 131:508.0 132:123.0 133:2331.0 134:352.0 135:130.0 136:1.0 139:40.0 140:858.0 141:105.0 142:138.0 143:915.0 144:125.0 145…	65533	C00103	HXXFSFRBOHSIMQ-VFUOTHLCSA-N	4074	5791	2777	2686	3695	6018	2062	2150	3898	3555	2374	5052	3316	7284	4947	3659	4756	3649	4328	4272	4217	4513	2079	3171	806	1905	2772	2570	3048	3084	4555	3121	9401	3923	2581	2913	3685	2924	4403	4709	3037	2988
glucose	659798	319	22	85:955.0 86:739.0 87:1963.0 88:1249.0 89:23654.0 90:1741.0 91:1135.0 94:110.0 95:64.0 96:681.0 97:924.0 98:177.0 99:1302.0 100:4269.0 101:5985.0 102:2628.0 103:55876.0 104:5298.0 105:6003.0 106:471.0 107:134.0 108:44.0 109:106.0 110:151.0 111:715.0 112:295.0 113:1157.0 114:1065.0 115:1902.0 116:1693.0 117:24869.0 118:2407.0 119:3013.0 120:325.0 121:179.0 122:26.0 125:71.0 126:224.0 127:784.0 128:…	64689	C00221	WQZGKKKJIJFFOK-VFUOTHLCSA-N	4405469	4919942	5326719	3379634	4003403	4681103	1767986	2317923	3120015	2867408	3294406	4511505	3317870	3660951	7004888	4169693	3807670	5003452	2291536	3105450	4781652	3760841	3115657	2546181	3471774	2646645	3016475	2442709	3307034	2896951	3225003	2925685	2976627	3678332	2852960	4302857	3568783	3100342	3055229	2838646	4179164	3927582
gluconic acid lactone	645815	220	3502	87:376.0 89:418.0 91:200.0 93:213.0 94:7.0 95:277.0 97:419.0 98:28.0 99:247.0 100:286.0 101:1266.0 102:1454.0 103:3165.0 104:660.0 105:405.0 106:2.0 107:9.0 109:98.0 111:303.0 112:10.0 113:395.0 115:310.0 117:3173.0 118:208.0 119:432.0 120:76.0 121:161.0 122:35.0 123:45.0 125:72.0 127:87.0 128:55.0 129:13415.0 130:2506.0 131:1543.0 132:118.0 133:3838.0 134:325.0 135:258.0 136:14.0 137:2.0 138:26.…	7027	C00198	PHOQVHQSTUBQQK-SQOUGZDYSA-N	12960	17442	9222	15506	8770	15453	2703	3431	3024	10353	10436	15185	21156	27638	9904	8223	4390	4484	14534	17565	13002	20313	10830	8891	6585	4155	4371	5388	6073	10266	20853	17723	25677	11960	33215	18832	25591	18547	9770	11559	8888	11124
gluconic acid	693148	333	7501	87:39.0 89:155.0 99:15.0 100:306.0 101:268.0 102:393.0 103:2729.0 104:264.0 105:196.0 109:2.0 111:2.0 113:144.0 116:8.0 117:1117.0 118:12.0 127:30.0 129:1186.0 130:285.0 131:546.0 132:183.0 133:997.0 134:13.0 137:1.0 139:7.0 140:38.0 141:4.0 142:28.0 143:746.0 144:263.0 145:25.0 147:6161.0 148:1144.0 149:642.0 150:39.0 151:46.0 153:74.0 154:66.0 155:3.0 157:599.0 159:89.0 160:27.0 161:88.0 164:14…	6857417	C00800	RGHNJXZEOKUKBD-QTBDOELSSA-N	91883	105883	62694	102872	45470	77880	18818	17671	7218	59130	50720	93584	186082	185975	66836	56395	28302	7773	106987	108678	73295	165634	61452	56761	46234	21488	25071	24115	35674	70831	139840	101207	179253	93045	218088	96232	156554	115104	56247	70793	47817	60976
galactinol	1017580	204	1975	85:17.0 86:36.0 87:46.0 88:20.0 97:9.0 99:36.0 101:68.0 102:47.0 103:1462.0 104:144.0 105:69.0 111:44.0 116:13.0 117:137.0 118:2.0 122:4.0 124:26.0 125:24.0 129:1340.0 130:121.0 131:155.0 133:138.0 136:13.0 139:5.0 140:38.0 142:58.0 143:185.0 144:24.0 147:1783.0 148:114.0 149:219.0 153:11.0 154:30.0 155:123.0 156:92.0 157:109.0 158:4.0 159:4.0 161:42.0 163:14.0 164:29.0 165:10.0 168:5.0 169:376.0…	11727586	C01235	VCWMRQDBPZKXKG-ZNVDUFQESA-N	1606	810	4487	607	5516	1103	816	2460	1054	1633	1772	2073	1426	1690	4541	1557	1870	2457	2087	4096	2099	846	1943	688	4577	1922	1100	1186	1347	1783	3845	1369	1479	2200	2047	1776	1252	2054	1675	1988	1983	1608
fumaric acid	390775	245	1718	85:548.0 86:69.0 87:80.0 91:65.0 95:3.0 98:3.0 99:1019.0 100:367.0 101:132.0 102:16.0 106:51.0 108:90.0 109:6.0 110:342.0 111:15.0 112:22.0 113:317.0 114:50.0 115:339.0 117:96.0 118:146.0 123:15.0 124:26.0 126:329.0 128:72.0 130:753.0 131:100.0 132:16.0 133:591.0 135:211.0 136:56.0 140:10.0 141:129.0 142:57.0 143:926.0 144:124.0 146:48.0 147:5175.0 148:610.0 149:671.0 151:31.0 152:3.0 153:7.0 154…	444972	C00122	VZCYOOQTPOCHFL-OWOJBTEDSA-N	7521	3527	2575	3419	6114	4110	924	1006	1545	1354	1506	1585	1196	1903	1135	1696	1119	1529	1823	1494	1494	2550	1895	3530	4322	2499	2281	2459	2381	3073	4291	2856	5462	2927	1444	1398	3323	2916	1544	2013	2308	2544
fucose	578299	160	3009	85:191.0 89:328.0 91:5.0 98:6.0 100:250.0 101:182.0 103:132.0 105:64.0 107:33.0 117:5349.0 118:423.0 119:197.0 127:28.0 129:429.0 130:344.0 131:248.0 133:363.0 134:138.0 143:112.0 147:658.0 148:60.0 159:12.0 160:926.0 161:309.0 162:4.0 171:31.0 174:36.0 189:39.0 191:27.0 204:79.0 205:9.0 206:19.0 217:28.0 219:124.0 223:10.0 231:37.0 233:151.0 235:13.0 277:238.0 278:54.0 293:13.0 299:12.0 321:80.0…	439650	C02095	SHZGCJCMOBCMKK-FPRJBGLDSA-N	10424	12328	11035	6920	9611	10283	4477	5436	8587	6177	6598	9895	8016	8499	14816	10025	6300	10843	6700	8025	7352	8919	6032	6717	7394	6461	6793	6511	7832	7360	6262	6251	5572	8501	6789	10026	8662	6897	6504	6951	7604	8018
fructose	639442	307	21	85:1065.0 86:372.0 87:1570.0 88:1347.0 89:11886.0 90:1027.0 91:450.0 94:125.0 95:108.0 96:150.0 97:341.0 98:337.0 99:854.0 100:2150.0 101:3537.0 102:951.0 103:87115.0 104:8453.0 105:4107.0 106:219.0 110:160.0 111:332.0 112:91.0 113:824.0 114:1370.0 115:1277.0 116:899.0 117:11742.0 118:1067.0 119:1473.0 120:185.0 121:95.0 124:47.0 125:43.0 126:175.0 127:390.0 129:7908.0 130:1485.0 131:4620.0 132:6…	439709	C02336	RFSUNEUAIZKAJO-ARQDHWQXSA-N	394863	482232	691416	298005	378840	484255	138192	183393	278872	240156	280634	478643	110012	102010	969680	360548	352093	695439	179232	207952	675988	322173	253991	176625	355272	209076	228038	136681	207044	232091	280220	229612	106747	284574	183598	361602	403521	307131	261254	235149	449631	318793
ethanolamine	342561	174	342038	86:508411.0 88:28566.0 99:6693.0 100:512289.0 101:62585.0 102:63174.0 110:870.0 113:11281.0 114:59828.0 118:5475.0 128:1778.0 130:73986.0 142:1333.0 144:13300.0 146:5880.0 147:215323.0 148:39797.0 149:20456.0 158:12932.0 159:917.0 160:1195.0 172:24497.0 173:5612.0 174:1235261.0 175:240879.0 176:105609.0 188:14968.0 259:382.0 262:21492.0 263:7058.0 264:2941.0 293:2963.0 294:459.0 320:70.0 321:48.0…	700	C00189	HZAXFHJVJLSVMW-UHFFFAOYSA-N	45386	40601	48705	42683	48743	35234	29715	37244	29886	25977	35551	29248	44642	58981	51102	24605	16373	34617	38412	69049	29741	32327	46527	33912	38775	23930	48955	26112	46536	34900	41526	32406	39846	39707	24754	50845	53089	57636	13783	34917	18958	51594
erythritol	471922	217	92	86:57.0 87:443.0 89:682.0 90:92.0 99:480.0 100:41.0 101:1823.0 103:7046.0 104:676.0 105:300.0 106:59.0 109:27.0 111:45.0 113:474.0 115:473.0 116:1861.0 117:6123.0 118:476.0 119:295.0 127:453.0 129:1559.0 130:129.0 131:448.0 133:1902.0 134:216.0 144:53.0 147:9776.0 148:785.0 149:656.0 158:25.0 159:8.0 163:98.0 169:60.0 174:40.0 175:153.0 176:58.0 177:60.0 183:21.0 189:1255.0 190:194.0 191:893.0 19…	222285	C00503	UNXHWFMMPAWVPI-ZXZARUISSA-N	11583	11792	12467	12072	12662	9023	6832	9171	10162	12082	14818	16123	12032	10489	12465	14955	10215	9144	10022	10253	8457	9688	9021	10604	15662	9075	12111	6318	14256	13740	13420	7853	8822	10466	16196	16058	21224	12363	10410	9248	13421	10513
epsilon-caprolactam	353069	170	3101	85:3527.0 86:4140.0 87:584.0 88:310.0 89:178.0 90:77.0 92:69.0 93:133.0 94:788.0 95:1631.0 96:9852.0 97:922.0 98:563.0 99:1266.0 100:3522.0 101:560.0 102:1140.0 104:121.0 108:40.0 109:61.0 110:210.0 111:195.0 112:430.0 113:668.0 114:248.0 115:442.0 116:2077.0 117:158.0 118:177.0 119:56.0 121:27.0 124:57.0 125:76.0 126:242.0 127:629.0 128:1076.0 129:519.0 131:354.0 135:55.0 137:46.0 138:80.0 139:6…	7768	C06593	JBKVHLHDHHXQEQ-UHFFFAOYSA-N	9857	13393	10763	13293	11996	6061	2557	10822	16780	10060	8307	8322	5911	13466	6889	5697	11148	12094	10872	12714	17722	2958	4615	14696	4496	6442	11520	8913	15097	8545	4023	7607	7804	3510	18452	17435	2768	8517	9641	14012	10496	2769
docosahexaenoic acid	902819	91	87709	89:153.0 91:4417.0 92:909.0 93:2453.0 94:871.0 95:942.0 96:135.0 97:156.0 98:30.0 99:74.0 103:158.0 104:148.0 105:1782.0 106:442.0 107:727.0 108:775.0 109:294.0 110:46.0 111:42.0 115:239.0 116:175.0 117:1938.0 118:276.0 119:1453.0 120:408.0 121:401.0 122:154.0 123:56.0 128:107.0 129:1147.0 130:243.0 131:1109.0 132:276.0 133:714.0 134:388.0 135:292.0 136:81.0 137:51.0 141:89.0 142:64.0 143:202.0 1…	445580	C06429	MBMBGCFOFBJSGT-KUBAVDMBSA-N	1595	1614	2144	1566	2987	1728	1972	1785	2673	2798	2345	2294	977	1350	2972	3489	1887	1913	3056	1650	1611	2105	2271	2495	2495	1813	2506	2039	3078	2246	2863	1762	2438	1861	2015	1708	1432	1237	2012	2139	1494	1973
dihydrocholesterol	1082070	215	42937	85:915.0 86:94.0 87:34.0 89:485.0 91:4176.0 92:787.0 93:4869.0 94:1228.0 95:5414.0 96:299.0 97:914.0 98:121.0 99:603.0 100:190.0 101:817.0 103:357.0 104:284.0 105:3131.0 106:3045.0 107:4872.0 108:1660.0 109:2455.0 110:512.0 111:1052.0 112:39.0 113:254.0 115:321.0 116:86.0 117:909.0 118:257.0 119:2448.0 120:1216.0 121:2904.0 122:777.0 123:1040.0 124:179.0 125:446.0 128:124.0 129:1634.0 130:938.0 1…	66066	C12978	QYIXCDOBOSTCEI-FBVYSKEZSA-N	4456	5427	2630	2390	4466	6339	1053	3787	3353	1757	3617	7170	3552	2960	3720	3221	3349	2527	1087	2817	2767	3470	4874	3878	1138	2557	6446	2834	6214	4576	5357	4696	2556	10080	1044	3046	2139	4024	3480	4830	3165	5829
dihydro-3-coumaric acid	582960	192	384891	85:6652.0 86:1183.0 89:25089.0 90:7183.0 92:2449.0 94:1610.0 95:11242.0 99:2823.0 100:3400.0 101:5397.0 102:9116.0 103:30006.0 104:7900.0 105:36716.0 106:3271.0 107:992.0 108:431.0 109:2781.0 113:795.0 115:14122.0 116:5401.0 117:72622.0 118:8301.0 119:9858.0 120:2712.0 121:6202.0 122:325.0 123:1296.0 127:2337.0 128:2864.0 129:10632.0 130:3262.0 131:18239.0 132:2511.0 133:18972.0 134:3697.0 135:20…	91	C11457	QVWAEZJXDYOKEH-UHFFFAOYSA-N	790	1487	3202	948	2516	2804	1042	668	1128	867	1124	1086	1765	1086	2166	1108	1204	2091	1111	798	1457	752	1037	1128	1427	888	1330	1540	1353	1135	2154	2153	1257	1680	1121	1095	1082	1160	1178	1298	1426	807
cytosine	486724	254	2186	85:305.0 86:945.0 88:631.0 89:66.0 91:93.0 92:12.0 93:60.0 94:50.0 95:688.0 96:493.0 97:996.0 98:12707.0 99:1818.0 100:5096.0 101:1193.0 102:433.0 103:101.0 104:99.0 105:431.0 106:204.0 107:67.0 108:20.0 109:92.0 110:178.0 111:229.0 112:504.0 113:1713.0 114:980.0 115:589.0 116:686.0 117:327.0 118:47.0 120:75.0 123:207.0 124:149.0 125:2555.0 126:219.0 127:121.0 128:47.0 129:459.0 130:1719.0 131:51…	597	C00380	OPTASPLRGRRNAP-UHFFFAOYSA-N	1036	776	1926	1098	744	902	600	905	1523	897	1386	1747	1522	1656	855	1918	3012	1831	1200	2166	1200	1691	1076	1716	2632	1826	1449	1378	1817	1869	1158	1938	2094	2254	3398	3145	2755	1640	1418	1588	2246	1395
cystine	804619	218	94	85:108.0 86:247.0 87:139.0 88:76.0 89:69.0 91:149.0 92:44.0 93:30.0 95:38.0 98:79.0 99:84.0 100:3048.0 101:429.0 102:207.0 103:131.0 104:31.0 109:39.0 111:37.0 114:248.0 115:750.0 116:370.0 117:152.0 118:99.0 119:32.0 120:118.0 121:41.0 122:20.0 128:86.0 129:101.0 130:257.0 131:402.0 132:617.0 133:343.0 134:123.0 135:57.0 143:27.0 144:115.0 145:43.0 146:3584.0 147:1813.0 148:1380.0 149:261.0 156:…	595	C01420	LEVWYRKDKASIDU-UHFFFAOYSA-N	4209	5880	2301	17199	19518	14518	3201	15681	13397	10635	36098	21701	5167	16124	11043	22906	39575	38380	19190	24739	16938	1571	8020	15936	15042	12403	19609	5024	14903	12805	21082	15057	7173	1626	7299	8148	12174	16616	5802	20770	21849	17079
cysteine	500158	220	65	86:175.0 90:83.0 91:341.0 97:81.0 98:68.0 100:3118.0 101:289.0 102:126.0 103:157.0 104:40.0 106:71.0 111:61.0 112:46.0 113:48.0 115:193.0 116:681.0 117:121.0 119:107.0 120:61.0 130:238.0 132:808.0 133:307.0 135:39.0 146:182.0 147:1274.0 149:187.0 163:84.0 172:22.0 204:108.0 217:15.0 218:2544.0 219:362.0 220:2803.0 221:383.0 222:297.0 223:28.0 231:29.0 232:38.0 262:21.0 287:23.0 301:27.0 304:25.0 …	5862	C00097	XUJNEKJLAYXESH-REOHCLBHSA-N	6975	8018	5375	14395	10993	5650	850	7304	6450	8229	12957	8269	11160	14675	7137	2603	20511	15479	12305	12024	16536	8204	3742	11340	3921	5623	12430	5870	8194	4540	6089	8563	7680	1031	5570	6549	5269	12855	20313	19861	13267	2305
creatinine	502599	115	31	85:370.0 88:85.0 89:36.0 93:61.0 98:181.0 99:1414.0 100:9158.0 101:1232.0 103:128.0 108:34.0 111:15.0 113:594.0 114:567.0 115:27718.0 116:1868.0 118:47.0 124:34.0 130:931.0 134:91.0 135:38.0 136:59.0 139:101.0 142:85.0 143:10910.0 144:1070.0 147:1641.0 155:268.0 158:453.0 159:92.0 160:80.0 161:20.0 162:30.0 165:17.0 167:15.0 169:18.0 170:66.0 171:2993.0 172:140.0 173:285.0 174:113.0 175:26.0 176:…	588	C00791	DDRJAANPRJIHGJ-UHFFFAOYSA-N	131858	232381	127407	164691	216004	167537	339216	71419	175813	220620	79128	226436	47762	109629	130068	127737	99187	136560	375390	68608	144935	296507	96715	158196	127243	93818	153524	95732	90217	343377	98494	173978	147170	183130	124253	105688	125729	191023	65067	82194	211752	163029
conduritol-beta-epoxide	675635	318	2670	85:36.0 86:264.0 87:119.0 89:71.0 90:3.0 96:4.0 97:45.0 100:25.0 101:25.0 102:89.0 103:1499.0 104:98.0 106:19.0 108:25.0 110:52.0 111:13.0 113:96.0 114:7.0 115:120.0 116:89.0 117:65.0 120:22.0 121:16.0 122:20.0 125:21.0 126:64.0 127:5.0 128:52.0 129:2124.0 130:118.0 131:398.0 132:68.0 133:1415.0 139:13.0 140:24.0 141:13.0 142:4.0 143:397.0 144:106.0 146:101.0 147:5675.0 148:698.0 149:369.0 150:2.…	9989541		ZHMWOVGZCINIHW-SPHYCDKFSA-N	2247	1687	2971	1504	1902	1759	532	1985	1543	1312	1839	2018	2345	2278	3511	2529	2183	2428	1410	1880	2588	2919	1837	1319	6008	872	862	1139	1366	2085	1415	1626	1586	1962	1508	2436	1932	2811	2172	1869	4245	1371
citrulline	621404	157	1712	85:138.0 86:318.0 89:143.0 90:82.0 91:114.0 92:81.0 95:62.0 97:103.0 98:473.0 99:700.0 100:1254.0 101:216.0 102:109.0 103:52.0 104:50.0 107:195.0 108:36.0 109:94.0 110:101.0 111:43.0 113:64.0 114:128.0 115:311.0 116:35.0 117:38.0 118:54.0 120:48.0 122:24.0 124:39.0 126:87.0 127:262.0 128:173.0 129:140.0 130:668.0 132:139.0 133:229.0 134:91.0 138:26.0 140:306.0 141:1077.0 142:2134.0 143:284.0 144:…	9750	C00327	RHGKLRLOHDJJDR-BYPYZUCNSA-N	20458	19558	30941	36131	33037	30754	16142	35688	38460	30834	27859	36316	21921	31975	32827	44513	33085	36357	23440	32478	26776	30056	56367	32930	40588	31430	30618	50735	36580	43076	45894	36644	35280	40939	26669	37197	35334	44242	34586	40643	29769	33845
citric acid	617342	273	288	85:108.0 87:167.0 88:92.0 89:136.0 92:58.0 93:86.0 95:193.0 96:108.0 97:78.0 99:605.0 100:143.0 101:223.0 102:92.0 103:336.0 104:70.0 105:58.0 109:24.0 110:55.0 111:256.0 112:15.0 114:87.0 115:639.0 116:312.0 117:522.0 118:105.0 119:62.0 120:32.0 124:17.0 125:53.0 126:49.0 127:177.0 128:22.0 129:915.0 131:952.0 132:92.0 133:1929.0 134:60.0 135:258.0 136:35.0 137:44.0 139:90.0 140:83.0 141:331.0 1…	311	C00158	KRKNYBCHXYNGOX-UHFFFAOYSA-N	433230	318165	374976	252452	446983	388323	67962	208238	280448	107719	466413	230554	306496	388526	348303	401031	410052	404011	162292	258549	294865	101712	262829	253824	340345	208768	225427	131869	358262	195154	472999	274582	265351	297787	165607	288837	298651	336123	372456	282078	230126	326384
cis-gondoic acid	847372	367	87783	85:2318.0 89:1537.0 91:1953.0 92:494.0 93:1867.0 94:1814.0 95:6984.0 96:10449.0 97:6552.0 98:6703.0 99:1435.0 105:1710.0 106:308.0 107:1454.0 108:883.0 109:3479.0 110:3575.0 111:2492.0 112:1073.0 113:314.0 117:29549.0 118:2998.0 119:2252.0 120:341.0 121:1361.0 122:447.0 123:2047.0 124:1355.0 125:876.0 126:132.0 127:401.0 129:20607.0 130:2301.0 131:4009.0 132:4647.0 133:2381.0 134:1003.0 135:968.0…	5282768	C16526	BITHHVVYSMSWAG-KTKRTIGZSA-N	280	700	649	315	1078	663	852	424	529	852	422	544	235	238	711	629	398	727	1249	327	718	846	573	664	859	371	851	769	929	477	931	382	1031	561	467	551	621	482	443	619	492	1178
cholic acid	1109517	253	110403	86:112.0 87:393.0 91:1529.0 92:106.0 93:2143.0 94:725.0 95:890.0 98:123.0 99:478.0 101:1421.0 102:297.0 103:1585.0 105:1612.0 106:525.0 107:961.0 111:562.0 113:342.0 114:82.0 115:934.0 116:1665.0 117:5088.0 118:316.0 119:870.0 122:172.0 123:602.0 126:54.0 127:179.0 128:336.0 130:423.0 131:2675.0 133:1074.0 135:840.0 138:179.0 141:543.0 142:940.0 143:3459.0 144:581.0 145:1308.0 146:755.0 147:4753.…	221493	C05463	BHQCQFFYRZLCQQ-OELDTZBJSA-N	1500	753	753	508	587	581	639	506	505	552	406	982	476	792	629	509	1606	661	678	633	798	2580	522	672	595	682	851	783	859	874	593	381	974	860	374	584	424	552	710	571	719	606
cholesterol	1078536	129	19	85:3277.0 86:357.0 87:698.0 88:331.0 89:2173.0 90:402.0 91:29340.0 92:4360.0 93:20764.0 94:3772.0 95:27816.0 96:2369.0 97:5814.0 98:576.0 99:1514.0 100:67.0 101:2755.0 102:616.0 103:3141.0 104:1732.0 105:26895.0 106:4885.0 107:20090.0 108:3742.0 109:12657.0 110:1522.0 111:3689.0 112:263.0 113:906.0 114:11.0 115:5342.0 116:2555.0 117:9801.0 118:2755.0 119:20567.0 120:8989.0 121:16634.0 122:2141.0 …	5997	C00187	HVYWMOMLDIMFJA-DPAQBDIFSA-N	703586	708514	413406	371159	720424	918878	454678	462037	382573	533915	498670	739223	380483	436103	598767	910706	569212	394375	284024	468347	452048	974234	533152	444385	522650	545091	885665	596767	733934	724180	1163179	533741	625757	1197089	339302	478277	632566	518119	547882	548497	568350	1835637
cellobiose	942758	361	120969	85:704.0 86:425.0 87:1153.0 88:536.0 89:7304.0 90:559.0 91:361.0 92:58.0 93:93.0 94:225.0 96:282.0 97:300.0 98:79.0 99:1256.0 100:2708.0 101:2519.0 102:511.0 103:35851.0 104:3434.0 105:1648.0 106:104.0 108:59.0 109:529.0 110:28.0 111:225.0 112:274.0 113:596.0 114:1330.0 115:1103.0 116:1095.0 117:11875.0 118:1290.0 119:1124.0 121:107.0 124:109.0 125:168.0 126:436.0 127:502.0 128:555.0 129:13909.0 …	6255	C01971	GUBGYTABKSRVRQ-QUYVBRFLSA-N	807	332	810	532	627	706	176	527	549	1549	548	513	760	235	501	323	493	469	733	618	1473	838	504	576	934	535	537	331	845	1009	1313	561	707	650	20819	1076	18649	569	613	746	630	1263
capric acid	451790	229	726	85:361.0 86:211.0 87:97.0 88:188.0 89:198.0 91:72.0 92:53.0 93:28.0 95:596.0 97:211.0 98:268.0 99:154.0 100:272.0 101:339.0 102:103.0 105:195.0 107:56.0 108:74.0 109:24.0 111:141.0 112:93.0 115:176.0 116:533.0 117:8029.0 118:528.0 119:291.0 122:50.0 123:33.0 125:55.0 126:57.0 129:3117.0 130:404.0 131:2042.0 132:1733.0 133:413.0 134:170.0 136:42.0 138:29.0 139:27.0 143:208.0 145:657.0 150:34.0 152…	2969	C01571	GHVNFZFCNZKVNT-UHFFFAOYSA-N	7267	4896	10276	3682	5330	3124	5526	3022	4937	3689	4568	3548	2600	3514	6750	5189	4424	5414	3381	3719	4353	2906	4429	3912	4515	4319	5171	5379	5032	6084	4111	3457	4503	12887	4051	4563	12673	3988	4708	3745	5479	8116
butyrolactam	277199	142	2047	85:20.0 86:58.0 88:236.0 89:101.0 99:89.0 100:965.0 101:112.0 102:36.0 107:15.0 108:64.0 110:113.0 112:60.0 113:20.0 114:80.0 115:83.0 116:36.0 134:97.0 140:21.0 142:4184.0 143:458.0 144:89.0 155:31.0 156:217.0 157:779.0 158:23.0 173:153.0 184:27.0 185:7.0 199:33.0 213:132.0 302:10.0 306:2.0 314:3.0	12025		HNJBEVLQSNELDL-UHFFFAOYSA-N	32042	32198	34596	16629	35101	29017	72670	19577	19019	52076	35284	23771	20814	18614	25951	36077	31837	18691	61280	23229	28089	40456	34172	39906	39939	17246	30567	32156	21723	21623	28795	18487	35521	34421	30823	17248	33665	31933	30516	28482	16088	35711
butane-2,3-diol	205778	117	485	86:129.0 87:1127.0 88:621.0 94:64.0 101:985.0 102:817.0 103:711.0 104:132.0 105:215.0 106:25.0 110:70.0 113:133.0 115:634.0 116:608.0 117:34024.0 118:3483.0 119:1369.0 120:52.0 125:36.0 127:157.0 129:384.0 131:1115.0 132:285.0 133:2648.0 135:67.0 138:16.0 139:52.0 141:34.0 142:52.0 144:30.0 145:56.0 147:9540.0 148:2021.0 149:1454.0 150:98.0 157:44.0 161:36.0 166:51.0 167:48.0 170:14.0 171:19.0 17…	262	C03046	OWBTYPJTUOEWEK-UHFFFAOYSA-N	140902	49113	117283	105903	114177	117061	93484	232245	216111	166426	254452	144392	406990	309346	107652	236203	92663	88795	184174	309255	99341	271470	107257	197627	293507	240501	190724	111994	171240	149535	188403	175313	135703	248660	290932	153058	224490	170446	213224	238503	152425	113843
beta-sitosterol	1128225	129	3174	85:2766.0 86:101.0 87:57.0 89:458.0 91:5648.0 92:1009.0 93:4837.0 94:854.0 95:7005.0 96:398.0 97:1583.0 98:69.0 99:841.0 101:529.0 102:39.0 103:648.0 104:289.0 105:5798.0 106:1007.0 107:5082.0 108:945.0 109:3381.0 110:296.0 111:1228.0 112:109.0 113:310.0 114:25.0 115:1041.0 116:430.0 117:2402.0 118:725.0 119:4929.0 120:2342.0 121:4665.0 122:692.0 123:1370.0 124:121.0 125:512.0 127:195.0 128:627.0…	222284	C01753	KZJWDPNRJALLNS-VJSFXXLFSA-N	7849	10933	4999	7353	7119	12751	1885	5615	3727	2532	5171	6062	3360	2895	4009	1225	2117	1976	835	4007	3848	2002	4721	3907	2945	7035	10746	2401	15527	7422	6012	2329	4287	4552	1771	6604	1777	8047	2939	5020	2434	1103
beta-glycerolphosphate	574470	243	22021	85:37.0 101:553.0 102:50.0 103:684.0 106:24.0 112:8.0 113:19.0 115:137.0 117:69.0 129:971.0 130:171.0 131:352.0 133:740.0 134:41.0 135:156.0 137:89.0 139:3.0 147:979.0 148:10.0 149:98.0 155:36.0 179:29.0 181:96.0 183:49.0 191:186.0 192:18.0 193:100.0 195:81.0 207:280.0 208:22.0 209:15.0 211:1590.0 212:184.0 213:144.0 217:86.0 218:77.0 225:19.0 227:200.0 228:29.0 234:34.0 243:1830.0 244:286.0 245:…	2526	C02979	DHCLVCXQIBBOPH-UHFFFAOYSA-N	1708	1058	1698	1009	1694	1488	2248	801	1268	1522	1098	1460	1467	1254	2095	1541	1310	1867	931	1041	2141	1882	1127	1019	1779	1170	1573	1535	1336	2043	2549	1099	1154	2123	1094	1258	1035	1729	1728	1369	2671	1734
beta-alanine	435564	248	148	85:228.0 86:3117.0 87:240.0 90:32.0 93:32.0 95:19.0 99:386.0 100:1891.0 101:337.0 102:313.0 103:237.0 104:118.0 107:63.0 113:116.0 114:91.0 117:236.0 119:17.0 120:39.0 129:105.0 130:635.0 133:1533.0 134:301.0 135:92.0 137:24.0 142:51.0 146:224.0 147:2196.0 148:431.0 160:346.0 161:56.0 162:41.0 164:29.0 168:16.0 170:19.0 172:67.0 173:3.0 174:3380.0 175:583.0 176:292.0 181:27.0 187:19.0 188:94.0 18…	239	C00099	UCMIRNVEIXFBKS-UHFFFAOYSA-N	5574	5287	7692	1589	4754	3201	3979	3382	2218	2111	2812	3908	2403	2779	5183	1884	2573	3505	3026	2291	4690	3459	3408	2826	8598	2407	4765	1889	2519	4937	3692	4833	2334	2670	1451	6046	4857	4399	1855	4414	6193	1988
benzoic acid	339067	179	36	86:343.0 87:342.0 88:702.0 89:324.0 90:144.0 91:469.0 93:84.0 95:73.0 98:224.0 101:459.0 102:419.0 103:2363.0 105:19922.0 106:1506.0 107:541.0 108:41.0 109:28.0 115:81.0 116:11012.0 117:1187.0 118:403.0 119:326.0 120:194.0 121:192.0 128:258.0 130:1267.0 131:785.0 132:5944.0 133:1178.0 134:622.0 135:12484.0 136:1522.0 137:356.0 139:52.0 144:953.0 146:581.0 149:399.0 158:68.0 159:237.0 160:66.0 161…	243	C00180	WPYMKLBDIGXBTP-UHFFFAOYSA-N	157935	198073	229075	157365	179984	154733	128445	113475	146206	114213	133402	137691	76918	102780	163177	134878	147975	140124	138233	104762	143294	209563	187077	152526	243137	158156	211549	165907	200242	220074	187660	146508	154936	204641	193055	252891	154018	178730	128036	111073	164518	171432
azelaic acid	610551	317	329430	85:4024.0 86:2227.0 87:401.0 88:1079.0 91:2867.0 92:570.0 93:4066.0 95:1934.0 96:1467.0 97:5855.0 98:622.0 99:2736.0 100:1110.0 101:2248.0 102:958.0 103:2192.0 107:1747.0 109:3699.0 110:597.0 111:502.0 115:1692.0 116:8089.0 117:17525.0 118:1600.0 119:528.0 121:182.0 123:1047.0 124:1220.0 125:894.0 127:1231.0 129:16201.0 130:2038.0 131:3372.0 133:6408.0 135:1140.0 136:356.0 142:187.0 143:2329.0 14…	19347555	C08261	BDJRBEYXGGNYIS-UHFFFAOYSA-N	2513	1780	1967	1784	955	1340	1044	858	1177	1110	1001	1759	839	1219	2380	1439	1452	1152	1188	1238	3925	981	1433	1836	1693	2375	1699	1278	1949	2576	871	1034	2012	1689	2013	1294	1629	1126	908	603	2964	2153
aspartic acid	480387	232	79	87:91.0 96:51.0 97:57.0 98:86.0 99:100.0 100:3071.0 101:325.0 102:140.0 103:85.0 115:76.0 117:579.0 118:67.0 129:72.0 130:177.0 132:82.0 133:399.0 134:83.0 142:92.0 147:1028.0 148:289.0 149:74.0 160:33.0 163:47.0 164:28.0 173:22.0 174:51.0 188:319.0 189:76.0 190:42.0 202:314.0 203:31.0 204:79.0 216:94.0 218:511.0 219:116.0 220:18.0 232:2572.0 233:417.0 234:183.0 235:21.0 267:39.0 291:15.0 306:42.…	5960	C00049	CKLJMWTZIZZHCS-REOHCLBHSA-N	51356	24839	33048	18687	20052	17786	10955	22516	22033	14713	22502	11871	25392	25236	11340	22241	24470	23624	22407	31540	23105	20356	23282	23917	17181	29588	29634	36383	39350	28651	18353	19775	28087	21018	26597	35382	27105	22452	20774	30992	26277	20416
asparagine	553743	231	369588	85:5318.0 86:8685.0 87:4286.0 88:2645.0 89:20925.0 90:4572.0 91:1167.0 97:786.0 98:10621.0 99:4490.0 100:67427.0 101:13050.0 102:12363.0 103:140095.0 104:14184.0 105:14434.0 106:985.0 109:425.0 111:1873.0 112:1768.0 113:2060.0 114:17369.0 115:21135.0 116:183956.0 117:33418.0 118:14247.0 119:6078.0 120:784.0 125:6198.0 126:2492.0 127:2444.0 128:10059.0 129:22124.0 130:19769.0 131:39679.0 132:82439…	6267	C00152	DCXYFEDJOCDNAF-REOHCLBHSA-N	29674	28931	27082	28109	27840	38392	16672	30132	26412	22652	34505	17593	39724	38802	24674	22748	46953	35081	18865	35942	39579	17311	41229	28079	28980	46045	36378	37196	44179	28583	35767	25964	28146	18426	23511	42575	28910	28012	42385	30566	30591	31574
arachidonic acid	837115	91	64589	85:8972.0 88:4884.0 89:53747.0 90:12379.0 91:1986143.0 92:445814.0 93:1024668.0 94:368422.0 95:357548.0 96:41847.0 97:27251.0 103:48984.0 104:123674.0 105:867808.0 106:682595.0 107:374732.0 108:454293.0 109:137838.0 110:8677.0 111:1163.0 115:121297.0 117:1291545.0 118:216358.0 119:711032.0 120:374816.0 121:180393.0 122:78287.0 123:24472.0 127:6430.0 128:51855.0 129:620669.0 130:124204.0 131:50274…	444899	C00219	YZXBAPSDXZZRGB-DOFZRALJSA-N	11969	27817	15699	8435	21301	25781	15135	8382	15684	19537	13302	23342	7703	6160	23186	27118	10925	15719	14935	9120	25577	31124	14716	16234	11386	9311	21072	25318	20147	19770	23933	14654	18238	22181	17418	11205	25311	14574	8325	9986	14460	33875
arachidic acid	856421	117	291	85:167.0 89:444.0 90:10.0 92:58.0 93:400.0 94:80.0 95:656.0 98:494.0 99:384.0 100:46.0 102:86.0 105:51.0 107:116.0 110:60.0 111:101.0 113:12.0 115:21.0 116:933.0 117:16860.0 118:1459.0 119:650.0 120:71.0 125:117.0 128:67.0 129:7682.0 130:803.0 132:6486.0 133:1341.0 134:343.0 135:92.0 137:72.0 138:29.0 140:58.0 141:48.0 143:611.0 144:144.0 145:3932.0 146:417.0 157:65.0 159:172.0 160:80.0 161:46.0 …	10467	C06425	VKOBVWXKNCXXDE-UHFFFAOYSA-N	4865	6227	5829	5483	6670	5647	14106	4047	5887	6788	6135	4900	3426	4921	6381	5882	5319	6383	6716	4899	14864	7274	7122	5427	7987	8038	7266	6816	8748	7591	8474	5684	5542	6046	6284	4926	6032	5788	5791	5543	13290	8268
arabitol	572730	103	372446	85:2758.0 86:4683.0 87:26719.0 88:20528.0 89:94804.0 90:8837.0 91:4319.0 92:198.0 93:1522.0 94:1182.0 95:1716.0 96:1028.0 97:4394.0 98:1729.0 99:13063.0 101:82300.0 102:12277.0 103:768966.0 104:72837.0 105:37260.0 106:1894.0 107:887.0 108:631.0 109:712.0 110:1444.0 111:10142.0 112:1314.0 113:15331.0 114:2643.0 115:20427.0 116:31686.0 117:283728.0 118:29774.0 119:27052.0 120:1795.0 121:1501.0 122:…	94154	C01904	HEBKCHPVOIAQTA-QWWZWVQMSA-N	9052	7383	15349	7424	13356	7305	3783	11756	7125	7133	14330	11291	5991	7595	11668	8472	10569	9610	6108	11330	6747	7563	9953	6623	22759	7366	6569	6897	8229	25817	12437	14746	13813	16429	8003	12179	7210	18819	14307	15044	14622	9207
aminomalonate	455754	218	413	86:2942.0 88:141.0 89:112.0 91:83.0 95:21.0 96:52.0 99:117.0 100:1404.0 101:500.0 102:258.0 103:262.0 105:161.0 113:119.0 114:63.0 115:110.0 116:295.0 117:454.0 119:188.0 120:63.0 121:40.0 122:45.0 131:1530.0 132:103.0 133:2100.0 134:376.0 143:19.0 144:92.0 147:5888.0 148:433.0 149:305.0 152:37.0 154:11.0 158:171.0 160:45.0 161:81.0 164:29.0 167:17.0 173:76.0 174:1023.0 175:272.0 176:72.0 178:67.…	100714	C00872	JINBYESILADKFW-UHFFFAOYSA-N	24166	18749	25536	13251	25138	15834	13871	59846	20547	11026	24054	39418	16626	30164	44726	36375	26419	46363	17898	50155	9121	44200	34833	17144	75461	24148	35652	40985	28976	31202	45093	33750	33926	40942	19881	30579	34673	36269	21659	35643	12164	29848
alpha-ketoglutarate	507392	198	294	85:208.0 87:154.0 89:4657.0 90:84.0 91:201.0 94:49.0 98:155.0 99:133.0 101:112.0 102:113.0 103:234.0 110:90.0 112:1654.0 113:180.0 114:75.0 115:296.0 118:19.0 125:56.0 126:615.0 128:246.0 129:323.0 131:331.0 133:422.0 135:87.0 142:51.0 143:95.0 144:23.0 145:67.0 147:7768.0 148:1161.0 149:693.0 152:14.0 154:243.0 155:35.0 156:3139.0 157:398.0 158:205.0 159:36.0 160:14.0 161:16.0 163:100.0 170:1125…	51	C00026	KPGXRSRHYNQIFN-UHFFFAOYSA-N	288	573	660	323	416	457	327	466	471	580	1836	541	1076	2846	524	427	2873	444	2166	660	418	808	260	776	530	80	318	403	486	518	412	323	802	431	277	424	468	425	3772	3108	433	375
alpha-aminoadipic acid	573295	260	125502	85:5171.0 86:2872.0 87:1853.0 88:805.0 89:1528.0 90:266.0 91:249.0 92:126.0 93:125.0 94:122.0 95:131.0 96:1290.0 97:581.0 98:6263.0 99:3004.0 100:22245.0 101:4204.0 102:2216.0 103:6429.0 104:717.0 105:691.0 106:54.0 107:157.0 108:1397.0 109:428.0 110:436.0 111:454.0 112:1270.0 113:1070.0 114:2235.0 115:12931.0 116:5935.0 117:5889.0 118:1058.0 119:1156.0 120:208.0 122:78.0 123:104.0 124:144.0 125:…	92136	C00956	OYIFNHCXNCRBQI-BYPYZUCNSA-N	2289	3145	2158	2994	3571	2644	1894	2225	3196	2679	3004	3071	3229	2777	2574	3662	2481	2804	2263	2771	1977	2911	1865	2472	2551	3845	2112	3253	3196	3900	2477	3094	2495	2438	3549	2966	3100	3847	2090	2565	2371	2280
allantoic acid	726050	259	117021	85:9202.0 86:13527.0 87:6721.0 88:2646.0 89:3219.0 90:881.0 91:267.0 92:306.0 93:763.0 94:240.0 95:279.0 96:330.0 97:473.0 98:1578.0 99:17000.0 100:119531.0 101:43572.0 102:14466.0 103:2967.0 104:591.0 105:379.0 106:147.0 107:115.0 108:53.0 109:92.0 110:262.0 111:598.0 112:367.0 113:1495.0 114:2528.0 115:12227.0 116:26372.0 117:15426.0 118:2713.0 119:1020.0 120:394.0 121:150.0 124:100.0 125:271.0…	203	C00499	NUCLJNSWZCHRKL-UHFFFAOYSA-N	72987	33368	85408	25330	30664	24163	40890	24557	27181	43406	36177	24839	24535	27979	74528	44862	42519	32053	49157	31532	28802	57097	31286	24202	33771	29105	16943	25965	24642	49894	73767	40345	24083	66431	52337	30201	49578	42439	30838	25548	24245	31433
alanine	243971	116	34178	85:333.0 86:2106.0 87:467.0 88:280.0 89:5.0 90:53.0 91:138.0 92:168.0 93:215.0 94:1333.0 95:43.0 96:6.0 98:74.0 99:48.0 100:4652.0 101:1063.0 102:1419.0 103:3674.0 104:501.0 105:328.0 106:3.0 108:75.0 109:236.0 110:175.0 112:94.0 114:926.0 115:860.0 116:84295.0 117:10442.0 118:3671.0 119:545.0 120:126.0 121:65.0 122:38.0 123:90.0 124:32.0 125:42.0 126:107.0 127:278.0 128:1618.0 129:278.0 130:1195…	5950	C00041	QNAYBMKLOCPYGJ-REOHCLBHSA-N	1979188	2896544	1646833	3157473	2113457	2479484	386939	2119267	2482233	977720	2064731	2677507	2877083	2305515	1439337	1279886	1597890	2341580	719406	1567078	1762690	1139252	1449149	3098940	1006475	2614009	2013506	2592823	2734196	2009902	1721202	1965323	2010173	967079	2968871	2078641	1577836	1827408	1827556	1450536	1551591	937838
adipic acid	474435	111	125	85:2037.0 86:2852.0 87:703.0 88:641.0 89:904.0 90:27.0 91:64.0 92:167.0 93:122.0 94:58.0 95:60.0 96:79.0 97:441.0 99:4029.0 100:405.0 101:502.0 102:524.0 105:259.0 107:59.0 108:26.0 109:187.0 110:362.0 111:58622.0 112:3744.0 113:1086.0 114:171.0 115:1351.0 116:2824.0 117:11244.0 118:1055.0 119:703.0 120:50.0 123:10.0 124:19.0 125:208.0 126:57.0 128:229.0 129:9390.0 130:2687.0 131:1989.0 132:910.0…	196	C06104	WNLRTRBMVRJNCN-UHFFFAOYSA-N	3556	5881	4454	7977	3927	4224	4453	1710	7067	3287	3350	4056	1731	4836	4013	2528	2214	6372	4041	3981	17324	2560	2673	7753	3985	11781	6307	3081	5722	10379	2993	3070	2450	4080	10998	4354	3280	2628	4078	3200	18545	3044
aconitic acid	586815	229	29	85:823.0 86:194.0 87:662.0 88:337.0 89:711.0 90:119.0 91:200.0 93:1018.0 94:224.0 95:1683.0 96:1733.0 97:6038.0 98:1174.0 99:1242.0 100:178.0 101:600.0 102:310.0 103:1548.0 104:242.0 105:655.0 107:259.0 108:172.0 109:241.0 110:546.0 111:911.0 112:674.0 113:694.0 115:1207.0 116:392.0 117:2280.0 118:273.0 119:1093.0 120:174.0 121:326.0 122:39.0 123:487.0 124:76.0 125:294.0 126:191.0 127:456.0 128:2…	643757	C00417	GTZCVFVGUGFEME-IWQZZHSRSA-N	2460	1701	2090	1940	3547	1844	1221	421	778	1845	1488	388	1428	434	697	1875	1377	488	862	534	884	2430	2011	2417	2504	1674	1877	4758	2950	2049	3412	1623	1991	2216	4851	1463	5455	2476	813	436	1056	2731
5-methoxytryptamine	864466	174	284	86:1203.0 87:181.0 88:92.0 90:42.0 92:34.0 95:29.0 100:628.0 101:65.0 102:70.0 105:49.0 110:34.0 112:50.0 115:39.0 117:67.0 118:56.0 121:41.0 124:29.0 130:92.0 131:54.0 132:79.0 135:54.0 150:31.0 155:19.0 158:46.0 159:57.0 172:30.0 174:4979.0 175:869.0 176:366.0 202:87.0 204:33.0 205:32.0 206:13.0 211:21.0 212:12.0 217:34.0 218:39.0 222:50.0 223:29.0 225:17.0 228:24.0 231:36.0 233:36.0 235:29.0 2…	1833	C05659	JTEJPPKMYBDEMY-UHFFFAOYSA-N	80244	32257	82495	58932	57776	54505	227114	87643	79487	96969	71179	68824	77096	74622	85079	185452	62283	99461	197255	105079	46672	141596	102478	59478	22831	26083	44303	94645	101458	20580	129623	57413	26060	108443	56928	61123	103833	70205	59019	97810	49951	82881
5-hydroxymethyl-2-furoic acid	497561	123	31858	92:69.0 93:77.0 94:32.0 95:395.0 96:128.0 97:124.0 105:40.0 106:152.0 108:67.0 109:92.0 110:177.0 111:447.0 112:39.0 115:82.0 123:2802.0 124:246.0 125:117.0 128:270.0 133:388.0 134:293.0 135:97.0 137:42.0 138:81.0 147:3685.0 148:315.0 149:259.0 150:69.0 152:21.0 153:327.0 154:28.0 168:14.0 169:1041.0 170:117.0 175:38.0 177:35.0 178:35.0 182:37.0 197:598.0 198:39.0 199:34.0 203:33.0 209:19.0 210:2…	80642	C20448	PCSKKIUURRTAEM-UHFFFAOYSA-N	1408	1455	1614	1378	2521	1350	563	717	979	5466	1261	1386	1841	898	2036	11503	1325	1241	867	756	1403	3478	783	1426	2237	954	1622	978	747	2134	1617	756	1803	1250	16268	788	34830	1174	1018	1208	1618	1798
5-hydroxy-3-indoleacetic acid	777606	290	31552	95:15.0 101:72.0 106:26.0 134:100.0 141:29.0 142:43.0 145:9.0 146:79.0 154:6.0 168:12.0 172:17.0 174:37.0 184:6.0 186:85.0 187:14.0 188:4.0 196:11.0 198:9.0 200:12.0 202:266.0 203:46.0 204:40.0 214:15.0 216:53.0 217:147.0 218:82.0 226:9.0 234:29.0 244:6.0 247:17.0 260:59.0 264:1.0 274:15.0 288:59.0 289:8.0 290:2213.0 291:624.0 292:226.0 293:29.0 304:17.0 325:60.0 328:3.0 335:2.0 340:53.0 364:26.0…	1826	C05635	DUUGKQCEGZLZNO-UHFFFAOYSA-N	904	587	633	686	803	2435	1317	873	926	4490	2655	1109	2445	1544	621	1897	3400	2148	1791	914	5099	734	753	1215	712	1940	760	1022	1456	850	617	1313	723	597	2192	1484	769	857	3610	1466	5236	1028
5-aminovaleric acid	536657	174	1698	85:189.0 86:2159.0 87:251.0 97:75.0 98:42.0 99:58.0 100:1189.0 101:180.0 102:422.0 107:116.0 109:25.0 112:223.0 114:52.0 115:46.0 116:194.0 117:280.0 123:29.0 125:1.0 126:134.0 128:21.0 129:828.0 130:249.0 131:289.0 132:190.0 133:45.0 135:16.0 146:99.0 148:253.0 152:19.0 154:184.0 156:230.0 157:40.0 158:71.0 160:40.0 170:64.0 172:165.0 174:8981.0 175:1547.0 176:642.0 177:54.0 186:31.0 188:42.0 19…	138	C00431	JJMDCOVWQOJGCB-UHFFFAOYSA-N	3229	4173	3922	3749	2879	2735	62485	7402	4417	13246	6940	3015	8208	34968	2941	25230	19927	5156	13194	6465	2866	42475	7445	5592	100283	6259	14380	3823	2909	3767	19613	12957	35034	10405	17449	3768	10705	8694	16249	13398	7051	8181
4-hydroxyphenylacetic acid	542795	179	31555	85:74.0 89:848.0 90:484.0 91:340.0 93:30.0 95:3.0 97:50.0 98:40.0 101:1.0 102:542.0 104:207.0 105:301.0 107:207.0 109:9.0 112:6.0 113:36.0 114:37.0 116:22.0 117:97.0 119:14.0 121:91.0 123:17.0 130:32.0 133:307.0 134:89.0 135:516.0 136:71.0 137:25.0 142:12.0 145:27.0 147:753.0 149:559.0 150:125.0 151:12.0 153:1.0 161:273.0 162:35.0 163:909.0 164:2215.0 165:409.0 166:53.0 169:9.0 171:18.0 172:6.0 1…	127	C00642	XQXPVVBIMDBYFF-UHFFFAOYSA-N	1578	2858	1440	849	1187	1020	2159	1173	988	3141	1130	769	2850	862	1344	6762	1002	988	2637	1192	751	4739	1573	1012	13442	2324	2967	834	804	1561	3367	1058	4908	2873	1101	2336	1557	2888	2056	898	1044	2812
4-hydroxymandelic acid	601658	267	131944	85:296.0 90:109.0 91:971.0 92:169.0 93:182.0 95:1095.0 97:117.0 100:86.0 105:907.0 107:182.0 109:74.0 110:92.0 115:487.0 116:91.0 119:550.0 121:117.0 122:52.0 127:281.0 128:39.0 131:58.0 133:2349.0 134:292.0 135:1394.0 136:116.0 137:112.0 140:71.0 147:4696.0 149:1655.0 150:258.0 151:1492.0 152:72.0 153:52.0 161:720.0 162:67.0 163:1228.0 164:205.0 165:191.0 171:120.0 174:72.0 176:61.0 177:414.0 17…	328	C11527	YHXHKYRQLYQUIH-UHFFFAOYSA-N	1208	1181	1011	991	1626	698	814	1066	948	1197	1330	718	1277	1710	1827	1487	1807	1074	974	855	1314	1477	1378	967	1687	1290	1714	1469	1272	1582	1496	852	1568	1575	937	1740	1054	1285	1333	1256	1799	1017
4-hydroxyhippuric acid	784581	294	12284	92:132.0 95:144.0 106:27.0 107:57.0 109:177.0 110:119.0 112:79.0 116:94.0 118:2.0 120:138.0 121:266.0 125:30.0 127:1.0 128:65.0 130:360.0 131:6.0 132:2.0 133:2.0 138:62.0 142:74.0 144:311.0 145:9.0 146:155.0 150:278.0 151:84.0 155:63.0 156:534.0 157:3.0 158:10.0 160:20.0 163:27.0 173:18.0 177:36.0 178:19.0 192:2.0 193:6207.0 194:855.0 195:180.0 201:1.0 206:51.0 208:4.0 209:15.0 219:3.0 227:9.0 23…	151012		ZMHLUFWWWPBTIU-UHFFFAOYSA-N	241	390	622	228	329	346	1806	266	231	377	317	285	873	439	528	524	340	384	203	366	233	145	322	382	428	342	280	190	319	380	509	273	364	342	199	217	430	218	370	342	329	423
3-ureidopropionate	554966	161	107897	85:670.0 86:2352.0 87:242.0 88:468.0 90:71.0 92:35.0 93:85.0 94:35.0 97:166.0 98:255.0 99:1527.0 100:7125.0 101:2101.0 102:1294.0 104:4455.0 106:79.0 108:13.0 110:24.0 111:35.0 112:11.0 113:41.0 116:1967.0 117:8750.0 118:1468.0 121:39.0 123:356.0 124:30.0 125:125.0 127:763.0 128:169.0 129:12657.0 130:731.0 132:423.0 133:548.0 136:22.0 140:231.0 141:147.0 143:91.0 144:321.0 145:534.0 146:3774.0 14…	111	C02642	JSJWCHRYRHKBBW-UHFFFAOYSA-N	1218	1226	2743	2780	2242	919	1030	1878	1068	897	1956	1283	629	1666	1418	2242	2560	1659	1298	3981	1500	1256	1665	1070	873	1024	1356	987	3132	1278	1391	663	835	1324	1337	4115	594	2738	2205	2273	958	1830
3-phosphoglycerate	610734	227	1667	85:3431.0 86:914.0 87:3880.0 88:915.0 89:5026.0 90:691.0 91:1326.0 92:1132.0 93:2666.0 94:226.0 95:1037.0 96:384.0 97:379.0 98:1535.0 99:3192.0 100:1292.0 101:64790.0 102:7687.0 103:9445.0 104:1320.0 105:3744.0 106:1380.0 107:1485.0 108:512.0 109:573.0 110:30.0 111:263.0 112:119.0 113:943.0 114:479.0 115:8290.0 116:19606.0 117:11090.0 118:1967.0 119:6002.0 120:1081.0 121:3497.0 122:403.0 123:1251…	724	C00597	OSJPPGNTCRNQQC-UHFFFAOYSA-N	5333	801	442	526	685	587	312	421	441	442	527	480	541	1123	484	451	551	621	1860	1099	2356	1359	878	802	469	389	1228	794	1970	1512	1192	1554	971	1134	956	1322	1249	452	536	3694	2233	631
3-phenyllactic acid	516011	193	113643	90:151.0 91:4047.0 92:276.0 93:36.0 101:283.0 103:861.0 104:675.0 105:348.0 115:199.0 117:554.0 118:76.0 119:236.0 120:23.0 121:151.0 123:19.0 131:1334.0 132:204.0 133:1618.0 134:213.0 135:228.0 137:22.0 144:30.0 147:9562.0 148:1737.0 149:951.0 150:54.0 161:262.0 163:188.0 164:41.0 169:74.0 175:49.0 176:17.0 177:84.0 178:39.0 190:53.0 191:160.0 192:127.0 193:7922.0 194:979.0 195:193.0 205:277.0 2…	3848		VOXXWSYKYCBWHO-UHFFFAOYSA-N	2284	1416	2463	845	2158	1743	612	3352	1286	1372	753	940	1714	825	2202	3259	4122	1652	2900	2753	668	1624	4236	1433	38846	5988	2917	773	3248	2923	4063	1744	1778	1372	2204	4314	3632	2645	5305	4245	8986	2142
3-hydroxybutyric acid	278632	191	145501	85:131.0 87:1473.0 88:6305.0 89:1090.0 90:120.0 91:68.0 95:57.0 96:101.0 98:187.0 99:1246.0 100:1071.0 101:2671.0 102:480.0 105:239.0 112:38.0 113:234.0 115:3134.0 116:423.0 117:29724.0 118:3054.0 119:1586.0 121:72.0 125:44.0 128:13.0 129:229.0 130:4368.0 131:1815.0 132:261.0 133:5879.0 134:969.0 135:540.0 139:28.0 141:46.0 144:210.0 146:140.0 147:40360.0 148:7485.0 149:5505.0 150:460.0 151:191.0…	92135	C01089	WHBMMWSBFZVSSR-GSVOUGTGSA-N	26700	55491	24238	29502	78686	88818	8120673	53196	136470	3768044	68440	59079	118193	50784	55739	253213	49686	39514	3577881	36745	87325	228555	105233	94353	116693	49674	53968	601104	54796	11652	89542	32309	47111	71162	41138	15600	154224	98972	84345	65237	62405	258166
3-hydroxy-3-methylglutaric acid	521554	247	32000	85:626.0 88:16.0 99:275.0 100:730.0 101:73.0 102:61.0 103:177.0 105:4.0 109:1920.0 110:105.0 111:74.0 112:83.0 113:58.0 114:82.0 115:2396.0 116:497.0 117:648.0 119:126.0 122:1.0 128:36.0 129:150.0 131:335.0 133:955.0 134:20.0 135:5.0 140:38.0 141:84.0 142:47.0 144:16.0 147:3623.0 148:545.0 149:525.0 150:59.0 151:23.0 157:174.0 159:95.0 163:168.0 164:7.0 170:7.0 171:247.0 172:45.0 183:513.0 184:30…	1662	C03761	NPOAOTPXWNWTSH-UHFFFAOYSA-N	1158	668	1275	661	837	404	8163	256	717	1352	782	660	550	289	994	954	545	900	836	936	870	645	387	312	1277	336	944	436	1058	1171	596	455	230	416	251	402	1183	665	578	464	1436	815
3-aminoisobutyric acid	452655	248	12265	85:597.0 86:13016.0 87:1490.0 88:949.0 89:797.0 90:166.0 92:362.0 93:86.0 98:30.0 100:7092.0 101:1294.0 102:1025.0 103:128.0 105:276.0 107:6192.0 108:70.0 112:39.0 113:827.0 114:1152.0 115:687.0 116:561.0 117:328.0 118:776.0 119:537.0 120:118.0 122:127.0 125:28.0 126:183.0 129:421.0 131:2577.0 132:376.0 133:6354.0 135:228.0 136:597.0 140:81.0 142:450.0 144:69.0 145:74.0 146:715.0 147:7387.0 148:1…	64956	C05145	QCHPKSFMDHPSNR-UHFFFAOYSA-N	5529	2784	2763	9320	3485	7547	2512	11375	3892	3695	3038	10231	24079	18517	8483	2829	3953	11655	3905	11160	5110	3169	3072	3447	21088	3361	4567	4293	4637	2730	2668	4449	3651	2876	3773	3445	17063	13342	3706	8906	3288	2894
3-(4-hydroxyphenyl)propionic acid	598147	179	110341	85:576.0 87:354.0 88:431.0 89:1639.0 90:679.0 91:2659.0 92:227.0 93:254.0 95:404.0 97:47.0 99:124.0 101:578.0 102:306.0 104:649.0 105:1003.0 107:471.0 110:63.0 115:641.0 116:1512.0 117:868.0 118:186.0 119:494.0 120:81.0 121:377.0 123:164.0 124:62.0 127:41.0 131:1081.0 133:818.0 134:134.0 135:1445.0 136:155.0 137:195.0 140:1363.0 141:53.0 145:234.0 147:1204.0 148:168.0 149:1752.0 150:374.0 151:130…	10394	C01744	NMHMNPHRMNGLLB-UHFFFAOYSA-N	1036	1605	1926	1011	1720	1305	35798	716	1036	1590	1164	1119	1730	795	1574	1418	909	1381	1113	999	1715	1250	1282	1312	2647	1309	1415	1473	1344	1579	1752	1086	1476	1932	1207	1233	1572	1167	1100	1174	1535	3889
2-picolinic acid	381532	180	389051	86:1588.0 89:896.0 90:862.0 91:2690.0 92:11318.0 93:47849.0 94:9518.0 95:7006.0 97:2828.0 98:4678.0 99:2164.0 100:1232.0 104:1893.0 105:1287.0 106:88612.0 107:16043.0 108:16176.0 109:14782.0 110:5927.0 117:554.0 118:578.0 119:716.0 120:11516.0 121:2595.0 122:19965.0 123:3095.0 124:1799.0 125:683.0 128:408.0 132:949.0 133:534.0 134:3032.0 135:1736.0 136:373174.0 137:50656.0 138:16721.0 139:1071.0 …	1018	C10164	SIOXPEMLGUPBBT-UHFFFAOYSA-N	1284	2400	2210	2228	1969	1441	2681	2415	2809	1992	2237	4595	1458	3686	3146	4672	2366	5763	3535	3512	3863	1905	1594	2840	2570	2414	2503	1611	3005	2988	1448	1610	1914	1684	3437	1787	4006	2129	1726	2546	4035	1078
2-monopalmitin	890356	129	2080	85:1173.0 86:178.0 88:144.0 89:1066.0 90:126.0 91:140.0 94:99.0 95:941.0 96:63.0 97:733.0 98:502.0 99:592.0 100:60.0 101:2348.0 102:302.0 103:7151.0 104:680.0 105:645.0 107:102.0 109:408.0 111:290.0 112:75.0 113:755.0 115:765.0 116:501.0 117:1096.0 118:156.0 119:207.0 123:127.0 125:88.0 127:131.0 128:189.0 129:12972.0 130:1803.0 131:2768.0 132:385.0 133:1642.0 134:217.0 135:186.0 137:85.0 139:19.…	123409		BBNYCLAREVXOSG-UHFFFAOYSA-N	1945	3022	1374	2330	2146	1912	1709	3547	2886	26373	3039	2479	21450	2197	5966	2109	3954	2769	1240	2453	1841	25817	31759	1812	2745	4191	3555	2753	2631	1379	1609	2066	2397	2048	1471	3015	2754	1994	412	1546	3100	2487
2-ketoisocaproic acid	310761	89	208	85:129.0 86:213.0 88:136.0 89:5113.0 90:387.0 91:282.0 98:690.0 99:3574.0 100:584.0 101:86.0 103:142.0 104:34.0 105:37.0 110:2780.0 111:140.0 113:196.0 114:693.0 115:2338.0 116:377.0 117:158.0 118:61.0 119:177.0 123:21.0 126:192.0 128:49.0 134:174.0 135:32.0 140:183.0 143:201.0 150:40.0 151:21.0 153:18.0 154:48.0 156:80.0 157:32.0 158:269.0 159:57.0 162:23.0 167:25.0 172:42.0 173:31.0 174:195.0 1…	70	C00233	BKAJNAXTPSGJCU-UHFFFAOYSA-N	2474	3576	2215	3665	786	571	1773	4005	5785	10771	18957	7429	7922	14042	8999	1640	16322	2704	23072	5999	2722	10026	1464	4997	3314	3487	2067	2187	1064	2395	3353	2598	10559	567	1042	1894	5200	2390	23900	13888	3902	1187
2-hydroxyvaleric acid	309587	131	25922	85:783.0 86:12.0 89:96.0 95:343.0 99:185.0 101:10.0 110:16.0 113:33.0 115:380.0 116:57.0 117:78.0 127:85.0 130:28.0 131:2537.0 132:259.0 133:199.0 147:2527.0 148:299.0 149:168.0 189:23.0 200:55.0 204:42.0 205:87.0 247:159.0	98009		JRHWHSJDIILJAT-UHFFFAOYSA-N	6348	8064	12495	8735	11988	9487	70422	8837	9296	15532	9369	5316	12615	6862	9190	13602	14706	16811	31431	13767	7269	21004	7446	5946	24105	7218	8164	11916	6887	5626	7865	5492	13002	5251	12831	10203	40288	14550	9407	6831	8147	14701
2-hydroxyglutaric acid	506306	247	2000	85:987.0 86:115.0 99:30.0 101:119.0 103:121.0 105:91.0 115:9.0 116:84.0 117:39.0 129:3826.0 130:487.0 131:370.0 132:6.0 133:412.0 134:38.0 146:11.0 147:1685.0 148:252.0 149:537.0 150:24.0 157:1113.0 158:97.0 159:129.0 163:13.0 172:4.0 184:12.0 203:612.0 204:140.0 217:9.0 218:20.0 231:219.0 247:1048.0 248:174.0 249:17.0 349:124.0 350:3.0 354:11.0 477:11.0 479:1.0	43	C02630	HWXBTNAVRSUOJR-UHFFFAOYSA-N	2928	4541	5577	4004	5520	2337	3027	9726	3432	6688	11477	4868	7574	7532	5228	6157	15671	4584	4402	7661	2737	8202	17089	4596	20345	13167	4929	5059	10492	3623	9414	7116	12574	10401	13847	10107	13550	18209	10956	10259	4757	9248
2-hydroxybutanoic acid	258161	131	40	86:245.0 87:1207.0 89:112.0 95:545.0 97:102.0 99:553.0 101:976.0 103:517.0 104:78.0 112:23.0 113:68.0 114:20.0 115:1186.0 116:223.0 117:711.0 125:24.0 129:273.0 131:25648.0 132:2895.0 133:3706.0 134:1175.0 137:61.0 138:29.0 139:26.0 143:727.0 144:93.0 145:26.0 147:22332.0 148:3774.0 149:2177.0 150:118.0 151:24.0 169:35.0 175:94.0 184:455.0 189:64.0 190:978.0 191:270.0 192:77.0 195:16.0 205:1662.0…	440864	C05984	AFENDNXGAFYKQO-VKHMYHEASA-N	56506	69793	51307	64608	103892	88373	738306	62920	109007	373027	115450	98752	128609	41806	80336	103991	51119	78203	273901	71982	105642	213425	75104	72308	133072	80078	57427	109587	104012	87663	101988	71103	72403	63475	87955	64268	168265	90425	115839	59734	63233	120671
2-hydroxy-2-methylbutanoic acid	264833	145	32675	85:89.0 91:69.0 97:120.0 101:141.0 104:22.0 105:2.0 106:33.0 117:6.0 118:159.0 129:34.0 130:120.0 131:413.0 133:344.0 134:298.0 135:66.0 137:2.0 145:4289.0 146:753.0 147:4081.0 148:187.0 149:276.0 150:47.0 151:71.0 153:21.0 154:31.0 157:80.0 182:98.0 209:2.0 211:2.0 213:24.0 219:569.0 220:45.0 232:12.0 233:64.0 239:12.0 247:83.0 248:54.0 251:1.0 258:16.0 268:1.0 271:14.0 273:21.0 285:33.0 289:14.…	95433		MBIQENSCDNJOIY-UHFFFAOYSA-N	4842	8746	5899	6582	5446	5150	28134	4982	8419	28410	9227	8938	6674	8925	5480	7144	6778	6594	16553	6007	5145	13199	8254	8897	5579	5497	5365	9792	8861	7388	5151	3940	7583	4799	9826	5046	10646	7308	9469	6932	6004	10313
2-deoxytetronic acid	433456	189	1208	85:3678.0 86:419.0 87:1070.0 88:693.0 89:3868.0 90:231.0 91:269.0 92:61.0 94:196.0 96:136.0 97:220.0 98:279.0 99:1268.0 100:276.0 101:10175.0 102:1066.0 103:3549.0 104:443.0 105:707.0 106:118.0 107:102.0 108:142.0 109:54.0 111:177.0 112:57.0 113:377.0 114:530.0 115:1621.0 116:869.0 117:12125.0 118:1194.0 119:1640.0 120:183.0 121:154.0 123:18.0 127:243.0 129:6961.0 130:984.0 131:3106.0 132:474.0 1…	150929		DZAIOXUZHHTJKN-UHFFFAOYSA-N	1989	3180	3512	1704	2976	1814	4010	829	2558	7138	4316	2781	2840	3389	2776	7130	3703	2856	6645	3369	2324	7259	3146	2288	4506	3416	2183	5206	5471	4250	5040	3179	4510	4356	106519	5159	149525	4553	2589	2392	2163	6569
2-deoxypentitol	521785	231	21714	86:46.0 88:28.0 89:367.0 90:3.0 95:6.0 98:2.0 99:11.0 100:23.0 101:430.0 103:1724.0 104:27.0 108:40.0 114:18.0 115:39.0 116:38.0 117:1441.0 118:62.0 119:35.0 129:1593.0 131:604.0 133:684.0 134:7.0 143:75.0 145:46.0 147:2914.0 148:403.0 149:190.0 155:107.0 159:21.0 163:94.0 171:245.0 172:17.0 174:77.0 175:47.0 189:139.0 190:8.0 200:16.0 203:169.0 204:37.0 205:891.0 206:114.0 207:17.0 217:14.0 231:…	249377		ZDAWZDFBPUUDAY-UHFFFAOYSA-N	2229	872	1138	644	1165	1192	2218	1235	1357	3646	1273	893	1547	1263	1404	1307	700	999	1503	1178	743	2067	1029	1333	1949	1875	1954	1357	1254	1222	1060	1026	1204	973	15587	854	18333	919	1541	825	1644	1227
2-aminobutyric acid	285825	130	160842	85:2349.0 86:7340.0 87:2626.0 88:1175.0 89:967.0 93:154.0 94:231.0 95:643.0 96:816.0 98:6012.0 99:1182.0 100:17704.0 101:5509.0 102:2953.0 103:8799.0 104:770.0 105:1178.0 107:62.0 109:384.0 111:91.0 112:296.0 113:378.0 114:7166.0 115:3812.0 116:1978.0 117:3932.0 118:356.0 119:558.0 120:162.0 126:773.0 128:1855.0 129:1466.0 130:243176.0 131:34789.0 132:12476.0 133:8893.0 134:1271.0 135:699.0 136:8…	6657	C02721	QWCKQJZIFLGMSD-UHFFFAOYSA-N	26557	126681	44091	33208	41094	52875	53875	22612	58521	220764	33767	38231	58170	32352	40083	78449	45756	100097	64494	27992	54883	45690	27899	69887	61881	41976	42049	281815	66109	59035	56740	44203	62860	31940	59462	29678	70810	38086	51439	31977	29976	55396
2,5-dihydroxypyrazine	397526	241	2254	85:168.0 86:172.0 87:115.0 93:14.0 97:710.0 98:27.0 100:66.0 108:4.0 109:15.0 111:179.0 113:419.0 114:172.0 115:562.0 127:101.0 128:126.0 129:169.0 130:13.0 140:38.0 144:10.0 145:499.0 146:11.0 167:155.0 168:17.0 172:5.0 174:1.0 177:4.0 182:157.0 183:31.0 197:1.0 211:11.0 213:6.0 215:3.0 241:1811.0 242:397.0 243:132.0 255:138.0 256:387.0 257:73.0 258:12.0 302:5.0 311:2.0 328:1.0 337:1.0 395:8.0 4…	23368901		USHRADXTTYICIJ-UHFFFAOYSA-N	2141	2296	1272	3768	3429	3002	884	2787	2563	3313	5295	5260	3420	5284	2787	2406	3781	3510	4140	3872	4012	5244	2514	3778	2903	3788	4621	2436	4316	3564	3936	4077	4311	1768	3164	2488	5954	3801	3857	5603	6026	3210
2,3-dihydroxybutanoic acid	384796	292	31743	87:433.0 88:146.0 89:211.0 95:50.0 101:566.0 102:5460.0 103:1435.0 106:74.0 107:123.0 108:62.0 110:72.0 115:2014.0 116:220.0 117:16374.0 118:1491.0 119:1168.0 123:31.0 124:14.0 129:1092.0 130:2991.0 131:2301.0 132:1136.0 133:5833.0 136:86.0 137:44.0 139:22.0 143:92.0 147:7382.0 148:1170.0 149:1275.0 150:167.0 151:189.0 161:37.0 162:19.0 163:129.0 175:52.0 177:157.0 178:19.0 179:13.0 180:15.0 183:…	250402		LOUGYXZSURQALL-UHFFFAOYSA-N	1140	4341	3364	3734	2112	1266	5997	1960	1779	3262	2902	1921	716	1467	2048	2373	1733	1198	2329	1251	1637	5058	2028	1817	1183	2134	1657	1571	3240	2514	1137	1174	3632	2015	5404	8145	9983	5700	906	1080	967	2721
1-monostearin	959214	203	648	85:2387.0 86:245.0 88:342.0 89:880.0 90:108.0 91:126.0 93:404.0 94:183.0 95:2259.0 96:306.0 97:2167.0 98:609.0 99:768.0 100:91.0 101:4087.0 102:436.0 103:4290.0 104:462.0 105:416.0 106:95.0 107:246.0 108:39.0 109:1410.0 110:130.0 111:1003.0 112:196.0 113:337.0 114:74.0 115:511.0 116:2218.0 117:3517.0 118:444.0 119:328.0 120:48.0 121:179.0 122:22.0 123:677.0 124:97.0 125:278.0 128:153.0 129:4761.0…	24699	D01947	VBICKXHEKHSIBG-UHFFFAOYSA-N	3295	3789	2940	2005	3014	2727	3186	2194	3355	4009	4805	3017	2941	4867	3712	4416	3841	3200	6528	5198	3306	5791	4043	3140	8679	3710	3817	5298	4754	5077	5089	2574	3551	4949	2184	1849	3236	3610	4070	3963	3104	5256
1-monopalmitin	901749	371	2070	85:11049.0 86:1066.0 87:1727.0 88:2503.0 89:4332.0 90:546.0 91:849.0 93:1712.0 94:656.0 95:11870.0 96:1156.0 97:8236.0 98:3082.0 99:3966.0 100:546.0 101:20046.0 102:2216.0 103:20674.0 104:2095.0 105:2096.0 106:183.0 107:1123.0 108:131.0 109:6523.0 110:712.0 111:3012.0 112:681.0 113:1739.0 114:217.0 115:2374.0 116:10634.0 117:15865.0 118:1742.0 119:1613.0 120:72.0 121:1202.0 122:204.0 123:3774.0 1…	14900	C01885	QHZLMUACJMDIAE-UHFFFAOYSA-N	2463	3168	3166	2349	2864	2606	2334	1813	3819	2334	2459	2904	1671	2478	3407	2593	2480	2969	2236	2344	3081	3481	2882	2644	6521	3373	3035	3657	3441	3180	5719	2721	3619	5240	2337	2586	3171	2897	2329	2515	3018	4175
1-kestose	1123027	361	14692	85:82.0 86:7.0 87:73.0 88:49.0 89:205.0 90:6.0 91:36.0 92:11.0 93:9.0 94:6.0 95:27.0 96:65.0 97:71.0 98:15.0 99:87.0 100:11.0 101:252.0 102:170.0 103:4097.0 104:359.0 105:175.0 106:23.0 107:40.0 108:5.0 109:193.0 110:14.0 111:55.0 112:15.0 113:139.0 114:34.0 115:149.0 116:95.0 117:736.0 118:77.0 119:85.0 120:6.0 121:16.0 122:12.0 123:22.0 124:13.0 125:21.0 126:24.0 127:99.0 128:17.0 129:2764.0 13…	440080	C03661	VAWYEUIPHLMNNF-OESPXIITSA-N	525	304	1312	327	1627	384	191	1207	529	2593	734	944	1728	703	3071	286	1152	1423	1187	1516	1370	327	1046	379	1849	1328	314	256	484	1171	1338	1811	307	1069	447	800	314	1355	1198	1166	1234	953
483126	429752	102	483126	85:148.0 86:2356.0 87:82.0 96:245.0 100:1570.0 101:2121.0 102:15732.0 103:1589.0 104:359.0 110:423.0 114:57.0 127:374.0 129:325.0 130:1612.0 132:191.0 133:729.0 144:341.0 147:6372.0 148:1940.0 149:656.0 156:123.0 157:299.0 158:5686.0 159:1004.0 160:270.0 172:255.0 174:647.0 176:2937.0 177:561.0 178:227.0 180:61.0 182:48.0 185:1050.0 186:494.0 187:34.0 218:244.0 220:48.0 226:91.0 229:1413.0 230:37…				1354	1959	361	1518	1951	1413	1085	5026	1554	3611	2242	2085	4545	1798	2127	6073	3289	1732	2364	10574	1473	2465	2928	1520	6981	814	2716	1728	2293	2899	3227	6821	7764	3585	9822	848	3713	976	2572	2431	2598	1738
479332	815786	403	479332	88:138.0 89:303.0 93:484.0 100:70.0 102:1270.0 103:630.0 104:197.0 107:185.0 108:153.0 113:115.0 115:866.0 116:328.0 117:356.0 128:791.0 129:676.0 131:982.0 132:282.0 133:370.0 134:263.0 140:179.0 141:240.0 142:941.0 143:222.0 144:459.0 146:157.0 147:457.0 152:117.0 153:93.0 154:509.0 155:305.0 156:774.0 157:233.0 158:223.0 159:44.0 161:94.0 167:208.0 169:209.0 170:207.0 171:67.0 172:515.0 174:17…				5291	2195	4903	7097	6207	6245	394	701	1135	991	1146	483	743	519	378	2439	669	1143	720	756	987	1027	8855	6851	1489	5105	3112	5391	9926	2726	9184	6915	2203	757	8795	7312	5596	7231	354	571	1400	7337
476084	429197	229	476084	85:2405.0 86:1552.0 87:1592.0 89:1777.0 92:578.0 93:2596.0 94:437.0 95:1050.0 97:3959.0 98:1881.0 99:2123.0 100:2956.0 101:1952.0 103:4058.0 107:424.0 108:1941.0 109:4662.0 111:8567.0 112:3081.0 113:2151.0 114:310.0 115:1027.0 117:5886.0 118:885.0 119:908.0 125:281.0 126:1164.0 127:1871.0 129:3107.0 131:3123.0 132:816.0 133:9855.0 134:1841.0 139:917.0 140:333.0 143:1025.0 144:1829.0 146:363.0 147…				2510	1837	2330	1938	3362	1658	1235	2862	2718	2037	2221	2283	2044	2237	2544	4352	2862	1913	8064	3156	2350	14684	2963	2847	5019	3037	3287	7015	3476	4077	3007	2409	3108	3488	6601	2474	6808	2761	1877	2524	3475	5744
474908	868009	395	474908	85:405.0 86:171.0 89:280.0 91:486.0 93:401.0 97:439.0 99:442.0 100:303.0 101:363.0 102:106.0 103:553.0 104:164.0 105:588.0 109:175.0 110:4997.0 111:278.0 112:293.0 114:122.0 117:302.0 125:269.0 126:262.0 128:189.0 134:330.0 139:185.0 140:415.0 144:74.0 146:202.0 153:149.0 154:218.0 156:125.0 157:176.0 158:230.0 161:90.0 167:494.0 168:290.0 169:281.0 170:196.0 171:138.0 172:233.0 173:416.0 174:109…				133	258	314	147	208	214	1010	2560	1109	500	628	2889	482	2203	4024	507	356	1827	782	4476	509	119	220	228	237	168	194	294	199	190	159	93	223	166	197	329	154	165	1181	2254	226	197
474907	484882	234	474907	88:4114.0 89:647.0 90:598.0 95:582.0 97:2941.0 98:3170.0 99:1522.0 100:6451.0 101:3736.0 102:1717.0 104:2221.0 108:612.0 109:1063.0 111:4511.0 113:1415.0 115:3752.0 117:4394.0 118:392.0 119:617.0 124:14884.0 125:1317.0 126:4656.0 129:11537.0 130:5392.0 131:719.0 132:288.0 133:2719.0 135:572.0 136:1954.0 137:1384.0 138:3003.0 139:2423.0 140:76193.0 141:10228.0 142:8710.0 143:1245.0 151:921.0 152:1…				978	1419	4239	632	1043	891	3826	2530	7900	2807	4832	28767	1918	8854	10160	1610	1480	21366	18706	26188	1246	820	1043	1235	3636	1194	2213	980	1956	1110	1820	1699	1510	1493	1814	3505	1511	1386	3813	1701	2160	443
474901	222821	120	474901	85:3152.0 86:13713.0 87:6066.0 88:13087.0 89:63578.0 90:11334.0 91:15005.0 92:22744.0 93:4546.0 94:3525.0 96:925.0 97:4078.0 98:1930.0 99:1612.0 101:13659.0 102:6209.0 103:6764.0 104:8285.0 105:50446.0 106:6299.0 107:12525.0 108:5672.0 109:4245.0 110:26098.0 111:2987.0 112:1427.0 113:3542.0 114:8900.0 115:25871.0 116:6892.0 118:7146.0 119:6005.0 120:129175.0 121:23180.0 122:3463.0 123:643.0 124:4…				2785	3662	5997	3234	3940	4319	22501	38698	31909	21287	38908	46140	21106	58116	45854	32811	28636	53183	24905	49367	38515	2527	2565	3164	4059	3989	4953	3815	4303	3172	2084	81219	67987	2885	11377	19724	3314	3664	35653	35096	40015	2290
474043	766328	174	474043	85:1008.0 86:23725.0 87:2048.0 88:1118.0 96:962.0 97:921.0 98:1090.0 99:1124.0 100:11249.0 101:1914.0 102:2019.0 103:1455.0 104:268.0 108:710.0 110:654.0 111:190.0 112:810.0 113:753.0 114:1627.0 116:1269.0 117:2908.0 118:562.0 122:152.0 123:488.0 124:846.0 126:1355.0 127:698.0 128:1828.0 129:1643.0 130:3890.0 131:2123.0 132:542.0 133:3146.0 134:442.0 136:569.0 140:1640.0 141:698.0 142:1508.0 144:…				1327	1123	1240	1555	1547	2200	828	1706	1392	979	1395	1327	1272	1141	2361	1976	829	1367	1290	1473	973	1384	2142	1170	1290	920	3097	1448	2026	2702	1438	1120	1689	1162	605	1220	1371	1204	1254	1525	778	3101
472871	628914	103	472871	85:10126.0 89:172753.0 90:15714.0 91:4625.0 92:890.0 97:7517.0 98:1332.0 99:4674.0 100:9771.0 101:7091.0 103:510380.0 104:38903.0 106:3042.0 109:51.0 111:8004.0 113:6373.0 116:9873.0 117:28203.0 119:13813.0 120:2085.0 126:7310.0 127:2981.0 128:2397.0 129:66369.0 130:38196.0 131:30483.0 132:2722.0 133:55081.0 134:5333.0 135:2573.0 137:798.0 140:2930.0 143:2882.0 145:21096.0 146:2616.0 147:66510.0 …				9865	9587	19470	10529	11264	12068	2903	6432	7166	33861	31032	53464	57476	64605	104404	44068	32165	78632	19187	3840	10496	12588	7137	3468	6630	6741	7177	9179	7361	4843	4749	5123	9064	8572	13815	28606	10096	4667	31768	26654	41399	8079
471165	283774	201	471165	85:8359.0 87:773.0 88:3431.0 89:2211.0 91:1871.0 92:252.0 93:583.0 97:5505.0 98:5592.0 99:7453.0 100:3471.0 103:3230.0 105:5570.0 106:498.0 107:2052.0 109:9789.0 110:1083.0 111:1151.0 112:209.0 113:2221.0 115:2407.0 116:1216.0 117:25786.0 118:2638.0 119:1993.0 120:358.0 125:697.0 127:1093.0 128:1143.0 129:86689.0 130:10356.0 131:4505.0 132:1381.0 133:807.0 134:225.0 137:80.0 138:35.0 139:92.0 142…				2945	4861	3676	3005	4558	4031	3969	2280	4145	3303	3289	3962	2176	2940	3290	4141	3489	5611	4165	4934	3688	4680	4084	3612	5167	4097	4798	4538	5063	4758	3644	2639	3814	3267	4118	3538	4286	3701	3700	3655	4658	3114
471164	424981	273	471164	86:984.0 87:2055.0 88:1012.0 89:6683.0 90:3972.0 91:5857.0 92:681.0 93:1383.0 94:3599.0 95:1514.0 96:219.0 97:723.0 98:456.0 101:19403.0 102:19750.0 103:5019.0 104:1071.0 105:105504.0 106:8994.0 107:1902.0 108:406.0 109:5667.0 110:436.0 111:322.0 113:2624.0 114:2741.0 115:3330.0 117:1200.0 118:3374.0 119:1744.0 120:1900.0 121:51895.0 122:5092.0 123:707.0 124:130.0 125:706.0 127:2228.0 128:2246.0 …				291	327	162	304	261	263	1442	753	1695	803	1668	781	947	1207	2306	1383	2493	2065	1899	1649	2831	155	229	257	260	238	243	222	324	247	242	139	285	328	327	205	205	191	1365	1600	2205	252
471162	569069	219	471162	85:2141.0 86:764.0 87:1516.0 88:3955.0 89:69933.0 90:12952.0 91:11750.0 92:2131.0 93:5268.0 94:3403.0 95:519.0 96:2631.0 97:1026.0 98:1541.0 99:4502.0 100:3718.0 101:18928.0 102:23345.0 103:9921.0 104:5996.0 105:196986.0 106:16056.0 107:4407.0 108:217.0 109:4035.0 110:582.0 111:726.0 112:536.0 113:1964.0 114:2324.0 115:14135.0 116:18531.0 117:9782.0 118:2445.0 119:6221.0 120:5562.0 121:27888.0 12…				640	843	642	743	907	891	10544	7309	10470	6437	6397	9583	3955	7284	9666	9516	6534	10970	10688	9722	6864	1429	1478	1400	975	1695	717	2301	1947	1667	651	436	1068	565	3065	523	4795	558	4057	10337	7966	1437
471161	518080	105	471161	85:2448.0 86:5133.0 87:2316.0 88:3190.0 89:165128.0 90:23947.0 91:62952.0 92:14233.0 93:13227.0 94:3404.0 95:10308.0 96:9533.0 97:2543.0 98:715.0 99:2006.0 100:9779.0 101:6846.0 102:10860.0 103:25501.0 104:28462.0 105:1376986.0 106:110134.0 107:37545.0 108:3999.0 109:2876.0 110:1506.0 111:1075.0 112:669.0 113:1054.0 114:1522.0 115:4777.0 116:12207.0 117:8830.0 118:5415.0 119:57849.0 120:154139.0 …				1382	854	944	820	1163	877	6043	4521	9094	10514	11135	4805	7273	5022	5130	11867	20950	6510	6608	4765	12075	552	801	998	2402	809	863	1164	889	1459	880	775	870	1059	660	1007	1681	923	14460	6588	17822	676
424428	466314	140	424428	86:104.0 87:122.0 88:77.0 90:135.0 92:86.0 97:144.0 109:24.0 110:137.0 120:21.0 130:86.0 131:295.0 134:63.0 136:29.0 140:3970.0 141:169.0 146:92.0 148:46.0 151:70.0 152:186.0 160:331.0 161:45.0 162:46.0 166:31.0 184:141.0 196:30.0 202:32.0 203:12.0 207:51.0 212:36.0 223:13.0 228:59.0 230:28.0 231:36.0 232:18.0 234:47.0 236:15.0 237:9.0 238:26.0 240:35.0 242:30.0 244:25.0 245:27.0 246:11.0 248:35.…				2432	4800	1490	1879	7550	4373	803	1396	1597	2708	1697	4121	1104	855	668	1701	1115	788	593	831	1568	2367	2508	3253	2326	3999	4703	3894	2006	4176	3302	2674	2273	4823	621	1141	1671	1933	627	860	2403	7813
421453	1248370	283	421453	86:196.0 88:151.0 90:26.0 91:205.0 92:157.0 94:374.0 95:735.0 97:599.0 99:218.0 100:147.0 101:221.0 103:1872.0 105:365.0 107:392.0 109:722.0 111:252.0 112:192.0 113:233.0 116:251.0 117:335.0 119:83.0 125:220.0 127:233.0 128:250.0 129:5501.0 130:442.0 133:420.0 136:140.0 137:167.0 138:151.0 140:40.0 141:436.0 143:623.0 144:163.0 145:249.0 147:265.0 149:172.0 150:75.0 152:289.0 153:382.0 154:108.0 …				1546	3745	2068	1267	3018	1757	2520	1070	1573	3692	2137	4383	1537	1731	2936	4684	1879	2539	2297	1383	1675	2288	1291	3244	1186	1437	2822	2535	2624	3064	3050	1451	2488	4029	2097	1310	4180	2454	2445	1884	2379	4763
421370	405432	143	421370	85:277.0 87:230.0 88:49.0 89:269.0 90:145.0 91:736.0 92:61.0 93:313.0 95:102.0 97:142.0 99:254.0 101:561.0 102:145.0 103:2831.0 104:275.0 106:50.0 107:41.0 109:23.0 110:670.0 113:128.0 121:58.0 122:44.0 123:35.0 126:75.0 127:188.0 128:103.0 129:41.0 131:88.0 136:19.0 143:5069.0 144:540.0 145:269.0 147:998.0 148:31.0 158:1336.0 159:244.0 160:121.0 161:78.0 162:35.0 163:362.0 164:82.0 165:13.0 167:…				9394	8109	8775	6480	10828	5471	556	631	10111	691	6909	8008	1218	3377	7571	1158	1751	2828	547	1726	8455	495	1204	12066	3097	1031	4977	1282	2481	7183	1894	1371	1705	1611	1234	1994	7028	2449	1564	1810	8713	713
421369	386356	103	421369	85:1490.0 89:281.0 90:130.0 91:435.0 93:253.0 97:177.0 101:1190.0 103:12208.0 104:1145.0 105:570.0 106:752.0 107:201.0 108:86.0 119:73.0 122:504.0 126:203.0 131:168.0 132:46.0 133:350.0 141:102.0 143:678.0 145:65.0 146:37.0 147:1583.0 148:183.0 149:322.0 153:17.0 158:182.0 159:1067.0 160:188.0 161:49.0 163:500.0 164:67.0 165:146.0 177:79.0 183:779.0 187:39.0 190:30.0 194:319.0 195:47.0 196:24.0 1…				5313	5580	10747	3668	794	5286	11672	3727	5061	4508	5025	6831	3362	3295	5438	7672	5019	7147	5296	3606	5934	6338	4032	7009	25940	6164	5028	5903	5498	6913	3307	3949	5655	4360	11733	13140	14979	6296	5331	3289	5619	3129
421368	525895	295	421368	85:3030.0 86:343.0 87:322.0 89:288.0 90:182.0 91:1443.0 92:192.0 93:323.0 95:311.0 96:201.0 97:663.0 98:372.0 99:908.0 101:156.0 102:187.0 103:496.0 104:377.0 105:1301.0 106:188.0 107:269.0 109:253.0 110:188.0 111:535.0 112:247.0 115:942.0 116:269.0 117:432.0 118:158.0 119:571.0 120:130.0 121:284.0 122:53.0 123:188.0 124:64.0 125:140.0 126:128.0 127:337.0 128:382.0 129:252.0 131:317.0 132:101.0 1…				13509	98255	44097	55439	18360	20177	2918	19687	23360	33816	20886	56383	15937	38496	43764	24909	48039	19493	1249	10650	6869	6212	74645	54515	23531	29398	76195	7224	15026	2643	71598	17957	49870	63727	7073	32394	21833	85152	20518	25307	18155	18894
418281	1083908	227	418281	90:93.0 94:102.0 95:863.0 97:784.0 98:1394.0 99:250.0 100:114.0 101:293.0 105:74.0 107:674.0 109:609.0 111:498.0 112:291.0 113:270.0 114:59.0 121:298.0 123:1027.0 125:27.0 133:643.0 134:214.0 137:1749.0 138:238.0 139:601.0 141:145.0 150:38.0 151:50.0 153:780.0 154:130.0 155:12661.0 156:383.0 157:609.0 163:530.0 165:251.0 166:53.0 167:103.0 169:561.0 170:107.0 171:2645.0 172:240.0 173:139.0 176:39…				2877	3779	2278	1285	2507	1725	745	1291	1426	2731	1356	2185	1481	1908	1054	1222	1893	1590	1162	1627	1282	1214	1386	2188	2062	1986	2727	3117	2211	1680	2637	2617	2262	1939	1594	2408	1544	2528	1406	1367	2175	2596
418155	424604	85	418155	85:44324.0 86:2234.0 87:399.0 89:334.0 90:162.0 91:145.0 96:857.0 97:4274.0 98:5872.0 99:11996.0 100:983.0 101:275.0 110:189.0 111:1353.0 112:3886.0 113:4742.0 117:264.0 125:374.0 126:1105.0 127:1955.0 140:1672.0 141:2263.0 142:299.0 154:205.0 155:1108.0 168:158.0 169:502.0 170:42.0 198:1245.0 243:43.0				10200	11333	8003	8035	15118	9347	4853	5700	2440	9774	14101	9527	4947	1128	12458	8669	519	9935	8090	6330	9439	6963	8374	8023	9334	5816	13426	9874	14108	10719	10011	9230	5154	8065	7639	13745	10667	8330	7373	8356	8770	6898
414134	457616	233	414134	96:65.0 107:88.0 110:1504.0 111:70.0 114:198.0 124:102.0 125:41.0 126:155.0 128:691.0 131:51.0 141:235.0 142:60.0 146:139.0 149:129.0 165:134.0 176:60.0 177:93.0 186:40.0 203:58.0 218:146.0 233:3095.0 234:349.0 272:18.0 273:29.0 283:35.0 295:38.0 302:381.0 303:57.0 345:25.0 368:14.0 407:11.0 433:57.0 435:15.0 437:21.0 438:17.0 439:9.0 457:36.0				11057	16014	13624	8471	15531	12669	8600	8369	10038	12208	14539	15205	7845	9506	12976	13805	12959	13207	9270	9369	15625	10356	11506	12482	14432	11108	17774	12841	14371	15200	13603	10393	13269	12271	11490	10782	12332	10314	11299	9707	20487	16057
413840	354174	228	413840	85:2579.0 87:176.0 88:112.0 90:86.0 93:199.0 94:96.0 98:95.0 99:693.0 100:176.0 101:1911.0 102:171.0 103:4648.0 104:432.0 105:333.0 110:2255.0 112:23.0 113:588.0 115:1179.0 116:5311.0 117:17383.0 118:2058.0 119:1041.0 120:112.0 128:109.0 129:1907.0 130:789.0 131:1755.0 133:2283.0 134:2159.0 135:603.0 136:811.0 137:98.0 140:347.0 143:938.0 146:510.0 147:6681.0 148:658.0 149:672.0 150:55.0 163:65.0…				3245	4235	4916	1936	4452	2637	4017	4256	4269	2817	4126	13619	2155	3994	10889	4215	4003	5389	3676	6565	4104	2566	3487	3533	5704	2230	4859	3452	4607	3746	5076	2906	3245	4410	3277	3376	4085	3447	4448	4995	4383	2989
413838	455989	230	413838	85:1436.0 86:1943.0 87:587.0 89:1556.0 90:46.0 93:343.0 95:113.0 98:308.0 99:266.0 100:2512.0 101:847.0 102:1123.0 103:2491.0 104:417.0 105:550.0 106:105.0 109:61.0 110:454.0 113:392.0 114:732.0 115:343.0 116:972.0 117:3035.0 118:513.0 119:549.0 124:83.0 126:395.0 129:260.0 130:807.0 131:1755.0 133:2308.0 140:298.0 141:206.0 142:901.0 143:346.0 144:175.0 145:26.0 146:565.0 147:10299.0 150:221.0 1…				2457	437	5483	1568	4782	1778	182	5402	1474	1017	4064	6297	2072	3364	2813	2592	6103	2491	756	6988	1914	3219	4528	928	3300	3183	3714	2055	2158	2778	6351	8570	10488	4755	3056	7473	2256	8605	4978	6390	5401	2755
413543	405372	233	413543	88:80.0 98:72.0 100:104.0 106:62.0 107:248.0 108:70.0 110:1461.0 120:41.0 122:366.0 128:191.0 134:139.0 136:32.0 138:17.0 144:37.0 154:31.0 155:50.0 166:66.0 167:89.0 169:56.0 170:48.0 184:167.0 185:30.0 186:51.0 195:28.0 197:229.0 198:35.0 200:21.0 201:37.0 206:57.0 214:164.0 220:29.0 226:55.0 228:157.0 229:21.0 233:4395.0 234:373.0 246:33.0 248:10.0 249:30.0 251:477.0 252:41.0 255:247.0 256:47.…				6438	7559	8544	5564	10166	7144	4311	3833	6930	5166	6216	8613	5578	4257	7692	6607	6240	5777	4441	4446	7869	5271	5937	8302	7903	5278	7398	6825	6653	7058	6377	5194	6186	7176	5231	6045	7673	5429	5526	4696	7556	7121
407455	378885	124	407455	85:4057.0 86:388.0 89:739.0 90:28.0 94:37.0 95:270.0 97:355.0 98:346.0 99:817.0 100:516.0 101:608.0 104:52.0 106:100.0 107:101.0 108:94.0 112:234.0 113:394.0 114:46.0 115:270.0 116:295.0 117:202.0 122:80.0 124:3151.0 125:232.0 126:247.0 127:287.0 140:71.0 141:79.0 145:63.0 146:1243.0 147:887.0 148:138.0 155:625.0 161:250.0 162:33.0 164:53.0 165:360.0 169:176.0 174:205.0 176:75.0 181:52.0 193:54.0…				8435	10040	5483	6393	9443	6790	6360	1543	5295	2429	7879	4287	5065	5906	8155	8413	8271	7273	6430	6314	7598	5929	6804	9176	8789	6699	9608	8867	8559	9265	7655	6853	8125	8658	7027	7113	8047	7614	5962	6045	9277	5865
406883	752555	158	406883	85:1218.0 86:1547.0 88:592.0 89:2894.0 92:336.0 94:479.0 95:172.0 96:549.0 97:389.0 98:594.0 99:1202.0 100:2698.0 101:4069.0 102:1921.0 103:10745.0 104:832.0 105:1239.0 106:117.0 109:444.0 110:323.0 113:1086.0 114:1135.0 115:1577.0 116:2005.0 117:11484.0 118:1498.0 119:1328.0 120:206.0 122:217.0 127:705.0 128:806.0 129:12291.0 130:2230.0 131:3024.0 132:460.0 133:7039.0 134:1231.0 135:653.0 140:27…				692	1087	1185	950	863	1170	369	642	829	700	731	963	617	971	1587	1018	964	821	363	888	1010	462	799	236	551	899	730	958	882	1188	772	1144	827	535	837	970	1077	555	786	959	906	549
406858	926820	273	406858	85:8251.0 86:4541.0 87:5945.0 88:2364.0 89:18836.0 90:9401.0 92:722.0 93:2865.0 94:6626.0 95:3746.0 96:6242.0 97:2213.0 98:5230.0 99:8110.0 100:10328.0 101:19850.0 102:10341.0 103:58028.0 104:7049.0 105:4623.0 106:4108.0 107:11728.0 108:4227.0 109:2040.0 110:2647.0 111:5391.0 112:5168.0 113:8544.0 114:4419.0 115:18935.0 116:24167.0 117:49006.0 118:9692.0 119:7412.0 120:1821.0 121:2072.0 122:1421.…				233	533	323	423	296	476	229	177	358	490	397	472	369	230	132	169	354	216	225	136	413	102	256	304	321	285	576	374	623	152	385	241	450	175	247	339	305	292	305	351	428	495
406851	560420	191	406851	85:450.0 87:643.0 89:2705.0 90:121.0 92:316.0 94:1352.0 97:2945.0 98:4445.0 99:1417.0 100:2274.0 101:1392.0 103:17896.0 104:992.0 111:250.0 113:387.0 116:902.0 118:581.0 119:678.0 128:622.0 129:3493.0 131:6029.0 132:913.0 133:3067.0 135:122.0 137:151.0 138:233.0 140:1614.0 141:1503.0 142:2630.0 143:860.0 144:381.0 145:223.0 146:518.0 147:34296.0 148:5875.0 149:3482.0 150:261.0 152:502.0 156:767.0…				1830	1012	618	511	1160	653	2199	599	663	374	1464	951	511	748	1478	642	686	644	1959	1690	618	1686	1918	863	2505	843	2058	1194	1914	1625	1806	662	937	1696	1142	588	3309	1086	739	1521	1421	1144
404036	596463	192	404036	85:738.0 86:15119.0 87:2101.0 88:922.0 89:1474.0 90:402.0 91:343.0 92:192.0 93:187.0 94:1114.0 95:956.0 96:1259.0 97:565.0 98:1261.0 99:1027.0 100:8959.0 102:2123.0 103:3831.0 104:1076.0 105:2864.0 106:560.0 107:321.0 108:109.0 109:28.0 110:286.0 112:771.0 113:461.0 114:1062.0 115:967.0 118:332.0 119:310.0 120:684.0 121:411.0 122:1565.0 123:474.0 124:325.0 125:195.0 126:454.0 127:388.0 128:2267.0…				5780	2658	5586	2505	3665	3304	34704	1860	1510	1740	1970	2537	2604	1516	4895	4185	3631	2494	2005	1169	1847	4553	6172	2675	9063	5207	5096	3911	3039	7143	6597	4220	6525	8688	3422	2234	6354	4137	2110	1688	4110	7144
401131	226510	197	401131	86:537.0 87:621.0 88:1260.0 89:928.0 90:998.0 91:1785.0 92:4726.0 93:151.0 94:453.0 95:215.0 97:1279.0 99:147.0 100:1791.0 101:538.0 102:522.0 103:193.0 104:452.0 105:4401.0 106:700.0 107:1743.0 108:235.0 109:623.0 112:1331.0 113:1191.0 114:2267.0 115:301.0 116:147.0 117:673.0 119:531.0 120:11859.0 121:3546.0 122:453.0 123:187.0 124:55.0 127:85.0 128:250.0 129:191.0 132:1799.0 133:674.0 137:761.0…				2897	4707	3904	1429	545	4532	24282	32527	35425	34563	24808	53096	27820	37376	32321	31875	24018	29326	24530	33243	33268	1008	1346	2926	2916	3094	992	4738	7077	2974	1783	1150	2081	1110	3845	16753	2391	2787	3059	24790	30943	2108
401124	297252	212	401124	85:1561.0 86:796.0 88:1067.0 90:550.0 91:1088.0 92:1010.0 93:165.0 94:168.0 95:169.0 97:738.0 100:1031.0 102:2995.0 103:763.0 104:346.0 105:2033.0 106:274.0 108:357.0 109:4827.0 110:3155.0 111:399.0 112:104.0 114:2686.0 115:426.0 117:230.0 118:883.0 119:410.0 120:338.0 123:80.0 124:1507.0 125:316.0 131:444.0 133:656.0 134:2401.0 135:195.0 136:141.0 137:1265.0 138:723.0 143:120.0 144:127.0 152:922…				3994	2751	2703	2112	2865	1326	7747	11596	11716	13663	8610	16923	10943	12279	12220	10702	8819	11212	7865	9954	12953	3898	1346	1886	490	2403	1335	1635	2824	2727	4419	2546	2874	4813	1338	4638	3281	2578	4955	8973	10712	4244
401123	745822	307	401123	85:491.0 86:170.0 89:247.0 90:208.0 91:153.0 93:191.0 94:266.0 105:4104.0 106:1932.0 107:300.0 109:372.0 110:665.0 114:54.0 117:63.0 119:547.0 120:48.0 121:134.0 122:436.0 124:63.0 131:91.0 133:339.0 134:89.0 135:227.0 137:98.0 139:88.0 140:84.0 141:63.0 146:56.0 150:45.0 151:89.0 155:50.0 156:58.0 158:62.0 159:89.0 163:84.0 164:68.0 165:69.0 166:33.0 167:62.0 168:42.0 172:86.0 173:55.0 174:41.0 …				355	561	649	212	531	427	1265	1590	2192	667	887	3137	558	1940	3045	1120	270	1810	1586	1512	962	277	473	365	386	313	408	291	452	227	365	152	277	223	234	713	503	230	870	1574	532	301
401107	248089	124	401107	91:14727.0 92:955.0 93:464.0 106:197.0 108:1842.0 109:15145.0 110:1105.0 111:515.0 123:2420.0 124:29528.0 125:2999.0 126:1415.0 128:104.0 136:32.0 138:176.0 140:74.0 141:90.0 153:38.0 159:32.0 163:111.0 177:121.0 184:39.0 193:107.0 202:36.0 207:234.0 209:93.0 223:97.0 225:185.0 232:18.0 238:14.0 241:128.0 247:23.0 281:62.0 284:23.0 296:23.0 301:28.0 303:15.0 313:21.0 318:24.0 324:21.0 325:48.0 32…				651	928	2924	798	1006	1326	13876	12414	10123	9749	11711	19586	10308	22272	23484	14052	10484	15505	10956	14582	18628	618	760	673	1255	1016	1442	868	1062	958	484	392	678	794	3126	6047	1036	452	8851	9414	17405	599
395912	271775	234	395912	88:1554.0 89:10092.0 90:1470.0 91:785.0 95:220.0 97:113.0 99:1839.0 103:14028.0 104:8604.0 107:103.0 108:492.0 110:4540.0 113:253.0 116:1200.0 117:2334.0 118:939.0 119:12198.0 120:1399.0 121:545.0 123:206.0 124:48.0 127:407.0 128:397.0 129:163.0 132:1277.0 134:3562.0 136:951.0 137:28.0 139:104.0 141:40.0 143:355.0 145:327.0 156:1298.0 157:409.0 159:1073.0 161:5161.0 162:630.0 163:533.0 165:154.0 …				4253	4943	5889	3851	6155	5575	2591	4574	6435	4880	4148	6394	1706	2642	6181	4474	2704	5641	3236	4042	6696	3411	3609	3313	5252	4270	7019	2286	6395	4536	3454	4588	3009	4553	2390	4624	5165	8549	4563	2834	7375	5548
391897	787093	174	391897	85:17943.0 86:4431.0 87:3766.0 88:2347.0 89:25666.0 90:1968.0 91:710.0 92:429.0 94:1120.0 96:1703.0 99:2803.0 100:5226.0 101:6471.0 102:3290.0 103:112097.0 104:10923.0 105:6496.0 106:780.0 107:656.0 108:1226.0 109:1668.0 110:1686.0 111:5634.0 112:2104.0 113:3511.0 114:3232.0 115:1417.0 118:4572.0 119:4184.0 120:647.0 121:574.0 122:770.0 123:3251.0 124:894.0 126:1537.0 127:1519.0 128:3351.0 130:32…				1894	11764	7533	8400	7339	6172	10233	9292	7909	9039	11064	8987	5730	5117	7105	7044	7869	11018	7147	10654	9746	11437	8512	5282	8261	5730	6244	7410	7785	6963	6924	7730	5303	6807	7911	11117	7786	6236	7297	7733	12988	4310
391883	926099	132	391883	85:341.0 86:402.0 87:79.0 88:312.0 89:3770.0 90:452.0 91:4161.0 92:579.0 93:172.0 96:114.0 98:180.0 100:685.0 101:756.0 102:525.0 103:16465.0 104:1936.0 105:3165.0 109:150.0 112:175.0 113:309.0 115:872.0 116:596.0 117:6910.0 118:977.0 119:814.0 121:67.0 123:66.0 127:211.0 129:3237.0 130:2318.0 131:412.0 132:18179.0 133:4801.0 134:591.0 136:23.0 139:161.0 140:120.0 142:1003.0 143:228.0 144:659.0 1…				4424	5306	3702	6718	3918	5133	873	5055	4179	3745	6287	5769	4603	4387	5442	5005	4691	8635	2146	6337	9770	3674	5311	5291	5309	3680	3559	3945	3931	4460	4328	3702	4339	3912	5314	6729	4411	3018	5464	5737	6482	5194
391853	245700	154	391853	85:4204.0 87:4814.0 88:12359.0 89:2553.0 90:999.0 91:3512.0 96:1473.0 97:1248.0 105:8851.0 106:1402.0 107:1222.0 108:320.0 109:349.0 110:10951.0 111:801.0 120:322.0 121:1539.0 122:478.0 123:779.0 124:149.0 125:432.0 126:258.0 127:3097.0 131:1481.0 134:2566.0 136:394.0 137:1457.0 138:714.0 139:382.0 140:125.0 141:310.0 148:4198.0 149:2387.0 150:293.0 151:3187.0 152:355.0 153:468.0 154:29873.0 155:…				10084	9113	7983	7242	9037	9430	7062	6680	6366	6398	7741	10151	6752	6625	8916	9401	10725	22923	15311	10681	15227	22579	12348	8437	10262	9231	16436	12227	12056	11123	15691	8290	11472	10601	7864	11126	8793	9547	15719	11800	10347	20498
391851	277865	142	391851	85:16034.0 88:3988.0 89:725.0 92:29.0 96:92.0 98:1394.0 99:2722.0 100:16505.0 101:8993.0 102:1547.0 107:194.0 108:194.0 110:200.0 111:232.0 112:721.0 114:558.0 116:845.0 117:17882.0 118:2751.0 119:1764.0 120:140.0 121:267.0 124:142.0 126:949.0 127:59.0 129:1185.0 130:3871.0 131:3466.0 132:716.0 134:576.0 135:1189.0 140:583.0 142:23149.0 144:997.0 145:1388.0 146:245.0 148:4486.0 149:2660.0 150:127…				26001	32198	4763	9530	21616	29017	72670	17638	16638	52076	23637	7813	20814	18614	23785	36077	17286	18691	61280	19450	28089	40456	25495	5261	39939	17246	26377	31768	21723	19172	27082	18487	37679	11977	3840	33655	33665	11475	14548	13499	16088	35711
391842	474172	98	391842	85:408.0 86:419.0 87:130.0 88:128.0 96:108.0 97:293.0 98:16194.0 99:1633.0 101:769.0 102:1577.0 103:2061.0 104:170.0 105:94.0 111:6938.0 112:443.0 113:107.0 114:22.0 117:1527.0 118:80.0 119:65.0 124:31.0 125:85.0 126:102.0 127:79.0 128:180.0 129:1573.0 130:611.0 131:293.0 132:129.0 133:470.0 134:61.0 141:2402.0 142:484.0 143:358.0 144:245.0 147:2792.0 148:440.0 149:650.0 150:54.0 154:40.0 156:204…				14157	11364	23423	9402	15109	10562	17843	11829	11537	7944	10533	15623	11825	9999	21691	20432	11173	19651	14149	12580	9449	11705	14219	6125	45128	10051	19849	13936	11905	13719	18417	9627	13731	16848	9830	13379	26707	10911	8978	8497	15452	15264
391329	300803	98	391329	87:410.0 88:891.0 94:480.0 95:137.0 96:2922.0 97:2654.0 98:122651.0 99:4099.0 100:2089.0 101:895.0 105:154.0 107:736.0 112:554.0 113:614.0 114:3588.0 115:1351.0 116:1756.0 117:1720.0 125:189.0 128:876.0 129:1412.0 131:4099.0 132:1597.0 133:2012.0 134:1080.0 138:88.0 143:539.0 144:1147.0 147:54195.0 148:10264.0 149:6016.0 150:1702.0 153:651.0 154:144.0 156:171.0 166:502.0 167:16515.0 171:189.0 172…				11605	4499	4956	6009	9941	11394	8037	4599	5358	5766	2950	8376	7165	4978	8181	2126	7946	4687	3919	5883	959	7990	7732	6663	4950	6339	9100	8389	7697	8262	11836	8039	9706	6677	4973	7293	4663	7754	3826	5228	7161	3314
390549	787710	103	390549	85:24650.0 86:7750.0 87:5991.0 88:3859.0 89:42650.0 90:3017.0 91:3466.0 92:1168.0 93:5065.0 94:2638.0 96:3541.0 98:3160.0 99:6629.0 100:9362.0 101:12748.0 102:5306.0 103:174386.0 104:13428.0 105:9235.0 106:1358.0 107:552.0 108:1918.0 109:1560.0 110:3546.0 111:10044.0 112:3374.0 113:5452.0 114:5583.0 115:5416.0 116:5750.0 120:545.0 121:1417.0 122:1126.0 123:4436.0 124:1716.0 125:1603.0 126:3428.0 …				21087	38600	4690	31446	14383	25574	23197	38277	26363	28955	37655	47408	19432	34410	44876	18525	28571	41256	24848	42239	66973	43237	29528	20922	28530	17055	16133	21585	16354	19202	20416	28984	16052	16301	24593	53081	20529	16641	25012	30059	47296	34203
390548	937746	272	390548	85:1016.0 86:427.0 89:1784.0 90:126.0 92:73.0 94:158.0 95:759.0 96:1180.0 98:540.0 99:186.0 100:1625.0 101:606.0 102:2438.0 103:11521.0 104:1446.0 105:523.0 106:207.0 108:145.0 109:209.0 110:577.0 112:448.0 113:460.0 114:201.0 115:823.0 116:848.0 117:4424.0 118:594.0 119:123.0 122:30.0 123:495.0 124:244.0 125:259.0 126:481.0 127:373.0 128:2099.0 129:2871.0 130:897.0 131:745.0 132:593.0 133:991.0 …				525	725	597	478	408	403	161	266	694	1533	305	556	705	312	428	443	410	943	411	305	704	371	428	830	382	392	628	629	534	511	689	423	304	275	541	594	509	484	503	666	349	282
390547	289478	241	390547	90:480.0 91:1252.0 92:1837.0 93:1544.0 94:278.0 96:524.0 97:3608.0 98:2433.0 103:212.0 105:261.0 106:4582.0 107:1221.0 108:250.0 109:751.0 113:332.0 114:560.0 115:212.0 118:165.0 119:570.0 120:93.0 121:408.0 122:170.0 123:254.0 126:30638.0 127:18816.0 128:709.0 133:3277.0 134:555.0 135:1383.0 136:226.0 137:845.0 138:921.0 139:20690.0 140:7700.0 141:300.0 150:66.0 151:339.0 153:134.0 163:3265.0 16…				36909	38087	29158	17774	32157	34976	33900	27046	20028	33318	22344	33859	18251	22559	27586	22928	27935	17149	18334	31375	15641	38644	31918	20254	26712	30053	37810	38121	33489	27041	63194	29438	33997	66747	17462	23985	44489	30682	20540	25230	20598	48770
390398	402432	138	390398	93:293.0 94:342.0 95:350.0 96:942.0 97:3811.0 98:17190.0 99:690.0 101:386.0 106:126.0 108:530.0 109:477.0 110:6050.0 111:549.0 112:301.0 122:58.0 123:221.0 124:3653.0 125:3531.0 126:246.0 131:1513.0 132:271.0 136:167.0 137:35.0 138:11628.0 139:1711.0 140:1091.0 150:57.0 152:2196.0 153:4725.0 154:329.0 163:84.0 167:1295.0 168:127.0 180:3310.0 181:402.0 194:462.0 195:2046.0 196:133.0 198:40.0 199:3…				961	916	672	795	990	697	703	957	672	613	643	962	782	1079	1010	663	664	1322	766	794	995	1162	938	631	850	986	2105	689	1693	1121	1080	778	608	956	603	1073	719	1174	699	782	496	1602
390198	459090	155	390198	85:327.0 86:922.0 87:525.0 89:229.0 90:81.0 93:232.0 94:105.0 95:206.0 97:269.0 98:716.0 99:549.0 100:2474.0 101:419.0 102:299.0 103:1732.0 105:355.0 106:197.0 108:147.0 110:339.0 111:559.0 112:936.0 113:515.0 114:454.0 115:522.0 116:279.0 117:539.0 118:206.0 119:304.0 123:77.0 128:232.0 129:176.0 130:657.0 131:1174.0 132:380.0 133:1495.0 134:145.0 136:109.0 137:82.0 138:78.0 139:4704.0 140:579.0…				8095	13991	13689	16964	9865	16305	2539	5426	16012	6867	6452	8622	5857	9397	8409	5506	8194	11516	5321	7809	28191	3230	7348	17679	6931	13727	10876	9496	10222	11152	7817	5637	6601	6010	11265	7586	8381	6662	8314	5910	18467	3430
390194	514902	142	390194	86:74.0 96:158.0 98:130.0 99:376.0 100:289.0 106:106.0 114:46.0 115:115.0 117:432.0 124:41.0 131:182.0 133:230.0 137:42.0 142:9942.0 143:1423.0 144:418.0 145:74.0 147:2771.0 148:467.0 149:83.0 170:211.0 171:91.0 186:6454.0 187:985.0 188:239.0 198:26.0 214:39.0 216:1837.0 218:61.0 235:19.0 244:72.0 245:28.0 257:36.0 288:624.0 289:129.0 290:49.0 297:22.0 303:12.0 337:16.0 391:21.0 440:17.0 442:22.0…				2663	2705	10119	2965	4464	3145	5546	6350	2074	2450	3079	6035	2918	2849	12176	7333	4623	4560	2517	2806	1934	6869	6947	1994	30444	4934	9267	3986	2929	14775	17578	3186	4432	17647	3607	4304	12274	5070	4616	5682	6600	14615
390185	361861	212	390185	85:480.0 86:757.0 87:491.0 88:1976.0 89:545.0 90:558.0 91:494.0 92:127.0 93:262.0 96:673.0 97:174.0 98:176.0 99:760.0 100:2853.0 101:1926.0 102:330.0 103:16670.0 104:2344.0 105:1143.0 106:390.0 107:181.0 108:112.0 109:39.0 113:155.0 114:331.0 115:710.0 116:2524.0 117:892.0 118:491.0 119:631.0 120:1150.0 121:275.0 122:87.0 129:382.0 131:686.0 133:2259.0 134:1772.0 135:309.0 136:144.0 137:431.0 138…				1109	1328	1721	784	1170	1531	2544	1214	790	783	1231	1587	903	1879	3416	1931	1341	1733	1335	2513	1178	1777	886	1125	3848	1241	946	2194	1929	1619	2582	958	1675	1202	823	983	3528	1123	860	1111	1352	2101
390179	802240	246	390179	89:129.0 101:160.0 114:145.0 117:173.0 128:182.0 129:183.0 182:48.0 205:95.0 207:211.0 226:29.0 230:46.0 239:31.0 246:4231.0 247:1056.0 248:393.0 256:32.0 258:22.0 303:43.0 342:231.0 343:78.0 376:29.0				6201	10473	11862	10315	3300	3860	1003	3134	5198	1291	3551	8134	6642	7870	15432	5158	3268	8242	818	4364	5513	1755	2682	4403	4737	3578	3631	2782	5990	2725	4704	3814	3460	646	5287	6135	7979	3499	2179	2291	2689	3482
390137	721291	174	390137	86:3517.0 87:252.0 88:202.0 96:209.0 100:3174.0 101:474.0 102:670.0 112:297.0 113:79.0 114:210.0 115:1368.0 116:385.0 118:183.0 126:143.0 128:1245.0 129:224.0 130:397.0 131:569.0 132:280.0 133:513.0 140:164.0 142:105.0 144:83.0 146:68.0 147:2821.0 148:472.0 149:313.0 154:404.0 155:135.0 156:503.0 157:133.0 158:80.0 160:75.0 172:266.0 174:17321.0 175:3286.0 176:1406.0 177:94.0 186:91.0 187:38.0 19…				2470	3109	10850	2025	4339	1296	1729	6097	1608	1565	4096	2983	1854	2622	5944	4807	4528	3682	6802	4851	2345	2484	13260	1130	25114	4244	3034	3708	4792	9402	22182	5642	5003	5136	6349	3554	15310	12302	3017	4282	2437	5753
390130	596187	192	390130	90:56.0 93:93.0 94:917.0 95:880.0 96:296.0 114:78.0 120:65.0 121:74.0 122:1428.0 123:279.0 124:33.0 146:128.0 150:72.0 154:188.0 156:84.0 158:32.0 165:128.0 166:64.0 168:60.0 169:100.0 172:75.0 173:40.0 181:57.0 187:25.0 188:24.0 189:103.0 192:8966.0 193:853.0 194:89.0 196:64.0 197:1544.0 199:74.0 202:63.0 229:33.0 240:293.0 242:20.0 262:20.0 278:34.0 291:40.0 303:23.0 304:23.0 305:49.0 309:358.0…				4163	2081	4071	1785	2952	2750	34704	2345	1510	1740	2534	3284	1510	2082	3878	3388	2561	2494	2005	2795	1847	3429	4826	2001	7020	3798	3972	3088	2490	5456	5072	3206	4857	6088	2559	2905	4842	2976	2811	2312	3068	5828
389999	207712	152	389999	87:2946.0 88:3159.0 92:818.0 94:463.0 98:1459.0 99:570.0 101:1965.0 102:2342.0 106:694.0 114:694.0 117:29765.0 118:3170.0 122:4534.0 128:68.0 129:428.0 131:2832.0 133:4098.0 134:300.0 136:1573.0 137:681.0 138:345.0 142:628.0 145:426.0 147:38339.0 148:4382.0 149:2578.0 150:246.0 152:41652.0 153:5044.0 154:1252.0 155:41.0 158:61.0 159:103.0 160:298.0 164:40.0 166:5062.0 167:2960.0 168:631.0 172:23.…				52674	64999	51171	43391	62285	60341	106156	64951	76727	49404	63187	122613	44104	71155	111144	103985	64645	90169	93943	120195	61024	58922	51356	55973	101069	52052	57623	66264	60783	58528	60553	42198	59160	92091	47532	40076	88409	60078	65197	77430	79521	52692
389988	827217	204	389988	86:199.0 88:120.0 89:217.0 100:56.0 103:715.0 104:185.0 105:148.0 107:103.0 114:89.0 115:202.0 116:212.0 117:693.0 118:93.0 119:119.0 120:56.0 122:43.0 128:182.0 129:241.0 130:147.0 131:262.0 133:831.0 134:120.0 144:70.0 147:3003.0 148:246.0 149:405.0 152:46.0 155:79.0 159:232.0 163:139.0 169:35.0 174:109.0 180:48.0 181:22.0 188:58.0 189:56.0 191:394.0 193:169.0 199:49.0 202:54.0 203:82.0 204:721…				1293	5153	12012	10334	6367	11021	1150	1071	11900	10031	5202	12377	1421	1899	11992	609	5633	10523	1672	1285	11444	3095	4756	9622	7908	4464	32856	9461	18535	36565	9924	3337	21282	1238	3910	4363	4369	8774	18286	4903	2685	41151
386801	544131	138	386801	86:112.0 90:279.0 91:3309.0 92:5141.0 93:3100.0 94:2813.0 95:737.0 97:245.0 104:4528.0 105:2724.0 106:2005.0 107:221.0 108:583.0 109:2435.0 110:800.0 111:673.0 116:796.0 122:331.0 123:1098.0 124:2670.0 125:426.0 126:265.0 128:197.0 130:222.0 131:1051.0 132:125.0 133:441.0 135:38.0 136:1706.0 137:965.0 138:14841.0 139:1354.0 140:640.0 141:144.0 146:134.0 148:331.0 151:211.0 152:1388.0 153:222.0 15…				459	577	1670	592	541	965	4964	5441	5738	7021	6401	8428	7029	8982	8015	7278	7061	8534	4698	6286	12586	429	434	465	455	487	878	643	1151	599	380	359	413	339	2263	3393	416	272	4268	5379	7713	364
384986	219237	85	384986	85:23485.0 87:3697.0 88:4399.0 99:2515.0 101:3862.0 102:2549.0 103:4491.0 112:927.0 113:3229.0 117:54771.0 123:2230.0 124:154.0 126:619.0 127:2480.0 133:8716.0 138:50.0 147:68151.0 148:8134.0 149:4760.0 151:7895.0 152:1036.0 153:324.0 164:142.0 166:1809.0 167:152.0 170:377.0 172:89.0 177:477.0 180:16.0 183:116.0 189:284.0 190:6718.0 191:9378.0 192:1858.0 205:879.0 208:90.0 219:2443.0 221:5106.0 2…				145089	16632	47195	117592	62064	53241	34871	156891	160070	122742	181839	71741	169580	189439	53972	153010	39349	47920	124741	186125	47404	125060	23716	125381	159123	161177	124418	55019	104346	86795	117993	155313	147984	137543	191056	69427	143695	88806	111948	148671	81583	67053
384944	684945	202	384944	90:539.0 92:140.0 94:117.0 100:295.0 101:883.0 102:845.0 103:1380.0 104:251.0 105:510.0 106:93.0 115:886.0 116:1027.0 117:803.0 118:268.0 120:145.0 121:129.0 128:490.0 129:778.0 131:1351.0 132:395.0 133:2507.0 134:477.0 135:212.0 139:68.0 140:96.0 142:388.0 143:487.0 144:717.0 145:734.0 146:223.0 147:16623.0 148:756.0 152:82.0 157:106.0 160:247.0 161:164.0 162:303.0 163:204.0 164:64.0 165:103.0 1…				6218	5741	9937	8214	15487	7642	4928	2435	1787	6111	3106	5559	9442	3609	11272	21381	10979	16648	5650	6790	6936	6325	5374	4962	91335	7745	7109	2383	2111	4125	14925	4148	14713	6588	3535	5755	14710	8487	11320	4357	6225	21403
384906	552886	173	384906	85:8139.0 86:16229.0 87:4424.0 88:1568.0 90:1773.0 92:1399.0 94:684.0 95:281.0 96:1528.0 98:4294.0 101:19319.0 102:5905.0 103:117237.0 104:38325.0 105:48416.0 106:4220.0 107:1635.0 108:207.0 109:243.0 110:403.0 111:1549.0 112:2546.0 113:2768.0 114:27363.0 115:11159.0 116:6466.0 117:60986.0 118:8877.0 119:9612.0 120:699.0 121:175.0 123:208.0 124:607.0 125:317.0 126:3975.0 127:4250.0 128:8290.0 130…				2917	2572	2310	2751	2343	2902	1072	1309	1759	1650	3804	372	2995	3859	2541	3245	2856	2660	1654	4143	3871	1288	1227	2682	1299	1881	2195	1213	3996	2299	1211	1484	2062	1950	1658	5137	2902	1726	1653	2913	2446	2186
384886	892504	209	384886	85:5949.0 86:1118.0 87:1347.0 88:1059.0 89:5662.0 90:348.0 91:5427.0 92:1292.0 93:8010.0 94:5032.0 95:16170.0 96:7327.0 97:7817.0 98:2777.0 99:4338.0 100:942.0 101:5419.0 102:819.0 103:27004.0 104:5770.0 105:4385.0 106:665.0 107:3877.0 108:2536.0 109:6987.0 110:3655.0 111:4210.0 112:1290.0 113:3168.0 114:549.0 115:3232.0 116:2864.0 117:12665.0 118:1754.0 119:2047.0 120:758.0 121:5216.0 122:2183.0…				645	1331	949	678	334	288	723	205	345	375	528	1010	1227	583	1013	844	1026	735	488	1264	989	539	203	1145	548	801	971	337	610	752	706	657	295	1031	489	518	653	750	1036	401	1105	961
382585	919293	117	382585	85:11890.0 86:2544.0 87:2201.0 88:1513.0 89:7696.0 90:1046.0 91:2233.0 92:441.0 93:5573.0 94:900.0 95:14418.0 96:3012.0 97:16137.0 98:12358.0 99:6110.0 100:991.0 101:4097.0 102:1076.0 103:5732.0 104:438.0 105:4818.0 106:563.0 107:2851.0 108:452.0 109:4899.0 110:854.0 111:8062.0 112:2863.0 113:1469.0 114:413.0 115:2419.0 116:11506.0 117:208933.0 118:19530.0 119:8601.0 120:435.0 121:2720.0 122:370.…				3958	2287	4274	2237	4442	2105	6813	3360	2651	4037	2871	2423	3587	2380	4743	2691	3498	3973	2714	3459	4855	5999	3644	3499	4017	3169	4410	3646	5847	4673	7741	2777	2730	4892	4093	3649	4276	2780	2707	2766	5754	6413
382317	195215	183	382317	85:15898.0 86:25734.0 87:1920.0 91:1289.0 92:533.0 94:898.0 96:7878.0 97:8876.0 98:2121.0 99:9749.0 100:21280.0 101:2015.0 102:788.0 103:2202.0 105:2649.0 106:6702.0 107:1660.0 108:276.0 109:846.0 110:3174.0 112:1734.0 113:6819.0 114:661.0 115:2612.0 116:1895.0 117:3682.0 118:2053.0 119:912.0 120:1726.0 121:1451.0 122:1224.0 123:746.0 124:820.0 125:1735.0 126:34630.0 127:1776.0 129:1617.0 131:647…				578	1009	1947	453	310	737	506	494	812	453	907	453	335	359	738	2195	386	783	548	258	814	2961	1184	236	640	421	720	674	755	354	3504	1640	814	1655	497	414	4517	600	899	462	270	644
382090	976497	117	382090	85:3890.0 86:539.0 87:701.0 88:224.0 89:1379.0 93:3297.0 95:2757.0 96:730.0 97:3072.0 98:2517.0 99:1373.0 101:552.0 103:1004.0 104:390.0 105:528.0 108:116.0 109:813.0 110:379.0 111:1979.0 113:193.0 114:119.0 117:41496.0 118:3626.0 119:2647.0 120:407.0 121:1068.0 123:491.0 127:363.0 129:20934.0 130:2876.0 131:5016.0 132:16769.0 133:4095.0 135:925.0 140:107.0 143:2123.0 145:11048.0 146:2259.0 147:4…				1659	2769	3144	2652	2413	2134	2396	1354	1407	1740	2842	2370	2297	2354	2223	1725	2368	2641	2227	2666	5730	4087	2711	2733	3071	3011	3898	2671	2196	2928	3821	2064	1807	2876	1707	2601	2361	3004	1561	2262	5412	2281
381749	361027	140	381749	85:9455.0 86:4062.0 88:4461.0 89:14137.0 90:3393.0 91:5861.0 92:1108.0 93:25694.0 94:1951.0 95:9326.0 98:2190.0 102:5303.0 103:6705.0 104:29106.0 105:60776.0 106:13850.0 107:19351.0 108:1751.0 109:384.0 113:977.0 114:4715.0 115:3538.0 121:305.0 122:377.0 123:1382.0 124:850.0 125:737.0 137:729.0 140:179296.0 141:9264.0 142:106998.0 143:4526.0 144:17209.0 145:1274.0 159:8359.0 163:1861.0 164:270.0 …				9955	4833	16241	6744	8955	9344	29125	6452	5692	8185	5052	10872	5563	6539	12989	10508	10610	10528	10055	10299	3625	32775	8970	4634	58145	9381	9882	13469	9890	14794	17660	11440	10748	16457	14136	10609	36048	11175	13973	6034	7740	4398
380652	363200	212	380652	88:204.0 91:172.0 94:108.0 119:228.0 120:345.0 123:89.0 127:130.0 137:73.0 152:98.0 170:584.0 190:77.0 211:444.0 212:2964.0 214:124.0 222:54.0 234:26.0 240:203.0 243:39.0 248:70.0 300:310.0 315:746.0 316:115.0 330:91.0 334:28.0 338:31.0 374:28.0 403:27.0 417:28.0 426:36.0 440:51.0 451:32.0 457:33.0 469:34.0				1971	779	510	784	1170	1531	2544	1214	790	783	1231	1587	903	1879	3416	2931	1341	1733	1335	2513	1178	1777	1326	1125	4914	1241	1328	2194	1929	1102	2582	958	1121	1989	1149	983	3528	629	1509	1111	1352	1424
379853	325473	278	379853	93:394.0 100:2722.0 102:463.0 146:620.0 166:50.0 167:98.0 173:217.0 177:161.0 188:135.0 189:411.0 248:279.0 257:47.0 278:2677.0 279:850.0 280:47.0 346:26.0 473:23.0 479:29.0 484:28.0 496:27.0 500:24.0				8417	13448	19805	8760	10261	2972	7158	9552	6605	3472	5672	6531	3287	6439	10208	7718	4575	12069	8596	5968	3028	6625	10055	7560	16181	3089	12872	6735	10909	6444	12713	4951	5433	11167	4821	6880	10211	11890	4814	12249	2171	8070
379636	245180	154	379636	85:23106.0 95:912.0 97:695.0 98:1932.0 99:1703.0 101:590.0 107:657.0 110:572.0 113:3788.0 122:68.0 124:54.0 125:723.0 128:399.0 142:159.0 145:187.0 154:4638.0 155:551.0 156:265.0 157:76.0 158:82.0 170:382.0 180:47.0 184:157.0 191:299.0 194:81.0 196:65.0 207:369.0 216:113.0 233:73.0 241:110.0 266:53.0 338:24.0 341:61.0 414:15.0 437:35.0 441:34.0 446:24.0 447:38.0 465:13.0				12410	11463	7983	7242	11198	12380	7062	8077	8113	6398	9506	12685	8949	8576	11270	9401	12683	22923	15311	10681	15227	26950	12348	10053	10262	11413	16436	12227	14717	11123	15691	11227	14866	13839	10232	8295	7152	11508	19484	15176	10347	24220
379063	562916	243	379063	85:1143.0 86:979.0 90:181.0 92:132.0 95:882.0 98:362.0 101:1370.0 102:958.0 103:1218.0 106:164.0 107:484.0 110:1002.0 112:963.0 117:1476.0 118:1023.0 119:694.0 124:119.0 126:704.0 127:662.0 128:630.0 129:1713.0 130:502.0 131:1892.0 132:936.0 133:4587.0 134:697.0 135:479.0 142:482.0 143:784.0 144:748.0 147:2103.0 148:929.0 149:1755.0 153:516.0 155:709.0 159:169.0 161:888.0 163:1283.0 164:165.0 166…				7396	18806	10346	14736	22128	25821	7061	12121	17341	18702	10770	13107	13772	10830	8844	5876	11754	11314	6474	7869	17340	2203	16099	14881	6777	10734	12593	19369	13995	9184	8308	7436	6270	3227	8069	16688	15295	11777	13416	10525	11715	9394
378765	281163	145	378765	104:115.0 113:188.0 118:121.0 123:72.0 126:168.0 139:83.0 140:683.0 145:1898.0 184:184.0 216:160.0 219:86.0 230:102.0 278:37.0 339:37.0 363:21.0 382:32.0 405:28.0 413:31.0 445:32.0 478:27.0				29587	20684	35215	17126	15753	21494	91572	6363	21682	20898	8683	20477	7218	6273	23308	15566	9180	17213	44032	10241	26636	43789	18527	28565	117832	16909	25700	24456	21059	24864	17274	10657	12995	14689	27046	16728	31353	11714	32178	12805	84601	13435
378590	593476	174	378590	86:2598.0 100:1151.0 142:376.0 146:800.0 147:10056.0 153:38.0 157:389.0 159:313.0 172:345.0 174:5153.0 175:1219.0 184:63.0 186:1030.0 200:166.0 202:43.0 210:64.0 216:276.0 218:800.0 229:90.0 236:42.0 240:36.0 244:158.0 295:77.0 304:39.0 311:48.0 326:166.0 339:35.0 348:166.0 369:85.0 384:49.0 399:43.0 401:76.0 403:34.0 405:34.0 433:27.0 434:29.0 450:24.0 471:26.0 472:41.0 476:37.0 478:39.0 489:44.0				11583	30983	25501	11709	12019	11646	31876	29344	8188	4943	12093	16839	9890	8528	24595	26165	15333	15084	16441	29893	5040	170619	76792	13271	96605	23268	20937	25067	11410	36335	39867	35575	28730	95640	28553	44797	38072	41427	16267	25251	10877	41875
378368	474156	98	378368	96:152.0 98:4020.0 99:855.0 105:854.0 110:42.0 115:405.0 128:74.0 139:187.0 140:294.0 142:91.0 148:132.0 155:209.0 185:170.0 188:119.0 189:184.0 190:73.0 200:625.0 213:23.0 256:75.0 259:30.0 277:50.0 286:285.0 288:136.0 306:44.0 314:42.0 346:34.0				14157	11364	23423	9402	18174	10562	17843	9847	8906	6065	10533	19583	11825	7850	17933	16271	9159	19651	10274	9909	7721	11705	14219	7703	45128	10051	19849	18759	11905	16705	18417	9627	13731	20054	9830	13379	26707	8670	8978	11041	15452	15264
378307	196109	100	378307	86:1936.0 89:16785.0 91:3194.0 100:7351.0 106:2693.0 117:5523.0 120:2931.0 136:172.0 137:198.0 149:2168.0 154:58.0 218:38.0 293:36.0 298:21.0 316:13.0 317:41.0 359:54.0 489:20.0				12697	26940	19098	13900	23093	22655	28996	18864	27476	15227	30797	37942	17935	27024	37884	42618	26455	32803	23647	19150	21866	19091	20001	19993	38102	27050	28572	16841	28916	32389	30311	12561	21766	43159	16041	19978	35881	21543	25747	20270	40393	26582
378204	527747	142	378204	115:5518.0 137:53.0 142:8340.0 143:3029.0 144:154.0 169:57.0 173:66.0 198:40.0 200:129.0 210:25.0 243:194.0 294:27.0 302:113.0 304:50.0 309:40.0 322:1032.0 323:292.0 331:27.0 335:24.0 338:27.0 344:28.0 346:68.0 397:22.0 405:29.0 436:12.0 477:24.0 500:30.0				13948	10475	13069	37004	25461	26927	2064	32759	33924	52024	16798	19758	27708	10861	4373	11478	70950	23683	11579	16483	32598	12068	34345	29442	12213	57978	17378	54234	20958	38625	17378	49541	40377	8179	39343	55795	8870	34507	56988	35337	40080	19963
378142	486796	240	378142	92:120.0 104:288.0 106:507.0 107:539.0 110:1162.0 152:126.0 163:49.0 166:104.0 170:1565.0 179:484.0 181:233.0 193:113.0 194:65.0 198:297.0 203:159.0 207:129.0 209:55.0 210:188.0 213:650.0 224:364.0 226:124.0 227:1402.0 239:634.0 240:1670.0 241:647.0 242:321.0 249:37.0 252:252.0 253:364.0 254:1798.0 255:835.0 256:1080.0 257:515.0 268:109.0 270:128.0 278:105.0 284:150.0 285:139.0 291:47.0 294:43.0 …				1855	1421	1246	747	1473	546	802	1498	831	1222	1370	1421	1701	1238	1834	3275	3493	1608	1892	2034	1899	988	2000	750	1880	1888	1732	1129	1187	1889	1727	1263	2430	2467	5032	3168	3760	1757	1685	735	2384	1714
378126	518635	227	378126	85:397.0 92:229.0 98:1192.0 100:6587.0 111:316.0 112:3800.0 114:1299.0 116:233.0 118:233.0 126:2247.0 127:1365.0 128:3202.0 129:289.0 130:1748.0 131:1219.0 132:481.0 133:2639.0 139:3289.0 140:1098.0 142:185.0 146:452.0 147:4345.0 151:34.0 153:2110.0 154:7599.0 155:739.0 156:1031.0 157:1914.0 158:602.0 160:171.0 161:63.0 170:319.0 172:1242.0 176:53.0 179:92.0 182:374.0 183:286.0 185:62.0 197:352.0…				14355	7922	11832	3174	7477	2273	4419	5193	1329	2108	4235	3054	4699	5299	5910	2263	4522	4840	8061	7044	16705	1867	7616	9775	6650	4085	11328	10505	10874	11259	8779	5699	7018	2564	13031	8925	11167	6772	4062	12122	8608	4324
378022	210316	229	378022	94:337.0 107:222.0 108:132.0 109:138.0 110:578.0 111:345.0 124:204.0 127:507.0 137:368.0 138:113.0 145:158.0 146:110.0 151:849.0 152:120.0 153:100.0 158:61.0 184:139.0 199:88.0 201:70.0 221:460.0 228:40.0 229:1113.0 230:189.0 231:112.0 244:42.0 248:49.0 275:44.0 276:43.0 283:98.0 323:33.0 360:82.0 380:23.0 395:43.0 402:29.0 418:25.0 438:35.0 458:38.0 468:39.0 470:27.0 474:35.0 484:38.0 492:41.0				2452	3434	3216	2650	3694	3052	3360	3046	3501	2717	3731	3756	1673	2891	2899	2697	3725	3871	3542	4221	1459	2940	3386	2238	4922	1976	3417	1558	3664	2604	3592	1782	3028	2625	2413	4718	4648	2864	2929	3023	2075	2355
377399	195900	100	377399	86:1020.0 87:225.0 88:2521.0 89:5616.0 99:399.0 100:2567.0 101:440.0 106:1539.0 117:2147.0 118:552.0 119:13490.0 127:529.0 147:1506.0 148:7297.0 152:61.0 247:47.0 378:26.0 381:26.0 458:21.0 487:43.0				15165	21334	19098	13900	17998	22655	23450	18864	27476	17808	30797	37942	17935	22494	37884	42618	26455	32803	23647	19150	21866	19091	23406	19993	38102	27050	28572	16841	28916	32389	30311	12561	21766	35811	16041	16876	35881	21543	25747	20270	40393	34442
377384	703712	393	377384	85:645.0 90:147.0 95:452.0 97:249.0 102:285.0 103:9020.0 110:146.0 113:61.0 115:644.0 117:1981.0 118:490.0 119:534.0 126:187.0 127:417.0 129:990.0 132:235.0 133:1022.0 134:645.0 135:662.0 141:297.0 143:947.0 144:439.0 146:210.0 147:17366.0 149:2554.0 151:169.0 159:329.0 162:131.0 164:69.0 165:146.0 166:56.0 169:242.0 170:120.0 175:586.0 179:102.0 185:91.0 186:85.0 189:1565.0 190:633.0 199:60.0 20…				3152	1063	949	852	1915	1183	643	2601	675	2364	2790	525	5454	6927	2237	1498	4365	889	8668	2708	1915	3374	744	1412	1275	863	2870	1624	1644	1988	3402	1434	1674	2111	3361	1625	3285	2258	1316	5053	2137	2348
377127	652221	179	377127	89:914.0 92:437.0 96:168.0 103:504.0 104:303.0 105:645.0 116:485.0 118:864.0 119:1928.0 122:135.0 130:1225.0 132:174.0 133:105.0 134:578.0 135:941.0 136:30.0 137:33.0 145:225.0 154:182.0 157:82.0 160:50.0 163:1271.0 167:138.0 170:105.0 174:133.0 176:570.0 178:507.0 179:34139.0 181:1903.0 183:108.0 192:623.0 194:100.0 199:31.0 204:637.0 206:284.0 212:337.0 220:277.0 234:43.0 265:265.0 286:79.0 292…				78982	74064	77682	56033	67438	64374	50572	29481	28833	19535	41485	64323	45208	54000	155932	63654	40814	65717	31455	43051	71547	258301	65894	62975	83438	37263	61762	56219	48298	55526	60980	39226	39793	184938	45553	66085	76411	41354	52216	67248	71155	74231
376993	267765	184	376993	87:3353.0 88:4648.0 90:3190.0 91:1052.0 96:641.0 98:1037.0 104:2590.0 111:226.0 116:1662.0 118:2204.0 119:4706.0 120:513.0 121:539.0 122:157.0 123:184.0 132:7689.0 134:9509.0 135:5534.0 136:436.0 142:666.0 143:781.0 148:18396.0 149:6267.0 150:2937.0 151:230.0 153:144.0 154:104.0 155:256.0 156:418.0 158:881.0 161:1062.0 163:1060.0 166:160.0 167:32.0 179:433.0 182:119.0 184:1923.0 185:383.0 187:44.…				5021	5684	4186	4261	6350	4746	4144	4410	5379	4656	5660	6616	3519	4109	5774	5441	4355	6340	4590	5162	6002	4437	4246	6700	6163	4301	6304	5656	4942	6060	5134	4151	4387	5291	12683	4274	24484	5129	5063	5652	7335	4655
376984	299900	210	376984	98:68.0 100:449.0 101:248.0 105:323.0 108:181.0 110:70.0 114:745.0 126:242.0 128:187.0 131:137.0 136:617.0 137:78.0 141:82.0 147:5456.0 150:213.0 151:189.0 153:151.0 159:232.0 167:84.0 172:982.0 174:101.0 177:51.0 178:51.0 182:66.0 188:186.0 198:60.0 210:2078.0 212:127.0 223:41.0 224:534.0 226:138.0 231:134.0 252:71.0 254:25.0 257:43.0 276:32.0 284:33.0 285:229.0 328:43.0 358:14.0 362:35.0 368:24…				1031	981	975	608	864	993	1195	773	695	727	713	1168	689	616	928	1005	773	855	1897	1364	882	623	520	1054	1341	650	859	989	858	610	1027	787	964	867	893	921	1211	731	952	696	973	777
376648	290831	126	376648	85:8486.0 86:2686.0 89:38480.0 90:3787.0 91:1212.0 92:2376.0 93:2790.0 94:1578.0 96:1790.0 97:10428.0 98:4139.0 99:3068.0 100:1927.0 103:1054.0 106:11452.0 107:1669.0 109:2125.0 110:6082.0 112:1154.0 113:8157.0 114:8627.0 115:2325.0 117:1107.0 118:162.0 126:97720.0 127:56863.0 128:3518.0 129:382.0 130:76.0 137:1210.0 138:1885.0 139:53457.0 140:27545.0 148:498.0 154:260.0 155:278.0 156:1658.0 158:…				10976	43121	35786	30907	49472	50950	59833	31907	49599	59549	40476	69773	50957	45691	56936	76171	56490	58650	40998	49422	39311	37745	38662	32883	95852	45067	40731	58922	43923	38878	34476	37710	39312	42649	36514	50536	46550	26291	42814	31252	50000	32879
372464	673547	256	372464	85:1950.0 86:917.0 89:6363.0 90:1254.0 95:444.0 98:895.0 99:5976.0 100:3339.0 103:13587.0 104:888.0 105:1857.0 107:285.0 109:477.0 111:725.0 112:781.0 113:1004.0 114:1904.0 115:1762.0 116:2314.0 117:7744.0 118:1170.0 119:1316.0 120:190.0 124:187.0 125:121.0 126:849.0 127:933.0 128:1283.0 129:8745.0 130:3580.0 131:3552.0 132:2603.0 133:7353.0 135:749.0 136:369.0 139:244.0 140:1331.0 141:4575.0 142…				1935	1744	2258	1329	2185	1736	568	961	1830	1606	1500	1701	1191	1352	3160	1940	1997	2056	1436	2203	3029	1473	2388	1701	1688	1642	1987	2493	1411	1734	1438	1259	1738	1512	1564	2072	1500	1572	1758	1502	1368	1576
371569	834472	361	371569	86:151.0 88:193.0 89:1459.0 90:209.0 91:214.0 92:72.0 93:153.0 95:246.0 96:212.0 97:490.0 98:164.0 100:875.0 101:653.0 102:209.0 103:6457.0 104:756.0 105:558.0 107:113.0 108:54.0 109:306.0 111:320.0 112:182.0 113:125.0 115:438.0 116:85.0 117:4051.0 118:262.0 119:242.0 121:77.0 123:48.0 125:130.0 128:135.0 129:5270.0 130:859.0 131:804.0 133:1220.0 139:128.0 140:102.0 142:153.0 143:993.0 145:379.0 …				278	567	1826	1807	607	1224	410	206	1292	1146	512	1045	264	152	1036	318	492	932	203	164	1115	340	355	759	469	530	2213	698	2280	3318	559	475	1719	348	659	639	597	725	495	564	289	1647
371546	680823	361	371546	85:28932.0 86:14914.0 87:27482.0 88:21174.0 89:221486.0 90:18670.0 91:26306.0 92:1070.0 93:1723.0 94:2098.0 95:4197.0 96:7059.0 97:12750.0 98:7425.0 99:30846.0 100:42226.0 101:102730.0 102:47834.0 103:421414.0 104:48795.0 105:48308.0 106:6153.0 107:3215.0 108:936.0 109:12471.0 110:9524.0 111:24593.0 112:9014.0 113:22704.0 114:18076.0 115:42070.0 116:44754.0 117:201831.0 118:29570.0 119:35485.0 12…				96648	101341	89870	47478	61219	84866	24054	46026	41941	45120	51688	78402	70747	80028	153177	91823	60168	92519	32760	69397	118462	54664	45389	34188	45079	33681	40107	35020	44076	37974	45903	59737	43567	45106	40449	92102	66789	46172	46580	43289	58349	66939
370223	773174	227	370223	85:2111.0 86:1654.0 87:1789.0 88:1245.0 89:2565.0 90:476.0 91:1360.0 92:383.0 93:1514.0 94:800.0 95:1372.0 96:438.0 97:912.0 98:1854.0 99:2007.0 100:4892.0 101:3095.0 102:1048.0 103:5417.0 104:559.0 105:1396.0 106:803.0 107:1281.0 108:663.0 109:8044.0 110:929.0 111:2940.0 112:889.0 113:3439.0 114:1312.0 115:2603.0 116:2148.0 117:2323.0 118:354.0 119:2058.0 120:315.0 121:1052.0 122:272.0 123:773.0…				46150	53011	42441	29945	39253	48869	30158	31118	27045	26114	43441	50360	32917	33611	38521	40896	43254	42854	22022	41147	41156	23538	29301	34292	43658	36663	55116	25338	35413	33147	60364	33035	29787	53344	21846	29862	42178	29065	36343	33026	36458	50435
370158	625182	287	370158	85:1603.0 86:2348.0 87:2360.0 88:984.0 95:1050.0 96:1275.0 97:1681.0 98:1851.0 99:3668.0 101:2098.0 102:807.0 103:8787.0 104:993.0 105:2968.0 106:222.0 108:209.0 109:1574.0 110:148.0 111:1637.0 113:2717.0 115:8168.0 116:2073.0 117:7031.0 118:998.0 119:1860.0 123:196.0 124:359.0 125:2372.0 127:1049.0 129:9833.0 130:3354.0 131:9744.0 132:1801.0 133:15643.0 134:2399.0 135:1324.0 136:234.0 137:340.0 …				1073	291	590	699	446	402	643	733	520	359	913	425	373	522	397	425	476	401	1795	3929	488	455	642	313	4587	701	607	865	851	816	768	1839	2918	1632	961	1152	2241	666	528	424	334	479
367427	1029140	243	367427	85:3550.0 87:1782.0 88:133.0 89:715.0 91:533.0 93:956.0 95:1170.0 97:2063.0 98:2662.0 99:2175.0 101:2997.0 102:880.0 103:4861.0 104:475.0 105:235.0 106:277.0 107:222.0 108:216.0 109:1632.0 110:334.0 111:479.0 112:821.0 113:2234.0 114:173.0 115:2368.0 116:714.0 119:844.0 121:681.0 122:214.0 123:915.0 127:372.0 129:49014.0 130:7653.0 131:6616.0 132:883.0 133:7408.0 134:311.0 135:2653.0 136:234.0 13…				7826	5193	7399	4300	6467	5507	5962	4655	3304	6526	4242	6827	5492	3903	5950	6831	5858	3691	3991	4875	3244	9985	5569	3530	6083	5415	8494	7476	7031	6545	9282	5704	8605	11147	5561	9078	8135	6820	4637	4401	4607	13337
367061	227307	258	367061	86:2081.0 87:1538.0 102:181.0 104:90.0 106:160.0 107:5037.0 108:374.0 109:218.0 114:772.0 117:2811.0 118:425.0 120:359.0 121:713.0 122:270.0 125:749.0 126:1262.0 128:113.0 131:3468.0 132:646.0 133:3206.0 134:497.0 135:1065.0 136:390.0 137:3664.0 138:567.0 139:448.0 140:79.0 142:38.0 144:71.0 145:359.0 146:573.0 147:25531.0 148:3519.0 149:2290.0 150:201.0 151:3249.0 152:167.0 155:753.0 158:103.0 1…				1284	1333	1102	1234	1675	944	1189	1319	2086	1503	1303	2528	940	1370	976	1540	1621	2044	1551	1587	1446	832	1234	861	2395	1628	1418	2013	1429	1727	715	1319	780	1121	1495	1419	1310	1274	1491	1234	1656	779
366123	229517	187	366123	87:393.0 88:769.0 90:290.0 91:810.0 92:6500.0 93:992.0 94:252.0 96:272.0 97:1546.0 104:701.0 110:2216.0 111:622.0 112:1467.0 113:736.0 114:742.0 116:522.0 119:5101.0 120:840.0 122:577.0 123:699.0 140:754.0 141:3459.0 149:280.0 160:788.0 167:5198.0 168:760.0 170:343.0 185:272.0 186:474.0 187:13997.0 188:2066.0 244:46.0 351:27.0 391:44.0 405:36.0 407:29.0 452:22.0 472:21.0				929	2327	850	1081	2416	1270	790	1268	1333	1780	1519	2608	1136	1360	802	1014	1420	1926	961	1057	2510	807	1453	1239	763	1802	3023	1065	1870	2543	1014	1595	1013	1205	990	1081	698	932	1247	1144	1895	3007
366068	1205421	297	366068	85:5041.0 86:653.0 87:778.0 88:262.0 89:682.0 90:181.0 91:1936.0 93:2837.0 94:2138.0 95:14935.0 96:6803.0 97:5147.0 98:3977.0 99:3233.0 100:1511.0 101:1724.0 102:346.0 103:9374.0 104:799.0 105:838.0 106:515.0 107:1460.0 108:945.0 109:6704.0 110:1909.0 111:2923.0 112:1316.0 113:3244.0 114:964.0 115:1871.0 116:1071.0 117:1676.0 118:321.0 119:465.0 120:245.0 121:1231.0 122:321.0 123:2217.0 124:582.0…				6928	7930	3917	3403	6659	6641	3479	2940	3444	4828	3656	6620	2705	3955	5313	7557	3600	3938	4588	4180	4482	6855	3360	3285	3631	3461	5479	6440	6903	6319	6210	3113	4566	7024	3273	4228	5776	4106	2941	3383	3586	9042
365155	798141	290	365155	86:154.0 87:1193.0 88:525.0 89:973.0 94:257.0 99:574.0 100:1309.0 101:2119.0 102:1333.0 103:3161.0 109:80.0 111:197.0 112:288.0 113:967.0 115:787.0 116:2550.0 117:6496.0 118:1176.0 119:304.0 128:1120.0 129:5415.0 131:981.0 133:1386.0 138:34.0 139:144.0 142:538.0 143:2034.0 144:483.0 145:468.0 147:10501.0 148:2603.0 149:2066.0 151:97.0 153:207.0 155:703.0 156:466.0 157:389.0 159:335.0 160:313.0 16…				270	637	939	1335	667	554	296	247	848	1276	266	573	220	290	576	506	296	892	323	279	1292	258	655	956	626	458	1509	299	991	1797	553	474	724	180	233	327	495	886	828	316	386	3283
363804	200950	102	363804	87:135.0 100:177.0 101:107.0 102:17360.0 103:605.0 104:617.0 109:400.0 110:381.0 116:500.0 117:155.0 123:87.0 130:152.0 131:129.0 133:325.0 139:81.0 147:2971.0 148:514.0 151:155.0 154:254.0 172:131.0 190:231.0 199:56.0 205:212.0 215:27.0 216:34.0 226:52.0 228:48.0 245:47.0 247:98.0 250:39.0 269:44.0 270:27.0 276:19.0 277:54.0 289:14.0 300:56.0 311:18.0 315:17.0 320:36.0 323:20.0 328:31.0 336:33.0…				6264	3913	6018	3304	5972	17460	7794	6679	3626	11901	10981	7091	18938	22735	11636	12807	14059	12072	6239	14102	49820	5424	3142	6142	9944	13842	4411	5387	5976	13158	8293	11857	12568	11915	15271	13314	10920	3839	7067	6201	28651	8431
359963	337964	319	359963	85:365.0 86:150.0 87:569.0 93:171.0 98:36.0 101:165.0 102:332.0 103:396.0 104:117.0 105:360.0 106:206.0 107:50.0 108:439.0 109:98.0 110:1745.0 111:252.0 113:229.0 114:146.0 115:841.0 116:952.0 117:426.0 118:308.0 119:399.0 121:71.0 122:88.0 124:102.0 126:111.0 127:189.0 130:2113.0 131:718.0 132:279.0 133:760.0 134:115.0 135:361.0 136:164.0 139:128.0 141:66.0 143:465.0 144:265.0 145:352.0 150:29.0…				2629	2823	2393	2029	4012	2777	3928	3432	4281	3863	2802	7058	2281	2541	2689	2394	3249	3205	7352	4327	2525	3939	2670	1855	8931	2421	2965	2913	2188	3150	895	3206	2947	3208	2642	2511	2558	4682	3059	2731	2801	2265
357420	540812	403	357420	85:225.0 86:774.0 87:445.0 92:77.0 99:490.0 100:4806.0 101:583.0 102:660.0 111:96.0 114:183.0 115:261.0 117:636.0 130:1104.0 131:2540.0 132:852.0 133:1580.0 140:65.0 142:176.0 144:556.0 145:89.0 146:135.0 147:29597.0 148:4577.0 149:2237.0 150:109.0 155:88.0 157:386.0 158:257.0 160:169.0 171:2685.0 172:1292.0 173:517.0 174:1940.0 175:279.0 176:227.0 183:114.0 185:84.0 186:191.0 187:794.0 188:659.0…				329	497	293	472	843	444	602	928	888	1941	750	886	600	1035	466	973	902	818	699	719	556	550	464	555	995	562	694	682	677	651	707	633	337	595	922	568	756	527	621	465	679	742
356419	904842	238	356419	85:71.0 88:211.0 89:2041.0 90:72.0 91:107.0 93:246.0 96:259.0 97:416.0 98:412.0 99:502.0 100:303.0 101:734.0 102:112.0 103:20757.0 104:1964.0 105:1200.0 109:114.0 111:214.0 113:788.0 115:199.0 117:3152.0 118:446.0 119:255.0 120:60.0 121:90.0 124:270.0 125:147.0 126:402.0 127:276.0 128:667.0 129:1738.0 130:332.0 133:3045.0 134:509.0 135:401.0 139:46.0 141:85.0 142:708.0 143:416.0 144:495.0 145:148…				1058	419	722	312	520	737	401	491	970	551	321	902	384	366	789	471	793	573	495	768	432	355	492	817	499	382	793	483	502	565	474	229	381	496	390	533	661	450	565	555	898	526
355607	792052	255	355607	85:2509.0 86:27476.0 87:6159.0 88:1766.0 89:10635.0 90:1983.0 94:364.0 95:640.0 97:589.0 98:2689.0 99:4560.0 100:29832.0 101:2954.0 102:10193.0 103:46479.0 104:5129.0 105:3798.0 106:188.0 109:339.0 110:918.0 111:957.0 112:3346.0 113:2930.0 114:6380.0 115:8400.0 116:36767.0 117:24099.0 118:3921.0 119:2441.0 122:389.0 124:265.0 126:2754.0 127:1880.0 128:5946.0 129:18203.0 130:14245.0 131:10421.0 13…				1513	1319	1581	1018	1586	1262	527	1965	914	898	2137	1700	1590	2046	872	1381	1898	2061	684	2369	1122	871	1899	797	3530	2941	1281	2519	1559	1351	2183	4286	3187	760	1840	2957	2073	1922	1366	1139	1779	1236
354282	343022	261	354282	85:904.0 87:1069.0 88:2760.0 89:2154.0 90:554.0 91:1079.0 96:631.0 99:1513.0 100:4187.0 102:1353.0 103:10308.0 104:3047.0 105:2067.0 106:464.0 108:205.0 109:487.0 110:7524.0 111:662.0 113:513.0 114:572.0 116:1340.0 117:19312.0 118:3820.0 119:2554.0 120:306.0 121:813.0 122:248.0 124:101.0 129:2989.0 130:1692.0 131:7807.0 132:4317.0 134:2218.0 135:1537.0 141:285.0 143:942.0 144:738.0 145:1418.0 146…				2678	3495	4142	3381	5534	2756	2602	5508	5767	3804	3388	7101	3143	3219	4956	3515	3403	4039	4012	5077	3327	2892	4084	3186	5610	2429	3984	3204	3106	3559	3595	2995	2608	4762	1361	3517	3975	3299	3269	4101	4391	2740
354269	193096	262	354269	87:344.0 97:940.0 100:7637.0 101:605.0 102:909.0 103:459.0 104:268.0 105:162.0 106:50.0 115:1153.0 117:771.0 118:191.0 120:536.0 121:248.0 122:345.0 126:329.0 131:2114.0 133:343.0 135:649.0 136:69.0 137:63.0 141:120.0 143:190.0 145:392.0 147:21908.0 148:3120.0 149:1450.0 150:241.0 151:6482.0 152:2528.0 153:741.0 154:374.0 159:442.0 168:1038.0 169:49.0 170:467.0 174:6219.0 175:1040.0 176:576.0 178…				640	781	565	662	1329	837	1386	1106	1176	772	1295	1330	779	1289	954	2096	860	1478	2147	1408	1364	777	985	937	3702	1577	1693	521	731	1950	803	709	956	1013	566	1003	1619	571	1387	831	1867	152
354263	274575	116	354263	86:2416.0 87:3837.0 88:1364.0 91:629.0 96:143.0 100:11961.0 101:3668.0 102:3127.0 105:101.0 115:878.0 116:13053.0 117:94650.0 118:17038.0 119:5552.0 120:219.0 132:952.0 141:76.0 142:583.0 145:66.0 155:188.0 160:2027.0 161:263.0 162:357.0 171:638.0 172:90.0 173:158.0 186:547.0 187:38.0 189:126.0 229:33.0 240:115.0 241:54.0 255:72.0 257:24.0 258:48.0 362:9.0 387:10.0 397:16.0 407:6.0 424:16.0 426:1…				6964	11900	10236	8829	11564	10844	586761	2046	11049	7284	9287	9533	5526	6145	8597	7296	8378	6667	5516	6908	9446	5362	7966	11183	7340	7886	10548	9621	11502	9014	5890	8549	6968	7599	3147	9171	5637	9050	7845	7717	10171	8087
354252	567427	191	354252	85:124.0 87:444.0 97:153.0 98:1772.0 99:532.0 100:224.0 102:794.0 103:2099.0 108:294.0 110:609.0 114:136.0 115:475.0 116:442.0 117:834.0 118:55.0 119:202.0 120:74.0 126:122.0 128:463.0 129:549.0 130:231.0 131:2437.0 132:49.0 133:1275.0 134:258.0 135:122.0 138:166.0 140:180.0 141:136.0 142:338.0 143:789.0 144:223.0 147:10122.0 148:1400.0 149:1169.0 150:19.0 155:68.0 157:313.0 159:58.0 163:93.0 164…				1231	789	752	776	1116	1273	1887	578	554	453	990	535	623	630	921	773	694	1477	889	977	558	1427	963	816	2231	924	357	961	1437	1124	1002	228	834	1101	786	950	1140	867	626	863	1943	866
353342	311099	231	353342	85:13254.0 86:36483.0 87:16438.0 88:3979.0 89:4311.0 90:12244.0 91:14959.0 92:4029.0 94:5481.0 95:2283.0 96:1948.0 97:3006.0 98:2545.0 99:31324.0 100:433141.0 101:44667.0 102:22158.0 103:8990.0 104:23469.0 105:7438.0 106:1681.0 107:2022.0 108:1173.0 111:744.0 112:593.0 113:4671.0 114:5134.0 115:17509.0 116:170140.0 117:31982.0 118:8503.0 119:3540.0 120:162305.0 121:15446.0 122:9643.0 123:1959.0 1…				1096	1731	2012	880	1253	901	1601	1925	1340	1000	817	1685	585	785	2230	886	865	868	2095	3856	699	1176	1104	598	6676	976	1611	797	1060	861	977	1068	2655	1499	572	1060	1118	1041	1209	1158	653	1240
351271	686323	156	351271	86:579.0 92:202.0 98:146.0 107:461.0 112:143.0 120:68.0 123:118.0 125:218.0 126:92.0 133:551.0 140:617.0 141:736.0 147:1629.0 148:295.0 154:257.0 156:17234.0 157:2513.0 170:96.0 174:1765.0 175:169.0 177:119.0 188:110.0 207:696.0 208:405.0 209:268.0 212:81.0 221:2807.0 222:699.0 223:635.0 224:70.0 242:159.0 249:94.0 251:49.0 252:78.0 253:55.0 266:26.0 267:49.0 281:162.0 282:169.0 285:72.0 295:397.…				4626	3590	2634	1693	3149	3004	2131	2747	2695	2657	3381	4608	3267	2404	2197	3637	3693	4351	3123	3736	5407	3421	5607	3118	3297	2223	6383	2951	3938	3882	4389	3964	4079	3044	1720	3498	3287	3298	5411	3443	3059	10494
351222	250484	245	351222	85:8116.0 92:1253.0 94:509.0 96:318.0 97:548.0 98:1550.0 99:11644.0 103:2632.0 105:1536.0 106:345.0 107:7115.0 108:1443.0 109:249.0 110:564.0 111:2036.0 112:394.0 113:3835.0 115:43380.0 116:17673.0 117:4269.0 124:105.0 125:695.0 126:917.0 127:7145.0 128:2134.0 129:1818.0 132:3958.0 138:126.0 139:3480.0 140:821.0 141:3018.0 142:1238.0 143:2019.0 144:1875.0 145:786.0 151:395.0 152:254.0 153:172.0 1…				1862	3858	4948	3094	4046	2185	6924	5158	4529	1957	3065	7208	1368	3700	6793	1954	1793	2945	6710	6822	2137	3999	3574	2573	7267	1699	3824	3564	2381	2541	4406	2019	1857	4634	1698	2317	4111	3384	2440	4034	1842	1750
348907	478235	129	348907	86:433.0 87:625.0 88:179.0 89:204.0 91:156.0 93:38.0 94:39.0 98:781.0 99:116.0 104:105.0 108:29.0 109:265.0 111:349.0 112:133.0 116:421.0 117:1603.0 121:283.0 122:52.0 129:15309.0 130:1319.0 131:718.0 132:77.0 133:146.0 137:3735.0 138:330.0 139:1050.0 142:152.0 143:1181.0 144:215.0 145:336.0 146:36.0 152:173.0 153:28.0 157:25.0 160:98.0 161:340.0 167:52.0 169:85.0 172:201.0 175:45.0 185:228.0 186…				1833	2067	2471	2262	2829	1556	5105	7499	2133	6810	5288	2218	6278	3883	1945	3436	9542	2486	5036	5962	1968	3867	5714	2094	7928	4649	2060	4594	4133	1859	4827	3097	6389	3762	7870	3931	6920	10004	4032	4472	4275	5003
347728	607683	334	347728	86:8191.0 87:1328.0 88:808.0 94:169.0 97:992.0 98:210.0 100:3295.0 102:765.0 104:1828.0 105:503.0 110:468.0 111:155.0 112:750.0 118:945.0 119:295.0 120:219.0 122:212.0 125:121.0 128:937.0 130:2863.0 131:1182.0 132:578.0 134:668.0 139:132.0 142:424.0 144:287.0 146:418.0 147:1666.0 148:399.0 149:753.0 150:72.0 151:939.0 152:312.0 153:367.0 154:82.0 155:329.0 156:169.0 157:107.0 158:878.0 160:128.0 …				1615	1492	1216	1804	2041	1322	1174	910	964	2323	1106	1784	769	814	830	1180	784	1201	1117	994	1370	1288	1276	1804	937	1268	2167	1796	1754	2889	1831	1453	963	1681	1637	705	1647	1130	920	1005	1421	1398
347190	1252384	309	347190	88:79.0 90:153.0 96:1399.0 97:947.0 98:792.0 99:461.0 101:465.0 102:210.0 103:1514.0 104:254.0 105:271.0 106:282.0 107:602.0 109:833.0 110:258.0 112:357.0 113:924.0 117:271.0 118:206.0 120:204.0 121:553.0 122:218.0 123:462.0 126:292.0 127:751.0 128:216.0 129:9845.0 130:1287.0 131:546.0 133:583.0 134:273.0 135:676.0 136:357.0 137:374.0 142:919.0 143:470.0 144:246.0 147:702.0 151:230.0 152:268.0 15…				2100	3169	1425	1398	2972	3116	1894	1996	1615	3070	2671	3394	1817	2601	1999	4502	3231	1964	2838	2602	1720	4737	2516	1471	2029	2773	3445	3482	3209	3155	4423	2486	3475	4022	2612	2051	3580	2502	3008	2292	1364	5458
346248	295999	132	346248	85:1647.0 86:4931.0 87:2070.0 89:35509.0 90:2224.0 91:1835.0 99:617.0 101:2888.0 102:5983.0 104:2949.0 105:234.0 106:363.0 111:46.0 115:2004.0 116:1029.0 118:304.0 119:2252.0 124:34.0 130:4557.0 131:842.0 132:100986.0 133:2260.0 135:374.0 138:66.0 142:1226.0 145:231.0 146:8.0 150:50.0 152:140.0 158:314.0 162:111.0 171:904.0 176:557.0 191:789.0 192:150.0 212:36.0 218:84.0 240:45.0 241:131.0 243:49…				11857	10043	8983	6954	8432	6633	5976	4941	4767	3654	6101	5216	6173	4580	8711	8896	9556	6423	3622	4695	4324	6014	11972	8177	14220	7389	5656	7212	10154	9412	11081	7097	8372	13918	9212	10357	14453	10251	5552	5636	5289	7732
345452	530741	198	345452	85:370.0 91:176.0 92:164.0 93:354.0 94:210.0 95:294.0 97:321.0 103:134.0 105:63.0 107:63.0 108:364.0 109:931.0 110:481.0 111:222.0 112:91.0 113:386.0 117:870.0 119:37.0 121:74.0 122:22.0 129:401.0 131:150.0 133:515.0 135:231.0 136:96.0 139:218.0 141:40.0 144:205.0 147:9121.0 148:1126.0 149:809.0 151:47.0 152:40.0 154:510.0 155:467.0 156:67.0 157:190.0 159:162.0 160:23.0 161:44.0 162:37.0 163:51.0…				741	1045	904	5230	2772	612	724	1595	236	1312	3144	2010	1073	767	744	1752	1989	561	2377	1255	1176	856	1557	470	4386	1078	2017	712	777	1070	3752	3335	2255	3377	1740	3599	1392	2841	435	2673	683	945
345312	956069	142	345312	85:1029.0 86:9280.0 87:1938.0 96:1099.0 98:1132.0 100:5404.0 101:2029.0 102:3240.0 103:31345.0 104:3760.0 105:528.0 106:481.0 109:1601.0 110:696.0 112:2292.0 113:1641.0 114:2079.0 115:1428.0 116:2978.0 117:10067.0 121:1457.0 124:228.0 128:4731.0 129:5427.0 130:3088.0 131:2771.0 132:1585.0 133:2076.0 140:905.0 141:734.0 142:53749.0 143:7194.0 144:2538.0 145:349.0 146:1624.0 147:22117.0 149:2306.0 …				681	2324	1119	983	715	979	841	1914	1189	885	935	1315	648	689	1216	1257	1280	1233	1160	1799	778	4407	3195	607	1869	1100	890	1475	602	1285	1326	1690	1199	1855	2229	5356	1644	1768	853	1314	1227	1693
345243	915359	144	345243	85:385.0 86:246.0 90:632.0 91:848.0 92:156.0 93:351.0 94:140.0 95:627.0 96:605.0 97:725.0 98:228.0 100:935.0 102:150.0 107:128.0 108:89.0 109:160.0 110:166.0 114:84.0 115:1832.0 116:6586.0 117:922.0 118:228.0 122:323.0 123:163.0 126:71.0 128:5280.0 129:831.0 130:578.0 131:11206.0 132:1355.0 133:494.0 134:130.0 136:194.0 138:68.0 142:625.0 144:5625.0 145:885.0 146:270.0 150:50.0 152:75.0 154:71.0 …				1463	992	711	1877	707	1315	783	988	843	1128	594	798	864	1293	899	1063	998	1030	1373	1459	1095	401	717	708	989	930	1043	564	1046	1100	1034	507	495	383	1141	674	853	459	1250	1105	985	835
345139	443290	257	345139	87:185.0 90:106.0 91:587.0 92:195.0 93:858.0 95:168.0 97:483.0 98:837.0 99:510.0 100:840.0 105:272.0 109:46.0 111:760.0 113:637.0 119:303.0 125:176.0 128:254.0 129:272.0 131:844.0 133:2181.0 139:152.0 141:163.0 143:726.0 147:8005.0 148:1188.0 149:1067.0 150:94.0 154:167.0 155:380.0 156:500.0 167:2129.0 168:484.0 169:457.0 171:202.0 175:114.0 181:220.0 182:236.0 184:110.0 185:265.0 199:68.0 205:71…				353	543	1123	585	422	863	589	1662	627	816	379	692	134	669	1801	1195	516	678	683	628	1885	1834	1815	506	3989	1369	543	347	742	1250	1243	714	298	2649	969	307	1597	311	1033	1165	2182	1409
344959	611213	295	344959	85:662.0 89:3774.0 90:439.0 91:747.0 92:285.0 96:222.0 99:709.0 102:177.0 103:12753.0 104:6766.0 105:1475.0 107:346.0 110:216.0 116:1514.0 117:3103.0 118:416.0 119:996.0 120:207.0 121:437.0 126:704.0 131:855.0 133:2545.0 134:1357.0 135:3325.0 136:364.0 140:2220.0 147:6433.0 148:1467.0 149:1155.0 150:325.0 151:319.0 157:291.0 158:646.0 160:1385.0 161:104.0 163:462.0 164:102.0 173:110.0 176:85.0 17…				14555	22041	14317	18353	19095	19452	10545	10939	20725	16321	15643	17523	10286	16401	13328	13189	15836	21217	15587	15652	23511	12495	15113	19104	11473	17707	22868	18656	20094	23413	7931	14625	15619	14963	19533	16286	9372	15832	20122	14547	26047	12362
343129	944929	272	343129	89:2155.0 97:4173.0 98:1108.0 99:239.0 100:1723.0 102:981.0 103:15514.0 104:1031.0 105:1364.0 109:324.0 112:439.0 114:497.0 116:690.0 117:4549.0 122:86.0 123:156.0 124:747.0 125:600.0 128:2279.0 129:3294.0 130:888.0 131:1065.0 133:3504.0 136:164.0 137:779.0 139:294.0 141:458.0 142:1463.0 143:1041.0 144:1687.0 145:455.0 146:435.0 147:8119.0 150:220.0 153:91.0 154:726.0 155:631.0 156:2089.0 157:814…				1944	992	695	550	421	950	198	712	672	2380	952	995	2192	1446	681	1028	708	1185	962	1989	2096	1251	828	740	732	676	508	612	1302	1072	1488	823	1065	498	9872	2251	10529	1164	1025	1035	856	786
342988	732100	375	342988	85:696.0 86:1235.0 88:305.0 90:139.0 93:209.0 94:143.0 95:2881.0 96:1080.0 97:517.0 98:348.0 99:308.0 100:6410.0 102:2210.0 104:156.0 110:282.0 112:531.0 113:388.0 114:839.0 115:1726.0 116:1485.0 118:374.0 119:271.0 123:139.0 124:2987.0 125:382.0 128:5622.0 130:944.0 131:1556.0 132:930.0 133:3025.0 137:86.0 139:235.0 140:468.0 141:229.0 142:254.0 143:1100.0 144:613.0 147:10968.0 149:1300.0 151:11…				355	406	654	353	592	339	231	379	632	545	432	558	633	331	197	472	863	271	254	371	339	286	414	294	340	263	637	399	408	411	237	477	473	203	363	604	493	352	339	332	318	520
342924	578352	173	342924	85:815.0 86:1662.0 87:667.0 88:374.0 89:862.0 90:3330.0 94:79.0 97:1021.0 98:1324.0 99:839.0 100:7057.0 101:1579.0 102:1514.0 103:1497.0 104:248.0 105:400.0 112:1204.0 113:1190.0 114:2240.0 115:1801.0 116:2908.0 117:1278.0 118:154.0 122:56.0 124:106.0 128:4881.0 130:1183.0 131:5857.0 132:1891.0 133:3468.0 135:487.0 139:2111.0 140:3201.0 141:510.0 142:593.0 143:296.0 144:886.0 145:1986.0 146:332.0…				2989	4632	5743	4280	5548	4544	1801	2981	3184	2737	4463	4464	2968	4095	7127	5421	4586	6101	1439	1632	2207	1784	3618	4498	2882	3540	3564	3196	3942	2517	2726	1841	4648	4835	1513	3405	2839	2806	4228	3040	4106	3118
342738	894408	202	342738	86:402.0 89:959.0 90:251.0 92:177.0 95:108.0 98:136.0 100:201.0 101:837.0 102:1215.0 103:2167.0 104:285.0 105:314.0 109:185.0 115:429.0 116:298.0 117:1570.0 118:336.0 128:420.0 129:1442.0 130:1632.0 131:364.0 133:2246.0 134:282.0 140:132.0 142:76.0 143:560.0 144:240.0 145:746.0 146:201.0 147:4483.0 148:560.0 154:147.0 156:207.0 157:498.0 158:109.0 159:110.0 160:88.0 162:47.0 166:34.0 169:203.0 17…				1183	1345	1928	1414	2474	1421	1044	1083	1161	1159	1507	2096	1264	1398	1237	1500	1549	1615	1197	1358	1488	1363	1671	1311	11042	1114	2566	1222	2345	2370	2553	987	1003	1180	1096	1303	1550	1519	1604	1119	1691	2698
341910	352270	228	341910	85:2058.0 86:2397.0 87:903.0 88:1139.0 89:980.0 90:1027.0 91:4973.0 92:1312.0 98:402.0 100:496.0 101:823.0 103:1637.0 105:600.0 108:991.0 109:1107.0 110:26040.0 111:565.0 112:471.0 114:537.0 115:266.0 116:1362.0 117:1766.0 118:1614.0 119:264.0 120:2037.0 121:623.0 123:321.0 128:2506.0 130:6272.0 132:1081.0 134:15009.0 135:1454.0 136:6951.0 137:1021.0 138:160.0 140:1258.0 141:322.0 142:1533.0 143:…				3245	4235	4916	2719	4452	3426	4017	4256	4269	2817	4126	13619	2155	3994	10889	4215	4003	5389	3676	6565	4104	3638	3487	3533	5704	3140	4859	3452	4607	2992	5076	2906	3245	4410	3277	3376	5745	3447	4448	4995	4383	4192
341763	671454	215	341763	85:1346.0 88:603.0 89:304.0 90:373.0 91:657.0 92:172.0 93:254.0 94:343.0 96:421.0 97:281.0 98:26022.0 99:2149.0 100:5292.0 101:595.0 102:1315.0 103:919.0 104:405.0 105:185.0 107:421.0 108:566.0 111:170.0 112:543.0 114:759.0 115:1568.0 116:1166.0 118:1275.0 119:301.0 120:48.0 121:98.0 125:7465.0 126:528.0 127:480.0 128:1276.0 129:364.0 130:1110.0 131:896.0 132:6357.0 133:1826.0 134:491.0 138:124.0…				3471	4144	3022	5545	4540	1920	2143	4574	4000	2276	3372	2670	2556	4590	4074	3085	5411	3584	3319	2501	2618	1314	2887	3187	5970	3166	3739	3264	2873	3358	3622	3758	2471	2275	4145	4059	4024	7349	4069	5345	2733	1863
329765	951584	174	329765	85:2594.0 86:60653.0 88:810.0 89:1650.0 92:1035.0 94:2694.0 95:625.0 98:1542.0 99:3556.0 100:35598.0 101:5173.0 102:7553.0 103:3181.0 104:1439.0 109:644.0 110:1744.0 111:322.0 112:2929.0 113:3598.0 114:4429.0 115:2970.0 116:5275.0 117:5835.0 118:1460.0 119:2178.0 120:929.0 121:2306.0 122:529.0 123:395.0 124:1267.0 125:734.0 126:1823.0 128:1347.0 130:36027.0 131:11030.0 132:6549.0 133:12201.0 134:…				798	1081	2249	2770	4704	1530	403	2377	1589	1133	3378	914	2180	2437	2118	3541	2462	1046	564	641	497	1029	1895	1044	4891	991	1679	1566	1642	1033	774	1092	2404	727	792	2018	9539	7456	1725	905	793	3035
329435	799351	160	329435	85:876.0 87:1053.0 88:714.0 89:7088.0 90:350.0 93:539.0 94:590.0 95:1103.0 96:1581.0 97:1128.0 98:24015.0 99:2937.0 100:1582.0 101:1933.0 102:1174.0 103:29849.0 104:3086.0 105:863.0 107:501.0 109:426.0 110:403.0 111:624.0 112:643.0 113:677.0 114:909.0 115:500.0 116:1486.0 117:10690.0 118:1232.0 119:1178.0 121:302.0 122:312.0 123:265.0 124:319.0 125:1206.0 126:670.0 128:1164.0 129:6828.0 130:1592.…				1966	2411	2377	2087	1451	2447	1279	3124	1253	3039	3084	1959	2306	2693	2023	2212	2691	2185	1432	3701	5511	3273	2838	1219	2179	2587	1890	2282	1266	1274	1592	2732	865	1436	1842	5328	1023	641	1971	1834	3738	2818
328829	811242	144	328829	85:357.0 86:378.0 87:110.0 88:581.0 89:4079.0 90:411.0 91:505.0 92:107.0 94:156.0 95:46.0 99:329.0 100:798.0 101:679.0 102:566.0 103:14686.0 104:1047.0 105:724.0 106:121.0 107:177.0 110:159.0 111:314.0 112:121.0 113:504.0 115:80.0 116:2808.0 117:6263.0 118:523.0 119:151.0 121:60.0 124:63.0 125:198.0 126:239.0 127:175.0 128:1161.0 129:3596.0 130:725.0 131:808.0 132:350.0 133:2853.0 134:469.0 135:3…				933	2223	1584	2059	1352	1907	672	1227	1274	541	1324	2127	1141	1729	1427	1068	1102	2062	627	841	1211	478	264	1405	739	1098	1156	1112	1291	1092	685	1304	715	671	2039	2347	1677	712	575	698	1159	656
327416	299554	146	327416	86:1143.0 87:519.0 99:1512.0 100:1099.0 102:14613.0 104:3250.0 106:239.0 115:488.0 116:1739.0 117:2532.0 118:219.0 129:1200.0 131:1158.0 133:1285.0 145:629.0 146:25674.0 147:13452.0 148:2981.0 149:1506.0 155:434.0 158:323.0 160:165.0 166:254.0 168:255.0 170:124.0 174:1476.0 175:277.0 176:4403.0 177:658.0 178:423.0 190:211.0 196:61.0 204:611.0 218:878.0 219:167.0 220:1566.0 248:84.0				3780	1892	3342	2731	4617	1717	4465	2868	2852	3011	2952	3486	1928	1966	926	3328	3093	7656	7631	2922	2058	5000	4095	3330	18312	4807	4078	7747	5003	6452	3427	5185	2710	3465	10073	3906	6158	4689	3782	1654	5222	1380
327367	421040	139	327367	85:437.0 87:2330.0 88:689.0 89:5097.0 90:623.0 91:1216.0 92:7005.0 93:11434.0 94:2873.0 95:5097.0 96:1140.0 97:1423.0 98:415.0 102:3894.0 104:24747.0 105:2585.0 106:7494.0 108:211.0 109:150.0 110:249.0 114:1345.0 115:2437.0 117:2234.0 119:1240.0 121:397.0 122:544.0 123:2811.0 124:326.0 125:1756.0 127:870.0 128:121.0 129:847.0 131:3015.0 138:3013.0 139:12927.0 140:5062.0 141:8107.0 142:1913.0 143:…				283	536	755	488	455	389	1043	436	496	639	403	706	248	496	475	975	422	1261	757	415	602	314	543	538	4257	240	425	404	596	748	516	643	486	512	960	490	517	812	616	563	827	338
326263	597093	243	326263	85:6446.0 86:3762.0 90:441.0 91:1914.0 95:631.0 97:461.0 98:2043.0 99:12036.0 100:83993.0 101:9636.0 102:5088.0 103:8578.0 104:2074.0 111:3067.0 113:863.0 115:3120.0 116:1211.0 119:1666.0 124:425.0 125:644.0 129:1065.0 130:2270.0 132:996.0 133:3939.0 135:971.0 137:455.0 139:561.0 141:3011.0 143:465.0 144:416.0 145:675.0 147:10689.0 148:2131.0 151:888.0 154:287.0 155:4673.0 156:1206.0 157:4893.0 1…				2347	2627	2661	2959	3083	2402	2555	2666	4080	4402	3056	3480	1817	4987	2974	3418	2729	3606	6477	4260	2948	3699	3068	3063	4921	5673	1879	846	3643	6017	3009	3457	1914	4222	6410	2817	6340	4444	3117	2594	3532	3056
324429	778052	204	324429	85:3433.0 86:7905.0 87:4663.0 88:2527.0 89:3633.0 90:1670.0 99:4066.0 100:3513.0 101:25508.0 102:6690.0 103:182657.0 104:17369.0 105:5421.0 113:2466.0 114:2244.0 115:3841.0 116:15500.0 118:7286.0 119:5149.0 127:284.0 128:1316.0 129:48747.0 130:11529.0 131:20276.0 132:8462.0 133:33647.0 134:2572.0 139:2026.0 141:1829.0 142:542.0 143:9222.0 144:3668.0 147:119146.0 148:19911.0 149:14363.0 153:732.0 …				30816	8775	16018	22018	6974	22135	5402	20045	19249	12844	8365	14309	721	2056	16551	17070	7146	14165	13667	26575	17823	25586	5005	14104	9068	5284	28921	5404	21695	30110	9135	2729	22182	25258	3685	33951	5478	8567	20779	2590	39026	25570
323784	930072	156	323784	85:191.0 86:129.0 87:174.0 88:109.0 89:1598.0 90:427.0 91:225.0 92:82.0 93:147.0 94:176.0 95:1572.0 96:813.0 97:371.0 98:217.0 99:170.0 100:373.0 101:436.0 102:455.0 103:7235.0 104:647.0 105:452.0 106:123.0 107:613.0 108:144.0 109:93.0 110:70.0 111:74.0 112:191.0 113:391.0 114:247.0 115:573.0 116:750.0 117:3293.0 118:469.0 119:276.0 120:47.0 121:74.0 122:72.0 123:240.0 124:77.0 125:74.0 126:347.0…				1123	1890	1489	1934	1259	1550	551	708	1037	1458	1165	1119	844	1474	1621	1107	1945	1484	339	787	2717	687	800	1614	910	676	832	653	841	697	724	539	1269	472	1099	1543	974	1256	683	799	1002	1125
321077	653310	273	321077	94:148.0 181:123.0 272:312.0 273:1371.0 310:23.0 362:146.0 363:365.0 454:30.0 491:25.0				7317	7634	15649	4956	8228	6984	5923	4245	9871	7144	6447	6064	4823	7469	11003	8299	11880	9200	5329	8670	9821	3167	5078	3833	4036	3248	6800	4549	7804	6752	5835	5169	3798	3829	13638	28790	7385	6907	9368	9364	10604	5764
318798	358513	139	318798	85:140.0 92:4763.0 93:2204.0 94:259.0 97:153.0 105:66.0 110:1427.0 122:145.0 123:138.0 124:1130.0 125:108.0 128:104.0 138:92.0 139:5509.0 140:352.0 141:258.0 152:81.0 153:25.0 155:18.0 162:19.0 163:14.0 167:31.0 168:31.0 178:23.0 185:53.0 196:35.0 200:189.0 229:41.0 286:20.0 358:54.0 426:16.0 449:25.0 483:11.0				948	1440	2367	476	1002	1636	8531	10426	9580	11702	11367	13163	13342	14452	20054	14474	17674	11865	7109	9937	23989	1094	1242	937	818	467	1153	785	990	644	719	571	1006	814	3503	7124	1022	1099	7507	9042	16662	571
249248	784812	278	249248	105:103.0 143:45.0 153:74.0 159:19.0 161:51.0 170:40.0 178:36.0 179:113.0 193:180.0 195:51.0 202:162.0 203:133.0 221:83.0 222:64.0 228:42.0 252:40.0 257:50.0 278:385.0 279:35.0 280:54.0 285:25.0 290:39.0 292:45.0 294:44.0 296:19.0 301:96.0 302:56.0 369:20.0 391:224.0 392:99.0 393:18.0 440:21.0 455:19.0 476:17.0				422	529	922	259	364	422	466	260	372	286	420	475	299	427	844	259	464	814	377	466	380	362	454	410	529	315	545	414	439	336	952	315	244	560	279	443	826	502	667	661	730	493
234947	717797	167	234947	85:2617.0 86:1718.0 87:218.0 90:133.0 91:57.0 93:704.0 94:2800.0 95:7902.0 96:721.0 97:704.0 98:2127.0 99:1093.0 100:9681.0 101:1063.0 102:502.0 105:254.0 107:237.0 108:43.0 109:716.0 110:1009.0 111:1434.0 112:478.0 115:361.0 116:178.0 117:392.0 118:30.0 120:2999.0 121:874.0 122:389.0 123:255.0 124:1306.0 125:5471.0 126:1198.0 127:932.0 128:274.0 129:268.0 131:2200.0 132:277.0 133:1775.0 135:545.…				5614	10490	9961	11469	9066	8380	488	2775	3807	2096	5815	4450	2456	2320	2674	3415	5523	7760	968	3168	6685	256	9280	7775	4554	8494	8168	6979	7759	8160	3563	6487	5429	627	3417	6960	5014	9035	5108	4309	6623	3651
232320	740081	158	232320	86:218.0 96:67.0 98:43.0 100:159.0 101:68.0 102:144.0 129:226.0 144:1930.0 145:125.0 158:4569.0 159:463.0 160:270.0 171:46.0 184:59.0 218:11.0 245:21.0 247:15.0 249:33.0 254:30.0 259:55.0 260:24.0 327:39.0 447:15.0				4442	1447	1121	989	877	1364	291	1770	1195	1478	1715	1224	1056	1632	984	1259	2239	947	2371	2613	2039	1289	832	1750	998	1019	2008	8002	3648	2159	3310	2970	7557	809	1822	3426	4276	1347	1444	3184	2717	1555
231706	506322	173	231706	88:13.0 95:58.0 100:135.0 101:114.0 103:252.0 115:309.0 132:366.0 133:356.0 157:113.0 169:12.0 173:907.0 174:141.0 175:243.0 176:38.0 188:23.0 189:542.0 190:251.0 191:67.0 221:281.0 245:45.0 246:70.0 249:12.0 263:285.0 265:44.0 275:12.0 321:23.0 330:47.0 332:13.0 397:11.0 416:17.0				2109	3269	3432	2616	3501	2843	2484	3219	2968	632	2870	3372	2689	2656	4507	3300	3745	3892	3672	3370	2982	1834	2944	3376	3747	2824	2313	2039	1739	2568	1501	1715	3011	1985	2181	2572	2906	2110	2652	2744	2590	3193
230854	736420	217	230854	85:63.0 88:45.0 89:374.0 90:46.0 101:55.0 102:52.0 103:961.0 104:174.0 105:406.0 113:19.0 117:467.0 118:62.0 119:36.0 120:41.0 121:38.0 128:29.0 129:427.0 130:156.0 131:49.0 133:328.0 140:18.0 142:91.0 143:83.0 144:49.0 145:68.0 147:923.0 148:247.0 149:74.0 150:62.0 153:20.0 155:29.0 157:98.0 160:575.0 161:138.0 162:25.0 163:39.0 164:29.0 168:30.0 170:37.0 172:37.0 175:44.0 176:31.0 183:16.0 189:…				7046	8088	7593	6234	5807	7744	402	3254	6373	8482	5544	9063	6293	5387	12270	5797	5622	5988	4139	4496	5315	4902	4551	4576	4498	3417	6005	3362	7703	5564	4523	4532	4535	4678	3324	6275	4742	4744	6471	4690	5496	7958
228435	609334	128	228435	128:1517.0 161:16.0 202:79.0 266:60.0 276:30.0 292:24.0 426:21.0 444:43.0 456:37.0 458:24.0 484:42.0				1545	2779	3316	3574	3922	2454	3774	1991	2878	4643	3262	3883	2856	2779	2451	3270	3346	3917	2391	2452	3935	2436	2342	8016	3155	2357	3336	3858	2658	5316	3615	3206	2679	45461	5568	2811	5462	3421	3379	2285	3175	3116
228064	620937	96	228064	85:188.0 86:982.0 87:2534.0 88:240.0 91:701.0 93:931.0 94:1220.0 95:48747.0 96:114255.0 97:16837.0 98:283.0 102:1125.0 103:537.0 107:278.0 109:423.0 110:214.0 118:333.0 122:425.0 123:1969.0 124:7689.0 125:949.0 126:389.0 127:603.0 128:100.0 130:2832.0 131:1103.0 135:1494.0 138:97.0 139:222.0 146:511.0 152:114.0 156:39.0 166:217.0 167:725.0 168:77.0 174:799.0 180:267.0 181:325.0 185:73.0 188:17.0 …				7578	1234	6615	17873	969	982	4016	5876	1416	53059	2779	5356	9258	1178	8663	3919	4865	1154	5317	2714	925	20681	4316	20322	10644	9410	893	1287	15453	9301	9247	9275	10230	36470	818	3373	719	7431	3783	5145	3508	5996
228060	351120	240	228060	85:1869.0 86:6970.0 87:3274.0 88:1940.0 89:3655.0 92:1851.0 95:327.0 97:434.0 98:1298.0 99:1549.0 103:5033.0 105:3905.0 110:200.0 113:1110.0 117:4367.0 119:5202.0 127:356.0 129:1646.0 130:1538.0 131:6273.0 133:18460.0 137:5321.0 138:1187.0 141:47.0 143:798.0 144:134.0 146:668.0 147:115372.0 148:17229.0 149:8943.0 150:1312.0 163:2933.0 173:190.0 204:233.0 217:1542.0 218:353.0 219:172.0 220:63.0 22…				1215	4612	1702	1144	2090	517	794	637	374	617	1603	405	833	2779	1419	553	1429	1534	1400	1363	2052	670	1911	2706	1472	613	4296	1124	1906	1484	1978	737	960	769	1679	1086	2579	3065	646	1169	1097	568
228052	567229	175	228052	87:673.0 91:112.0 93:156.0 97:231.0 99:143.0 101:687.0 102:171.0 105:453.0 110:289.0 111:249.0 119:206.0 121:97.0 124:32.0 131:1158.0 133:622.0 138:103.0 139:85.0 143:109.0 147:2804.0 148:632.0 175:14093.0 176:1855.0 177:1141.0 178:167.0 179:47.0 211:160.0 257:47.0 261:24.0 285:343.0 292:509.0 293:143.0 294:85.0 295:54.0 297:56.0 299:221.0 367:23.0 382:56.0				1651	775	989	1139	1337	873	1196	938	1021	2058	1162	1019	1647	1110	1110	1670	1563	1245	1916	1265	1351	1712	824	1221	2060	1119	1343	1229	1880	1406	1150	1056	1766	913	1348	827	2026	1379	1436	1502	1765	1494
224096	800061	232	224096	85:395.0 86:743.0 89:803.0 99:90.0 100:2755.0 101:1135.0 102:963.0 103:2342.0 104:747.0 105:540.0 106:240.0 108:126.0 109:439.0 112:682.0 113:623.0 114:961.0 115:1008.0 116:1718.0 117:2979.0 118:479.0 119:405.0 121:116.0 122:65.0 124:52.0 126:149.0 127:3920.0 128:1119.0 129:4386.0 130:1564.0 131:2345.0 132:841.0 133:3349.0 134:393.0 135:415.0 136:43.0 137:106.0 138:153.0 139:332.0 141:1298.0 142:…				1936	2348	1799	1222	1465	2168	745	2225	1160	1177	2470	2008	1737	2493	1972	1726	3662	2314	1019	3875	2340	1505	2023	1633	2946	2680	1602	2203	1875	1809	2356	3374	2648	867	2263	4296	2369	2010	1369	1218	2885	1721
224095	850135	217	224095	85:209.0 86:487.0 89:3958.0 90:292.0 94:192.0 98:554.0 99:504.0 100:2716.0 101:2429.0 102:1189.0 103:28192.0 104:3261.0 105:1113.0 106:179.0 111:563.0 112:387.0 113:1597.0 114:968.0 115:791.0 116:13889.0 117:13542.0 118:2085.0 119:568.0 120:53.0 122:262.0 124:65.0 126:363.0 127:903.0 128:3523.0 129:3283.0 130:1647.0 131:4319.0 132:1125.0 133:8005.0 136:115.0 137:200.0 139:366.0 140:962.0 141:239.…				980	871	558	721	562	757	698	1108	1202	523	1062	1558	908	1240	1630	1525	1062	1643	742	1671	1625	637	841	516	1025	501	1423	1431	1091	2397	761	846	473	595	1065	1256	1192	379	2159	796	1115	858
224083	794734	156	224083	85:293.0 86:3007.0 88:558.0 89:685.0 94:45.0 95:122.0 96:359.0 97:485.0 98:1159.0 99:862.0 100:4052.0 101:2508.0 102:760.0 103:9923.0 104:1195.0 105:585.0 106:172.0 107:87.0 108:141.0 109:108.0 110:388.0 111:320.0 112:842.0 113:860.0 114:1111.0 115:2292.0 116:2164.0 117:6627.0 118:778.0 119:489.0 120:175.0 123:43.0 126:486.0 127:629.0 128:1519.0 129:5871.0 130:1569.0 131:1977.0 132:582.0 133:3900…				735	327	610	354	1490	1042	65	1052	780	704	569	1386	348	953	849	1593	1487	931	1194	1012	389	615	772	325	686	494	773	461	271	591	750	541	602	625	253	1125	1019	1359	919	586	796	770
223250	830617	288	223250	98:206.0 112:45.0 141:20.0 149:77.0 177:13.0 185:30.0 216:36.0 220:34.0 225:21.0 226:67.0 230:31.0 232:414.0 251:29.0 265:28.0 275:16.0 284:30.0 288:1009.0 289:290.0 290:59.0 293:21.0 309:18.0 313:14.0 314:106.0 318:16.0 323:16.0 333:13.0 340:23.0 346:8.0 348:26.0 351:16.0 355:18.0 367:20.0 370:22.0 376:21.0 381:28.0 383:25.0 398:15.0 434:13.0				771	704	1205	472	339	405	906	529	472	376	476	454	463	391	1055	534	503	619	438	409	653	1217	694	530	1705	182	472	451	704	404	480	435	431	428	431	802	889	509	245	237	518	693
223227	511559	185	223227	89:527.0 93:100.0 99:156.0 109:45.0 127:98.0 142:26.0 149:328.0 158:88.0 160:60.0 172:365.0 173:47.0 185:1394.0 186:182.0 187:45.0 188:52.0 189:23.0 198:20.0 199:63.0 205:50.0 228:84.0 231:46.0 237:26.0 243:598.0 244:429.0 245:138.0 259:29.0 270:22.0 285:71.0 286:19.0 328:29.0 329:251.0 330:77.0 331:23.0 343:193.0 344:145.0 346:21.0 358:18.0 372:19.0 464:15.0				819	7434	2727	4790	2744	4680	13321	1225	3554	9802	2454	5010	1270	2833	4290	3319	2501	5124	6532	1571	6375	2866	2280	1946	1787	3136	2763	7054	3148	9786	1425	2406	1512	1987	5413	2363	12765	3585	2268	1929	5326	2903
223087	827536	117	223087	85:385.0 86:2223.0 87:847.0 88:514.0 89:4375.0 90:344.0 91:343.0 92:126.0 93:197.0 94:185.0 95:277.0 96:280.0 97:299.0 98:448.0 99:521.0 100:1340.0 101:1657.0 102:767.0 103:16840.0 104:1483.0 105:1009.0 106:136.0 107:278.0 108:154.0 109:157.0 110:80.0 111:104.0 112:177.0 113:475.0 114:560.0 115:555.0 116:790.0 117:21226.0 118:2217.0 119:1194.0 120:157.0 121:130.0 124:78.0 125:142.0 126:75.0 127:1…				3208	6480	3897	6888	4074	1305	1905	3732	2915	2886	3662	4369	1339	2375	4697	887	4605	7162	1838	3927	3793	3861	3231	2122	3635	2496	3859	2454	3253	3911	2541	4239	2382	2814	4026	14705	4047	2914	2249	2041	2472	6386
223080	865114	103	223080	85:1194.0 86:2685.0 87:2365.0 88:1006.0 89:9118.0 90:840.0 91:917.0 92:288.0 93:499.0 94:685.0 95:804.0 96:8235.0 97:2249.0 98:4612.0 99:1334.0 100:2837.0 101:4125.0 102:2253.0 103:50314.0 104:4765.0 105:2551.0 106:791.0 107:1786.0 108:592.0 109:369.0 110:501.0 111:562.0 112:879.0 113:1832.0 114:1596.0 115:1393.0 116:2027.0 117:14208.0 118:1659.0 119:1852.0 120:386.0 121:349.0 122:294.0 123:2183.…				3227	5497	183	3630	3722	6095	1924	618	3508	2172	3473	1329	2339	657	5492	2715	3112	4699	1649	3329	6078	1939	2857	3317	1230	2371	3262	2927	2795	688	2758	2521	1654	1391	2061	6150	299	1525	2713	1704	4536	2842
219374	590209	226	219374	85:2490.0 86:13158.0 87:2009.0 88:769.0 91:174.0 92:377.0 93:377.0 94:570.0 95:999.0 96:927.0 98:1561.0 99:1633.0 100:7624.0 101:2335.0 102:4825.0 103:464.0 104:55.0 105:380.0 106:112.0 107:856.0 108:354.0 109:1865.0 110:912.0 111:23611.0 112:2069.0 113:2608.0 114:998.0 115:861.0 116:701.0 117:226.0 118:95.0 119:41.0 121:117.0 123:392.0 124:493.0 125:551.0 126:1106.0 127:1182.0 128:2093.0 129:161…				2976	2525	1187	1837	659	2054	1416	2999	2905	2018	2857	833	1851	1770	1937	5633	3358	2304	1990	3195	2421	1925	3353	1733	4038	2588	3330	2751	4964	4310	3635	3746	3063	3704	1015	3239	2385	4496	1605	3278	3591	4720
217691	269320	177	217691	107:188.0 125:94.0 129:246.0 138:67.0 140:150.0 143:80.0 151:260.0 177:1660.0 178:281.0 179:120.0 185:40.0 199:26.0 219:887.0 257:18.0 258:41.0 433:16.0 485:31.0 493:31.0 498:20.0				11201	11575	9814	8529	13571	9049	11016	19095	12262	22913	15592	14664	16834	10620	14735	15905	15697	13532	43657	45006	12301	181955	33234	12352	302263	27989	13617	13961	14506	16573	31828	23782	44187	21786	29365	15497	121701	29442	19641	17904	31681	21807
214112	785619	179	214112	86:27.0 89:40.0 91:90.0 95:209.0 96:83.0 97:89.0 100:47.0 101:65.0 109:63.0 110:62.0 111:27.0 116:76.0 123:38.0 124:43.0 131:1142.0 132:208.0 137:28.0 138:23.0 145:91.0 159:37.0 164:25.0 169:28.0 177:21.0 179:582.0 180:99.0 199:23.0 222:26.0 254:23.0 278:22.0 374:24.0 376:14.0 405:19.0 431:15.0 453:23.0				992	1302	1730	1635	3303	1805	1023	1952	1681	1313	1462	2304	1393	1690	2310	1987	1704	1649	1232	1689	1726	2444	2678	3016	2801	2527	4492	1362	1961	3259	2576	1756	1578	2354	2192	1578	2361	1147	889	1807	2751	3941
213180	1105205	129	213180	85:1807.0 86:108.0 87:96.0 89:466.0 90:42.0 91:6310.0 92:939.0 93:4653.0 94:774.0 95:5896.0 96:455.0 97:1559.0 98:136.0 99:338.0 100:50.0 101:563.0 103:707.0 104:260.0 105:5314.0 106:920.0 107:4111.0 108:688.0 109:2300.0 110:281.0 111:626.0 113:136.0 115:935.0 116:346.0 117:1702.0 118:440.0 119:3825.0 120:1697.0 121:3224.0 122:427.0 123:824.0 124:111.0 125:280.0 126:46.0 127:171.0 128:447.0 129:1…				20981	34182	16400	19525	30340	39752	993	14965	14770	2903	17906	25551	6961	10163	21385	2395	9437	8171	1249	10167	17462	5141	16321	16359	4948	12306	38514	4068	30348	23841	16885	10988	6997	22671	1129	12735	3162	17662	7436	17734	16184	7642
213012	757355	142	213012	85:714.0 86:2094.0 87:591.0 88:495.0 89:557.0 90:166.0 91:84.0 92:48.0 93:134.0 94:60.0 95:189.0 96:100.0 97:129.0 98:536.0 99:622.0 100:8402.0 101:1636.0 102:1086.0 103:4127.0 104:403.0 105:237.0 106:29.0 107:80.0 108:35.0 109:95.0 110:85.0 111:353.0 112:222.0 113:214.0 114:562.0 115:1710.0 116:3369.0 117:1618.0 118:420.0 119:321.0 120:88.0 121:93.0 122:76.0 123:66.0 124:128.0 125:73.0 126:132.0…				2037	1051	2116	644	2061	1096	590	1960	838	1102	1063	1409	875	1522	702	1627	1365	991	587	1684	831	790	1042	815	939	968	1377	3302	1239	2530	1383	1682	1520	887	1416	1879	1728	2125	1112	1189	1436	1258
211997	827626	103	211997	85:70.0 86:33.0 89:109.0 101:48.0 103:649.0 104:36.0 105:27.0 116:35.0 117:495.0 123:31.0 128:26.0 129:195.0 130:37.0 131:57.0 133:131.0 139:21.0 140:19.0 142:72.0 143:59.0 144:38.0 147:541.0 148:82.0 149:26.0 151:74.0 152:21.0 157:13.0 158:143.0 159:126.0 160:46.0 166:16.0 169:20.0 171:61.0 182:8.0 189:51.0 193:16.0 204:277.0 205:97.0 206:28.0 208:25.0 212:18.0 216:43.0 217:188.0 218:32.0 219:30…				4218	8667	9868	11306	2798	3780	3381	6227	5071	4366	6250	7556	1864	4457	7956	1126	4501	8130	2139	5282	7905	5531	4935	4705	2147	4374	9933	1533	7173	12455	4051	6824	7520	5059	6829	29586	5910	6227	5665	3782	1475	10951
211124	734701	142	211124	85:304.0 86:1818.0 87:211.0 88:127.0 90:136.0 92:77.0 94:15.0 95:173.0 97:542.0 98:237.0 99:840.0 100:5513.0 101:767.0 102:543.0 103:505.0 104:116.0 105:47.0 108:25.0 109:30.0 110:259.0 111:115.0 112:589.0 113:123.0 114:300.0 115:1186.0 116:1115.0 117:850.0 118:105.0 125:147.0 126:101.0 127:260.0 128:684.0 129:1268.0 130:815.0 131:245.0 132:481.0 133:384.0 134:188.0 135:62.0 137:38.0 138:30.0 139…				2010	2478	3292	2130	6387	1824	369	3024	2035	1090	4943	4121	2135	4117	1949	2221	2978	1784	1076	3052	3027	1021	2521	3007	1702	1787	3427	2207	2715	2266	1750	3026	5087	1199	2011	3691	1553	2149	3544	4829	2523	2080
210986	558826	252	210986	85:117.0 86:542.0 87:262.0 89:210.0 90:118.0 91:210.0 93:50.0 94:38.0 95:59.0 98:452.0 99:83.0 100:8691.0 101:677.0 102:467.0 103:531.0 104:45.0 105:224.0 107:208.0 108:147.0 109:51.0 111:55.0 112:65.0 113:155.0 114:3708.0 115:10528.0 116:1387.0 117:1106.0 118:104.0 119:33.0 120:50.0 121:33.0 122:1104.0 123:119.0 124:118.0 127:219.0 128:276.0 129:195.0 131:427.0 132:589.0 133:2209.0 135:780.0 136…				1157	932	465	1179	1415	1148	732	758	668	415	698	810	367	427	618	1098	769	1408	535	595	767	281	1062	1008	1220	936	1890	381	1269	1511	1051	1070	652	597	1230	1122	1959	1847	794	603	995	1181
210805	625350	261	210805	85:300.0 86:1492.0 87:221.0 89:2572.0 90:148.0 98:74.0 99:298.0 100:191.0 101:476.0 102:2030.0 103:13913.0 104:1489.0 105:2258.0 107:154.0 112:112.0 113:30.0 114:380.0 115:718.0 116:592.0 117:1932.0 118:342.0 119:424.0 125:78.0 128:429.0 129:2948.0 130:4108.0 131:980.0 132:806.0 133:3619.0 134:1053.0 135:285.0 141:173.0 142:885.0 143:963.0 144:87.0 145:181.0 147:11119.0 148:2290.0 149:1022.0 150:…				195	188	254	189	134	253	268	438	591	413	392	933	503	798	1100	333	362	932	304	1280	1000	169	215	153	248	200	235	220	279	190	269	154	176	149	293	302	273	162	434	528	789	324
210804	226965	132	210804	86:2295.0 89:13084.0 90:1516.0 91:653.0 93:393.0 95:223.0 100:321.0 103:1012.0 104:201.0 105:5460.0 106:428.0 107:1130.0 117:256.0 118:215.0 119:266.0 120:1049.0 121:194.0 127:379.0 128:36.0 130:663.0 131:530.0 132:18464.0 133:2748.0 134:2703.0 145:45.0 147:10746.0 148:1870.0 149:489.0 150:77.0 160:53.0 161:290.0 162:51.0 173:563.0 174:89.0 180:50.0 182:27.0 185:205.0 199:67.0 213:39.0 235:22.0 2…				5034	6403	12389	4913	6719	6831	21613	22363	22851	18343	20221	32450	18127	30225	23627	23401	19220	27499	20853	31999	30045	6139	5843	5593	8538	6095	7712	7101	8266	7776	4928	5125	4926	5898	9227	13312	8345	5674	19815	17608	28749	5342
210794	753028	245	210794	85:786.0 88:383.0 90:613.0 91:5956.0 93:2323.0 94:1054.0 95:1836.0 96:1561.0 97:1200.0 98:622.0 99:216.0 102:153.0 108:1571.0 109:3535.0 110:1514.0 111:2022.0 112:635.0 113:658.0 114:195.0 116:201.0 118:1050.0 121:1034.0 122:3400.0 123:1289.0 124:2906.0 125:536.0 126:579.0 127:1102.0 128:605.0 134:163.0 135:694.0 136:4499.0 137:1732.0 139:1314.0 140:2120.0 141:768.0 142:658.0 150:826.0 151:4679.0…				467	217	285	304	330	401	349	244	714	495	509	113	211	931	472	434	416	437	274	382	570	299	204	309	401	264	216	261	317	281	304	199	299	239	192	328	418	273	424	508	599	229
210790	371644	92	210790	85:1494.0 92:58709.0 93:5611.0 94:609.0 104:5903.0 106:69509.0 107:6100.0 109:207.0 122:63.0 137:206.0 138:377.0 141:112.0 151:102.0 153:23183.0 154:2057.0 174:126.0 253:33.0 257:23.0 264:19.0 287:24.0 288:12.0 289:19.0 300:88.0 312:8.0 313:25.0 314:16.0 319:11.0 332:9.0 337:22.0 353:22.0 365:21.0 382:19.0 388:23.0 391:8.0 405:19.0 416:21.0 420:10.0 422:32.0 426:24.0 431:16.0 434:7.0 449:7.0 450:…				1465	1912	4090	1106	951	1288	12356	11074	7045	13070	16772	11209	20591	15733	28350	18320	18751	15790	10058	10447	31542	1346	938	1216	1440	1639	1182	1457	1363	836	734	728	1198	3373	5190	8379	1147	1097	8241	9645	26483	1360
210556	293872	125	210556	86:125.0 87:2664.0 88:666.0 89:195.0 93:128.0 94:69.0 95:169.0 96:509.0 100:102.0 108:110.0 113:139.0 114:135.0 118:35.0 120:24.0 122:4.0 124:5.0 125:377.0 127:377.0 128:80.0 141:12.0 142:5.0 143:26.0 146:100.0 147:1153.0 149:48.0 150:57.0 151:50.0				1249	2079	2181	1598	2629	1595	2636	2625	2205	2713	2877	3547	1851	2603	3228	2867	2848	3544	2827	3880	3644	1400	1778	1342	1979	1399	2149	1004	1465	2141	1611	1007	2130	2081	1811	2582	1074	1795	2619	3068	2588	1702
210272	700671	220	210272	86:9319.0 89:171596.0 90:14667.0 91:17916.0 94:766.0 95:1161.0 97:8463.0 98:3475.0 99:12666.0 100:145403.0 101:75879.0 102:57843.0 104:17992.0 105:27190.0 106:4447.0 107:1338.0 108:758.0 109:1485.0 110:1347.0 111:10858.0 112:3583.0 113:19610.0 115:29860.0 116:43047.0 117:86611.0 118:13704.0 119:22647.0 120:3167.0 121:2178.0 122:659.0 123:598.0 124:1151.0 125:3035.0 126:5764.0 127:13452.0 128:1317…				18851	21107	37902	12424	15370	16563	7016	8407	10301	7222	10053	16128	12375	13406	46234	13293	8897	20087	7705	13014	16877	15161	12359	8513	14863	5962	10324	7626	11928	9184	16072	9964	8362	13504	8229	15469	18991	12808	8359	9295	8180	15227
210260	459836	179	210260	87:252.0 89:1200.0 90:1021.0 91:535.0 96:88.0 104:317.0 105:1603.0 106:393.0 107:147.0 109:51.0 113:90.0 118:225.0 119:554.0 121:207.0 131:773.0 135:391.0 136:66.0 137:90.0 145:88.0 146:38.0 147:5683.0 148:1228.0 149:1599.0 150:172.0 161:80.0 163:1119.0 164:325.0 165:293.0 179:14591.0 180:2208.0 181:610.0 182:29.0 201:40.0 202:28.0 209:44.0 237:32.0 253:983.0 254:203.0 255:69.0 281:42.0 405:16.0 …				1231	1115	1375	841	1146	507	1094	715	917	904	872	1004	973	1638	1085	808	1626	955	757	1208	1166	990	842	948	1989	657	987	785	859	1053	1240	696	1636	1207	1658	1099	1253	900	1021	915	1630	902
210239	247452	89	210239	85:5612.0 86:1813.0 88:439.0 89:60596.0 90:5049.0 91:2570.0 96:1180.0 97:400.0 98:979.0 99:2506.0 100:8545.0 101:1779.0 105:3091.0 106:70.0 112:314.0 113:1080.0 114:92.0 116:568.0 117:2815.0 118:268.0 127:3616.0 128:1092.0 140:271.0 141:901.0 142:816.0 143:343.0 144:69.0 147:10735.0 157:302.0 170:248.0 174:175.0 184:61.0 186:5267.0 187:452.0 188:275.0 202:1408.0 203:159.0 217:538.0 218:85.0 280:2…				2881	4385	7690	11184	7909	9587	2341	3235	8754	4525	11204	4889	3461	8375	5273	3061	9039	3560	15966	4219	8908	4519	5481	4125	3748	9304	8529	3812	3562	8070	3262	7896	4728	3121	10450	7627	3226	7198	11474	6807	4226	5867
210230	651246	204	210230	85:96575.0 86:84750.0 87:108938.0 88:66887.0 89:727014.0 90:78222.0 91:43170.0 92:5953.0 93:6163.0 94:8744.0 95:10558.0 96:9158.0 97:30727.0 98:20306.0 99:68123.0 100:113417.0 101:276498.0 102:107326.0 103:1466659.0 104:183393.0 105:283677.0 106:39688.0 107:13046.0 108:5740.0 109:7651.0 110:9486.0 111:37785.0 112:21701.0 113:56108.0 114:176446.0 115:116998.0 116:83851.0 117:682559.0 118:85111.0 1…				1201880	1360076	1353531	1072145	1309645	1294498	837257	841843	1176411	961769	1165397	1249222	868711	983806	1425528	1215750	1262523	1229593	1002012	1051960	1328826	1056500	1102085	1181267	1208943	987364	1257530	1214046	1287687	1228408	1072444	853470	1169683	1263687	999848	1174322	1140166	1093378	1053245	1002300	1307754	1115606
209671	339954	179	209671	91:246.0 92:101.0 93:171.0 95:68.0 97:61.0 104:71.0 105:20772.0 106:1553.0 107:275.0 110:102.0 118:74.0 119:213.0 121:280.0 122:98.0 135:12922.0 136:1718.0 137:461.0 178:71.0 179:14739.0 180:2023.0 181:628.0 193:251.0 194:871.0 195:121.0 196:35.0 323:21.0				132954	168997	271510	128688	224666	132274	104082	93186	121950	95530	111759	112955	76918	83246	134757	110786	125777	118400	113591	127837	119650	173844	154987	126864	202257	130802	179289	139390	165193	183147	157582	120409	131640	170071	162065	212277	127543	147302	108607	132332	133218	144329
209171	651016	205	209171	86:35836.0 87:7325.0 88:53314.0 89:212271.0 98:10849.0 99:4514.0 100:108331.0 101:72921.0 103:1170815.0 104:42158.0 105:117479.0 106:7595.0 111:1228.0 112:15070.0 114:105043.0 116:37243.0 117:316481.0 118:15011.0 120:3673.0 122:2890.0 123:1701.0 124:4796.0 126:4590.0 128:8608.0 133:236125.0 134:21368.0 135:6063.0 136:10002.0 137:3589.0 139:262.0 140:7744.0 141:5759.0 142:42962.0 143:83405.0 144:1…				10628101	11880046	5749375	8670193	10906260	5995154	6889054	6944049	9368025	8010226	9647697	10209169	4813032	8418493	4712950	10113866	10500558	5385775	8119932	9219941	9896487	8704157	8971218	9439359	9914279	8102457	10067614	9717989	10400034	9785908	8819203	7504099	9490209	10193497	8188194	10253000	9253352	9029537	8716687	8146124	11424608	9316119
209167	778746	339	209167	85:3872.0 86:566.0 87:1241.0 88:607.0 89:2769.0 90:148.0 91:2232.0 92:922.0 93:6077.0 94:371.0 95:7828.0 96:11170.0 97:5823.0 98:12313.0 99:1884.0 102:485.0 104:128.0 105:3581.0 107:1313.0 108:664.0 109:2748.0 110:4966.0 111:5154.0 112:1729.0 113:601.0 114:168.0 116:3461.0 117:45835.0 118:5820.0 119:3652.0 120:852.0 121:815.0 122:664.0 123:4223.0 124:1676.0 125:925.0 127:589.0 128:263.0 129:41102…				13742	29231	17037	23804	49048	37075	207007	10914	110195	124087	83004	13831	21200	20976	18626	83406	53030	42718	93436	21850	85489	37630	41529	46831	60455	28058	54581	45396	84791	51756	49887	35104	50918	20058	22312	17393	34228	28449	47619	53643	30006	111269
204016	726857	316	204016	85:13751.0 86:35671.0 87:12604.0 88:9347.0 89:3817.0 90:1391.0 92:468.0 94:535.0 96:803.0 97:2511.0 98:6879.0 99:22399.0 100:280154.0 101:36701.0 102:29448.0 103:90931.0 104:11246.0 105:6101.0 108:425.0 111:5416.0 112:2978.0 113:7421.0 114:22358.0 115:14306.0 116:32294.0 117:17276.0 118:9007.0 119:5592.0 120:1368.0 124:670.0 125:1688.0 126:6390.0 127:14414.0 128:6402.0 129:7724.0 130:30579.0 131:…				406	756	661	633	621	428	515	344	359	444	426	437	423	594	412	356	513	277	430	450	440	702	734	368	853	491	531	455	697	573	440	764	612	678	765	824	613	857	359	544	288	693
192876	250143	110	192876	86:522.0 87:850.0 89:4612.0 90:748.0 91:689.0 92:870.0 95:102.0 96:504.0 97:950.0 98:6468.0 99:666.0 100:801.0 102:921.0 104:416.0 108:637.0 109:293.0 110:8715.0 111:202.0 116:1657.0 119:126.0 120:493.0 122:80.0 127:535.0 128:2645.0 129:48.0 133:314.0 140:1226.0 141:367.0 146:80.0 150:214.0 152:2252.0 153:368.0 154:607.0 161:254.0 166:149.0 169:1228.0 170:126.0 176:870.0 178:25.0 182:2975.0 183:2…				2203	1696	375	934	2273	1880	1181	1495	2774	2090	1835	2063	545	1855	1909	785	2097	1829	1664	9011	2048	1531	1784	1958	2161	761	2260	1973	2477	2458	1024	1461	452	1178	1859	1651	965	1089	1867	1846	2271	727
190007	941979	217	190007	85:821.0 86:156.0 87:927.0 88:290.0 89:1728.0 90:107.0 91:157.0 93:10.0 94:12.0 95:1284.0 96:143.0 97:512.0 98:90.0 99:873.0 100:119.0 101:8043.0 102:1177.0 103:18746.0 104:1622.0 105:903.0 107:40.0 109:635.0 110:52.0 111:445.0 112:118.0 113:1418.0 114:271.0 115:1804.0 116:4842.0 117:69519.0 118:7428.0 119:3644.0 120:57.0 121:84.0 125:164.0 126:8.0 127:577.0 128:164.0 129:24419.0 130:3359.0 131:9…				1088	655	1055	583	1043	801	414	620	1634	2425	1176	317	483	489	802	707	787	545	583	1039	1799	757	420	914	839	332	2188	593	1259	533	263	607	1386	442	8184	122	7557	742	621	441	5069	3059
187846	749925	379	187846	88:469.0 89:705.0 90:274.0 91:739.0 92:289.0 94:298.0 95:594.0 98:230.0 99:527.0 100:1715.0 101:1352.0 102:514.0 103:5773.0 104:1054.0 105:968.0 106:165.0 108:166.0 109:75.0 113:126.0 114:149.0 115:587.0 116:138.0 118:1538.0 119:304.0 120:332.0 121:494.0 122:118.0 123:193.0 128:332.0 130:2527.0 131:2495.0 133:2084.0 134:514.0 135:577.0 136:108.0 137:78.0 139:132.0 140:34.0 141:228.0 142:878.0 143…				224	1191	369	225	898	288	180	604	242	729	904	592	203	484	279	1295	679	437	893	554	788	650	311	485	487	619	664	514	1033	893	556	382	753	191	1235	224	1203	466	467	518	1260	800
171827	937597	174	171827	85:124.0 86:4558.0 87:521.0 88:237.0 89:66.0 90:23.0 93:112.0 94:141.0 95:7195.0 96:2679.0 97:321.0 98:181.0 100:2613.0 101:466.0 102:994.0 105:69.0 106:79.0 107:418.0 108:397.0 109:1230.0 110:107.0 111:48.0 112:130.0 113:112.0 114:55.0 115:210.0 116:572.0 117:225.0 118:41.0 119:195.0 120:67.0 121:144.0 122:137.0 123:138.0 124:504.0 125:67.0 126:166.0 127:218.0 128:165.0 129:282.0 130:1754.0 131:…				441	1390	1204	536	1476	660	788	580	952	336	625	606	410	572	1195	556	406	609	607	327	483	482	561	563	350	253	641	653	373	500	437	536	545	492	360	620	886	674	336	404	298	790
170728	708283	174	170728	86:6547.0 87:959.0 88:564.0 100:3292.0 101:604.0 102:1401.0 103:1393.0 104:109.0 107:51.0 110:318.0 113:395.0 114:415.0 115:466.0 116:760.0 117:2497.0 121:145.0 125:104.0 126:123.0 130:1191.0 133:1305.0 143:162.0 144:367.0 146:361.0 147:4445.0 148:799.0 149:1029.0 150:71.0 153:94.0 158:509.0 159:429.0 170:94.0 171:47.0 172:584.0 173:238.0 174:22084.0 175:3698.0 176:3215.0 177:447.0 178:109.0 181:…				1009	906	1734	866	1052	587	1105	1023	843	1255	1022	1180	484	1098	2444	1626	1314	1197	1159	1032	734	3047	1893	1246	3207	1068	1484	1542	982	1475	3663	1540	1488	7150	1373	868	1277	1171	1090	1263	880	1168
170131	617861	196	170131	86:462.0 88:108.0 90:69.0 92:35.0 93:110.0 95:946.0 96:7281.0 97:2363.0 98:212.0 100:1081.0 101:172.0 102:183.0 103:258.0 106:108.0 108:82.0 109:74.0 111:118.0 112:37.0 116:221.0 119:87.0 123:81.0 131:211.0 132:176.0 133:352.0 134:389.0 137:27.0 138:26.0 139:252.0 141:80.0 143:109.0 145:74.0 147:2481.0 149:270.0 150:173.0 151:71.0 153:74.0 155:42.0 159:35.0 161:64.0 162:53.0 163:153.0 164:59.0 16…				2069	7350	4526	5307	7742	4955	4066	3751	9926	17029	5906	7711	2435	4866	3148	5110	3870	6024	5701	3633	4010	1794	5092	6284	2655	2710	6390	4015	4716	8872	3301	3617	3384	1981	2936	3092	1945	4896	6826	4818	3263	2736
170069	280835	145	170069	87:587.0 89:557.0 91:409.0 96:190.0 98:189.0 99:1642.0 101:1126.0 103:1385.0 104:607.0 105:630.0 106:109.0 109:118.0 112:182.0 113:479.0 115:2063.0 118:1242.0 119:483.0 120:140.0 123:36.0 124:13.0 126:256.0 128:210.0 129:1513.0 131:3446.0 132:418.0 133:6444.0 136:76.0 139:32.0 141:44.0 143:692.0 144:1141.0 145:57367.0 146:9593.0 147:35591.0 148:7582.0 149:4899.0 150:445.0 151:226.0 152:53.0 153:7…				25252	16643	29710	20988	15753	21494	91572	6363	21682	20898	8683	20477	7218	6273	23308	15566	9180	17213	57478	10241	20818	51241	18527	35761	100875	20342	21156	28012	21059	21113	20856	10657	12995	21262	31517	20410	25931	11714	26761	17318	70246	13435
168874	310642	140	168874	86:300.0 88:2.0 89:4.0 90:3647.0 91:4079.0 92:153.0 93:883.0 95:180.0 97:2225.0 98:59.0 101:178.0 102:165.0 103:10.0 104:2.0 105:22.0 106:7.0 107:37.0 108:157.0 110:2477.0 111:227.0 112:2011.0 114:105.0 119:1.0 120:13.0 126:1.0 127:4.0 129:230.0 131:1.0 132:2428.0 133:59.0 134:105.0 135:187.0 136:15.0 137:3.0 138:1.0 139:12.0 140:29763.0 141:2524.0 142:3.0 143:1.0 145:16.0 146:192.0 147:816.0 150…				1388	1506	4317	1375	1351	1616	14709	18318	12595	7181	10323	22827	7703	23054	24239	12266	6287	16371	10644	33721	10396	1437	1165	1421	1953	1098	2059	1027	1544	1443	1307	1156	1430	1245	2139	5741	1270	1016	22329	11489	9154	1116
168867	736452	264	168867	85:327.0 86:570.0 87:1543.0 88:3149.0 89:10599.0 90:2507.0 91:1503.0 92:311.0 93:3143.0 94:1875.0 95:1320.0 96:833.0 97:225.0 98:25.0 100:284.0 101:407.0 102:5400.0 103:11438.0 104:4832.0 105:619.0 106:1151.0 107:233.0 109:263.0 110:500.0 111:1172.0 112:405.0 113:166.0 114:2396.0 115:3510.0 116:2016.0 117:2803.0 118:2038.0 119:2732.0 120:6626.0 121:1247.0 122:843.0 123:78.0 124:328.0 125:3217.0 1…				358	467	281	239	332	322	829	786	946	673	611	863	402	1005	1001	858	559	584	1104	672	853	399	368	460	397	299	631	727	467	362	519	285	422	276	472	349	358	368	688	640	1114	413
168817	686711	156	168817	85:485.0 86:80.0 88:1.0 89:578.0 90:130.0 91:1801.0 92:452.0 93:479.0 94:451.0 95:1395.0 96:6.0 97:359.0 102:26.0 103:68.0 104:145.0 105:714.0 106:417.0 107:406.0 108:1263.0 109:450.0 110:2226.0 111:530.0 112:174.0 113:138.0 114:415.0 115:1233.0 116:487.0 117:3364.0 118:351.0 119:508.0 120:480.0 121:302.0 122:619.0 123:231.0 124:110.0 125:17.0 126:87.0 127:472.0 128:582.0 129:817.0 130:609.0 131:…				4626	2514	2634	2640	3149	4129	2131	2747	2695	2657	3381	4608	3267	2404	4440	3637	3693	4351	3123	3736	5407	5078	5607	1876	3297	3285	6383	2951	5800	3882	6051	3964	4079	3044	1720	3498	3287	4196	5411	3443	3059	10494
168799	800313	132	168799	85:3826.0 86:1016.0 87:1180.0 88:399.0 89:2660.0 90:394.0 91:45.0 93:1626.0 95:5652.0 96:867.0 97:7014.0 98:4081.0 99:2319.0 100:473.0 101:1558.0 102:400.0 103:2155.0 104:69.0 105:1422.0 107:948.0 109:2155.0 110:468.0 111:2965.0 112:1140.0 113:763.0 114:146.0 115:757.0 116:4452.0 117:72709.0 118:7035.0 119:2862.0 120:118.0 121:941.0 122:146.0 123:1021.0 124:141.0 125:833.0 126:317.0 127:300.0 128…				1597	961	410	1013	789	524	1036	571	593	1130	544	1866	574	667	668	942	582	533	569	874	1196	617	823	906	1017	806	1047	869	767	1142	1282	590	688	728	1302	838	1400	1035	717	570	798	1468
161876	491858	122	161876	86:433.0 88:205.0 91:913.0 92:196.0 93:840.0 94:2013.0 99:194.0 100:580.0 101:732.0 102:643.0 103:1068.0 104:147.0 107:323.0 108:147.0 109:171.0 110:1514.0 114:56.0 116:660.0 117:584.0 118:199.0 121:204.0 122:13116.0 123:842.0 124:1273.0 129:2469.0 130:4259.0 132:326.0 137:335.0 138:62.0 139:359.0 144:1450.0 145:268.0 146:4429.0 150:77.0 151:486.0 153:119.0 154:230.0 155:4883.0 157:392.0 160:6500…				592	769	895	696	868	737	951	1195	961	795	2858	2767	960	1549	3042	1998	1380	1112	1760	1609	1344	1519	1067	1015	1205	796	1753	600	1196	1284	1424	909	750	873	664	925	1621	1103	1239	974	1696	1293
161875	386583	217	161875	85:1641.0 89:407.0 91:1339.0 94:146.0 96:602.0 98:405.0 103:1131.0 104:363.0 105:356.0 106:265.0 107:401.0 109:152.0 110:8071.0 111:4985.0 112:1416.0 114:1107.0 115:613.0 116:934.0 119:563.0 122:85.0 123:124.0 124:95.0 125:183.0 127:1938.0 128:449.0 129:8901.0 130:3350.0 131:2561.0 132:859.0 133:3029.0 137:227.0 141:92.0 142:1635.0 143:14179.0 144:1950.0 145:1560.0 147:15998.0 148:2835.0 149:2500…				1419	2443	2719	1249	1826	1493	4515	2373	2602	1288	1658	4223	1025	1932	3858	2370	1433	2130	3610	4268	1729	1841	1620	1546	2563	987	2032	2724	1961	1872	3012	1109	1840	2082	1343	1344	2947	1398	2142	2176	1582	1661
161381	564053	140	161381	85:247.0 86:378.0 87:328.0 88:202.0 89:2611.0 90:230.0 92:50.0 95:74.0 96:351.0 97:85.0 99:208.0 100:3111.0 101:1295.0 102:868.0 103:1283.0 104:37.0 105:253.0 110:189.0 111:187.0 112:380.0 113:126.0 114:428.0 115:1034.0 116:617.0 117:4711.0 118:518.0 119:395.0 123:34.0 124:70.0 126:411.0 128:1068.0 129:364.0 130:833.0 131:1234.0 132:672.0 133:2099.0 134:222.0 135:264.0 136:74.0 137:42.0 138:87.0 …				657	1663	1194	991	628	1024	971	1051	192	2192	1470	706	1267	154	855	1700	1330	1299	2433	1222	811	1680	1237	2054	3180	1755	1417	2437	636	238	1754	583	110	1179	1554	248	2078	1371	1586	1101	1067	2369
161085	319344	147	161085	85:1344.0 86:275.0 87:723.0 88:283.0 89:430.0 90:82.0 91:148.0 92:101.0 93:93.0 99:638.0 101:1418.0 102:400.0 103:6836.0 104:593.0 105:844.0 111:159.0 112:132.0 113:605.0 114:37.0 115:1147.0 116:490.0 117:803.0 119:243.0 120:114.0 129:2049.0 130:358.0 131:1674.0 132:342.0 133:5015.0 134:634.0 135:230.0 137:34.0 143:3710.0 144:1301.0 145:500.0 147:39781.0 148:6372.0 149:4771.0 150:460.0 151:242.0 …				21929	30397	27707	23718	28906	23889	149523	20528	30282	41979	32544	28227	14390	23196	28208	27328	28590	28815	51724	16805	24003	41552	22679	5770	60654	19476	24655	22307	26680	22652	21692	14802	19604	23390	19200	28541	29963	30233	24600	21687	20939	35509
160777	1155581	268	160777	193:370.0 237:215.0 239:58.0 253:331.0 255:70.0 265:210.0 267:1158.0 268:6856.0 269:1614.0 270:439.0 281:850.0				935	840	819	779	722	416	413	1615	664	335	1072	1423	235	742	966	337	1152	701	370	1138	728	421	508	541	668	678	664	650	748	1046	636	1212	1252	2395	477	815	505	548	1267	1506	1314	455
146575	595929	112	146575	85:10114.0 86:11946.0 87:14972.0 88:3841.0 90:1688.0 91:2189.0 92:2032.0 94:1621.0 96:3450.0 97:4455.0 98:3776.0 100:7877.0 102:7040.0 106:741.0 107:917.0 110:1394.0 111:18173.0 112:372655.0 113:34980.0 114:34484.0 116:11153.0 117:8053.0 118:1900.0 120:1685.0 126:1809.0 127:3929.0 128:3368.0 129:70699.0 130:20606.0 131:6303.0 132:1615.0 136:682.0 138:677.0 139:1030.0 142:1783.0 144:7910.0 145:252…				2424	1848	3022	1004	3098	1459	6564	2771	1941	1974	3690	4958	1685	4074	6887	3032	2865	3170	2549	2610	3655	9856	2590	2901	2809	3417	4164	2698	6064	2926	6150	1370	6231	5498	3457	2679	7389	2739	4626	2993	2690	6148
146442	700964	142	146442	85:1019.0 86:2102.0 87:1909.0 88:172.0 90:299.0 97:281.0 98:443.0 99:4253.0 100:24494.0 101:2792.0 103:4213.0 104:1636.0 109:310.0 110:766.0 112:374.0 113:514.0 114:1189.0 115:2143.0 116:2125.0 118:615.0 119:615.0 122:334.0 124:128.0 127:375.0 128:2199.0 129:3109.0 130:5977.0 131:2895.0 132:2556.0 133:5042.0 134:571.0 136:65.0 137:102.0 139:109.0 141:541.0 142:99430.0 143:13615.0 144:7941.0 145:4…				3692	1977	6091	1756	4455	1476	682	2097	1289	1345	2741	3293	2380	3100	4557	2281	1904	2477	2910	3426	2395	2791	3158	2495	3584	2321	3517	3088	2856	3650	3591	4427	2726	1973	2997	1260	3765	4681	2011	2434	2402	2530
145862	947374	218	145862	85:1978.0 86:214.0 88:139.0 89:1578.0 90:179.0 91:245.0 92:78.0 93:346.0 94:242.0 95:1428.0 96:151.0 97:1449.0 98:730.0 99:967.0 100:172.0 101:3977.0 102:552.0 103:11801.0 104:1115.0 105:1083.0 106:114.0 107:217.0 108:84.0 109:710.0 110:76.0 111:540.0 112:163.0 113:1248.0 114:192.0 115:1338.0 116:843.0 117:2130.0 118:331.0 119:281.0 120:58.0 121:200.0 123:392.0 124:55.0 125:212.0 126:115.0 127:10…				2320	2239	2159	1320	1261	1853	1631	1517	1569	1728	1248	1687	5475	1275	2086	1396	1520	1623	2562	2311	1764	1507	1785	1812	2730	1812	1551	2125	2156	2386	2139	791	1716	2069	31958	1822	34615	1756	2653	1631	1928	2028
135624	463110	174	135624	85:589.0 86:205.0 88:125.0 92:80.0 97:728.0 98:1647.0 99:1709.0 100:616.0 102:436.0 103:378.0 104:113.0 105:108.0 109:83.0 113:179.0 114:2836.0 115:184.0 116:9540.0 117:309.0 128:368.0 129:53.0 133:363.0 158:155.0 159:147.0 160:137.0 161:48.0 162:35.0 173:84.0 174:12648.0 175:1684.0 176:558.0 177:64.0 184:99.0 186:310.0 218:27.0 231:85.0 245:126.0 264:38.0 266:34.0 307:85.0 308:25.0 319:38.0 335:…				1115	797	1195	555	1354	858	6535	924	609	1632	1026	2247	1314	961	678	4519	1253	5932	2076	788	671	2467	1310	856	22059	2952	963	2922	988	3211	1750	1369	1922	1796	5391	1612	6336	860	2645	1183	3114	685
135619	917812	132	135619	85:529.0 87:524.0 88:276.0 89:3917.0 90:573.0 91:5172.0 92:354.0 93:270.0 94:273.0 95:78.0 96:223.0 99:202.0 100:841.0 101:1128.0 102:604.0 103:14166.0 104:2283.0 105:3592.0 106:246.0 109:168.0 111:540.0 113:613.0 114:402.0 115:713.0 116:684.0 117:7571.0 118:915.0 119:1060.0 120:236.0 124:112.0 126:327.0 127:483.0 128:544.0 129:3984.0 130:2028.0 131:2679.0 132:9366.0 133:4469.0 134:631.0 135:1279…				2237	1858	1761	847	1315	1998	2587	927	1242	1648	856	1772	880	1059	1442	2045	2397	1456	813	1961	2458	3427	1726	1764	1010	1231	2032	1817	3064	1383	3149	1059	1541	1249	882	1721	1703	1938	1664	801	2150	2101
135618	607995	154	135618	86:337.0 89:99.0 91:500.0 92:3021.0 93:3048.0 94:3355.0 98:138.0 106:10355.0 107:4760.0 108:1355.0 114:182.0 124:169.0 125:288.0 135:127.0 138:342.0 140:587.0 145:78.0 153:250.0 154:17227.0 155:1790.0 156:820.0 181:165.0 183:33.0 193:170.0 199:33.0 201:1130.0 213:48.0 224:71.0 301:84.0 306:157.0 425:20.0				544	711	742	448	552	483	1398	901	1248	1868	2242	1338	2040	1985	2574	1761	2601	1821	1357	1527	5411	327	379	591	876	480	551	524	592	855	599	439	750	560	1121	1255	590	437	1618	1824	2459	431
135613	747570	105	135613	85:1384.0 86:632.0 89:479.0 90:330.0 91:957.0 92:944.0 93:543.0 94:720.0 96:436.0 97:363.0 100:182.0 101:1453.0 102:251.0 104:570.0 105:12540.0 106:1459.0 107:734.0 108:258.0 109:1438.0 110:344.0 113:561.0 116:497.0 117:380.0 122:1907.0 123:642.0 124:296.0 125:196.0 126:134.0 127:203.0 128:93.0 132:22.0 133:413.0 134:202.0 135:342.0 136:80.0 137:196.0 138:3345.0 139:371.0 140:315.0 141:394.0 145:…				948	2108	1544	683	1428	812	1964	3818	1661	1588	2076	4366	1708	3271	661	1915	2825	3189	326	2316	3852	1050	1025	1106	1087	1159	1695	1735	1433	1732	1100	926	1413	890	1198	1523	1080	825	879	2169	2076	1017
135609	389454	106	135609	106:30748.0 107:1119.0 108:143.0 153:6028.0 154:266.0 155:266.0 173:30.0 178:34.0 369:28.0 459:36.0				1536	4394	27375	3344	2827	4153	245685	509094	285785	120390	167133	726095	119719	632003	705833	178468	75835	536178	362595	758996	239666	2333	2640	1603	6547	2931	9425	2857	9251	2649	1854	908	1278	2663	27103	67407	2552	2294	246926	296797	137984	1249
135260	564758	275	135260	85:490.0 87:328.0 88:96.0 89:4491.0 91:278.0 98:198.0 100:1674.0 101:923.0 102:806.0 105:121.0 107:78.0 109:62.0 111:97.0 112:244.0 113:345.0 114:322.0 115:427.0 116:503.0 117:1642.0 118:320.0 119:231.0 127:529.0 128:1646.0 130:631.0 132:26.0 133:1406.0 139:61.0 140:42.0 141:85.0 142:651.0 144:775.0 145:466.0 146:345.0 147:1531.0 149:269.0 150:93.0 151:42.0 153:152.0 154:140.0 155:2147.0 156:1295…				2679	7616	3357	6070	7024	7346	1204	2662	5118	3330	3594	3517	3427	4576	3222	3792	3833	4906	1459	2154	7551	822	3280	6699	1803	3095	5451	3727	4989	4374	2245	1971	2995	1930	3845	5783	2930	3625	4967	3676	3982	3400
133928	440591	174	133928	85:676.0 86:353.0 87:288.0 88:812.0 89:366.0 95:88.0 96:152.0 97:362.0 98:1553.0 99:1817.0 100:264.0 102:338.0 104:435.0 107:107.0 109:43.0 111:111.0 113:181.0 114:2566.0 115:559.0 116:11316.0 117:982.0 118:277.0 120:46.0 123:44.0 125:53.0 126:58.0 127:200.0 128:584.0 129:373.0 131:348.0 132:54.0 135:163.0 136:76.0 138:62.0 143:122.0 146:248.0 151:57.0 154:48.0 155:59.0 157:81.0 159:121.0 160:304…				903	525	1849	699	1576	993	8637	1322	785	1448	929	2068	1487	1054	767	5800	2344	6972	2224	1062	719	3490	927	355	27450	2740	1246	2627	1259	2814	2150	2381	982	1720	6603	1523	8580	1792	2847	922	2536	834
133921	630254	232	133921	87:867.0 89:832.0 92:93.0 98:349.0 99:156.0 100:3828.0 101:1599.0 102:16054.0 103:2794.0 104:608.0 105:189.0 114:1056.0 115:2688.0 116:1470.0 117:1818.0 118:410.0 120:139.0 126:231.0 128:1109.0 131:1509.0 132:814.0 133:1684.0 134:387.0 142:896.0 143:575.0 144:3651.0 145:242.0 147:9021.0 148:1282.0 149:841.0 154:433.0 155:66.0 163:255.0 171:73.0 172:1510.0 173:230.0 177:146.0 187:171.0 188:542.0 1…				461	440	1395	776	647	1004	1415	1450	1069	1061	923	1511	1522	1377	7780	1966	2478	1387	539	2252	2435	1014	2517	829	1751	3571	893	444	909	2918	1354	2004	1837	525	1428	949	996	2123	1520	1812	2299	1413
133780	612673	236	133780	92:187.0 95:44.0 100:55.0 106:396.0 108:96.0 110:58.0 118:168.0 138:120.0 146:1488.0 159:60.0 160:77.0 161:119.0 162:121.0 163:48.0 172:25.0 179:27.0 188:17.0 199:56.0 202:29.0 203:13.0 205:77.0 210:40.0 218:34.0 219:104.0 220:137.0 221:80.0 222:56.0 225:43.0 234:28.0 235:16.0 236:3160.0 237:589.0 238:245.0 241:25.0 244:17.0 248:106.0 249:62.0 250:85.0 251:841.0 252:213.0 253:149.0 254:35.0 263:2…				294	455	589	460	352	250	2408	3866	3487	1226	1720	5251	916	3524	3993	2168	1101	4164	3751	3565	1624	429	303	351	370	365	480	340	559	600	260	242	263	284	701	1832	446	196	1204	2888	1339	297
133630	835607	122	133630	88:90.0 90:86.0 92:882.0 93:264.0 94:154.0 95:324.0 96:108.0 97:1311.0 101:173.0 104:171.0 106:94.0 107:109.0 108:348.0 109:1047.0 110:324.0 111:203.0 116:80.0 118:69.0 122:6716.0 123:691.0 134:142.0 135:164.0 136:3795.0 137:869.0 138:946.0 139:86.0 140:81.0 141:80.0 149:1000.0 150:312.0 153:100.0 160:76.0 168:58.0 169:112.0 170:490.0 172:70.0 178:40.0 179:46.0 181:30.0 183:1568.0 184:3518.0 185:…				676	1933	1293	413	1438	2223	1065	1030	913	1444	1278	120	467	1052	592	1583	1132	1028	851	1168	1493	2133	1062	631	1136	1087	1453	1564	1363	1171	1598	1029	1221	776	558	580	1582	971	1041	844	1717	2441
133628	602698	199	133628	85:401.0 94:728.0 95:305.0 96:401.0 97:687.0 102:92.0 104:3693.0 105:7112.0 106:1062.0 107:349.0 109:556.0 110:343.0 111:498.0 119:160.0 121:497.0 122:320.0 123:2501.0 124:936.0 125:282.0 134:55.0 136:2565.0 137:3136.0 138:2092.0 139:1311.0 140:116.0 141:41.0 152:4065.0 153:781.0 154:203.0 162:33.0 167:44.0 184:124.0 199:6233.0 200:793.0 201:490.0 202:51.0 210:30.0 223:23.0 227:89.0 230:87.0 232:…				244	606	565	451	639	505	662	769	276	1188	692	1152	1135	1156	1592	1185	766	840	859	1291	1001	333	434	526	487	543	331	484	367	391	503	410	450	452	585	936	603	643	624	827	1086	557
133616	726936	437	133616	86:289.0 87:69.0 90:140.0 100:371.0 101:388.0 102:180.0 103:1766.0 104:562.0 113:203.0 114:25.0 115:111.0 116:232.0 117:1415.0 123:56.0 128:67.0 129:1417.0 130:310.0 131:435.0 132:115.0 133:306.0 134:132.0 140:595.0 141:721.0 142:302.0 143:760.0 144:157.0 145:62.0 146:161.0 147:5428.0 148:788.0 149:372.0 157:1165.0 158:525.0 159:22.0 163:44.0 169:402.0 170:207.0 171:54.0 177:56.0 181:31.0 183:350…				687	706	865	397	497	567	787	178	296	356	216	485	437	436	560	378	242	564	789	472	890	516	338	535	463	399	380	369	458	305	517	313	439	799	478	728	423	277	358	254	336	177
133612	760492	345	133612	89:4853.0 100:1137.0 101:1170.0 102:377.0 103:26541.0 113:381.0 115:273.0 116:1764.0 117:8062.0 129:2460.0 130:799.0 131:2153.0 132:397.0 133:4569.0 142:2550.0 143:1327.0 144:1205.0 145:646.0 146:3337.0 147:18046.0 148:2398.0 156:435.0 157:1262.0 158:3345.0 159:796.0 160:336.0 168:652.0 169:661.0 170:153.0 172:770.0 173:2849.0 174:8048.0 175:1454.0 182:98.0 185:1001.0 186:1098.0 187:179.0 188:457…				279	500	442	693	296	566	214	803	316	537	586	654	316	468	731	447	366	475	653	641	1124	771	665	450	727	503	663	473	929	106	442	339	300	1058	607	933	518	689	321	496	808	649
133605	655025	273	133605	93:1442.0 94:2346.0 95:2815.0 96:5971.0 97:8233.0 108:2262.0 109:1516.0 110:5250.0 111:8574.0 116:26915.0 124:3612.0 126:12407.0 136:3937.0 138:9549.0 142:15312.0 143:49546.0 144:8789.0 146:9508.0 151:4712.0 152:4763.0 153:3540.0 154:7398.0 155:6732.0 156:9436.0 158:30114.0 163:37120.0 164:6278.0 165:4590.0 168:11162.0 169:6042.0 170:7912.0 171:22670.0 174:14081.0 175:38229.0 176:8207.0 181:5069.…				7317	7634	10768	4956	8228	9322	4287	6019	6570	7144	8867	8300	6492	5718	23367	11010	11880	11392	7400	5871	21289	4882	7080	5328	6151	4390	5063	6625	5714	4644	5835	5169	5178	5150	13638	28790	7385	6907	6563	9364	10604	5764
133596	449696	135	133596	86:111.0 106:31241.0 107:2623.0 108:1533.0 135:31761.0 136:18312.0 137:1465.0 138:96.0 169:34.0 235:56.0 327:119.0 328:40.0				2615	2728	1846	1707	3226	3409	3397	7596	2780	1594	1607	13176	2407	11997	8362	2596	433	8061	7527	12056	3044	1623	2523	2313	3275	2089	3971	3279	3151	2342	676	2313	333	2888	1876	2007	3035	1822	855	2746	2534	2587
133584	751245	200	133584	85:25418.0 86:23960.0 87:56243.0 88:8133.0 89:7156.0 90:3508.0 91:18700.0 92:615015.0 93:157609.0 94:93699.0 95:10604.0 96:8722.0 97:43574.0 98:11432.0 99:5702.0 100:3331.0 101:2648.0 102:3316.0 103:21279.0 104:93565.0 105:123913.0 106:611794.0 107:135473.0 108:13498.0 109:24765.0 110:12994.0 111:26056.0 112:6991.0 113:3329.0 114:1950.0 115:1241.0 116:1607.0 117:11222.0 118:5466.0 119:9113.0 120:…				550	880	880	634	553	712	738	1401	1881	1104	2501	1441	1626	3086	4312	1663	2319	2595	1023	2429	5042	402	467	538	350	454	668	814	410	497	355	619	578	364	996	950	472	384	1582	1495	2106	384
133478	545398	211	133478	98:376.0 99:572.0 101:1932.0 106:328.0 107:591.0 108:34.0 109:407.0 111:141.0 113:2358.0 114:28.0 116:642.0 119:209.0 121:452.0 123:359.0 125:29.0 128:189.0 129:2367.0 131:1367.0 133:2515.0 134:272.0 135:1091.0 136:116.0 137:1049.0 138:132.0 139:212.0 153:150.0 155:353.0 163:248.0 167:122.0 169:701.0 181:560.0 182:112.0 183:210.0 184:65.0 186:19.0 193:266.0 195:278.0 197:174.0 208:207.0 209:160.0…				1759	3863	3486	2975	3323	1112	2552	1768	1851	497	2712	3182	1485	2334	1747	732	1752	2940	3626	3176	2198	2450	2334	2104	4044	2002	3663	2813	2340	2720	3567	2590	1238	2131	1929	2511	2334	2390	1981	2488	2656	1647
133467	735258	174	133467	86:1612.0 87:161.0 89:179.0 90:46.0 92:46.0 95:43.0 100:319.0 101:254.0 103:106.0 114:57.0 117:505.0 118:41.0 128:63.0 129:410.0 130:277.0 131:95.0 133:127.0 134:141.0 140:25.0 144:38.0 147:1910.0 148:214.0 155:91.0 159:37.0 163:60.0 171:315.0 172:151.0 174:5206.0 175:953.0 176:469.0 188:36.0 194:34.0 195:19.0 199:14.0 209:46.0 211:58.0 223:53.0 224:79.0 227:30.0 232:38.0 238:200.0 239:66.0 240:2…				3150	1590	3453	1916	3122	2341	345	2685	3029	1955	3967	2933	3987	1960	2121	7440	4663	3987	4883	2488	2227	667	5335	2035	4615	2133	2043	5461	3322	1755	4959	3155	2510	612	4057	4560	4101	4234	2711	1946	2092	6078
133434	361974	140	133434	85:312.0 87:117.0 88:136.0 93:226.0 95:79.0 104:420.0 105:932.0 106:148.0 107:304.0 108:28.0 118:113.0 119:131.0 125:37.0 129:126.0 131:312.0 137:35.0 140:3503.0 141:213.0 144:397.0 155:126.0 156:83.0 162:32.0 163:29.0 174:956.0 175:38.0 176:68.0 177:26.0 178:40.0 180:36.0 181:43.0 186:30.0 190:31.0 191:125.0 204:38.0 206:26.0 207:199.0 221:103.0 222:40.0 230:72.0 231:20.0 234:23.0 235:22.0 237:3…				9955	4833	12897	6744	6654	9344	36162	5283	5692	6200	5052	8058	5563	6539	10143	15773	7670	17082	12658	10299	3625	40216	8970	4634	70618	7117	9882	13469	9890	11919	13632	9051	7016	21156	11433	10609	43768	8548	11198	6034	7740	6279
131989	1019413	204	131989	85:352.0 86:160.0 87:83.0 88:76.0 89:318.0 91:245.0 94:42.0 95:166.0 96:191.0 97:119.0 98:527.0 99:135.0 100:185.0 101:485.0 102:360.0 103:2371.0 104:228.0 105:141.0 106:55.0 109:43.0 110:89.0 111:91.0 112:72.0 113:132.0 114:35.0 115:222.0 116:332.0 117:852.0 118:133.0 119:208.0 120:18.0 124:244.0 125:48.0 126:49.0 128:119.0 129:1631.0 130:404.0 131:331.0 132:151.0 133:707.0 134:137.0 135:113.0 1…				624	559	866	466	4674	583	414	715	542	704	826	593	598	603	1161	2360	1155	1263	1471	856	501	1023	1657	688	924	586	1359	956	937	538	939	360	630	541	1146	810	978	970	608	654	1001	1596
131662	687684	157	131662	85:2679.0 86:600.0 87:3603.0 88:958.0 89:10373.0 90:1169.0 91:7792.0 92:499.0 93:714.0 94:114.0 95:388.0 97:2447.0 98:578.0 99:2651.0 100:864.0 101:8584.0 102:1495.0 103:31383.0 104:3125.0 105:4082.0 106:422.0 107:184.0 108:74.0 109:1175.0 111:1910.0 112:321.0 113:3155.0 114:614.0 115:3155.0 116:3099.0 117:32474.0 118:3164.0 119:5316.0 120:402.0 121:623.0 122:125.0 123:157.0 124:47.0 125:1144.0 1…				3382	4464	3060	2546	3339	3192	501	2000	1800	2176	2486	4129	2440	2501	6974	3653	2729	4531	2236	2896	5009	756	615	2258	2867	1685	2544	2161	2868	2526	3116	2639	2269	1388	1773	2864	1274	2892	2328	2253	2931	3004
131168	963702	117	131168	85:502.0 86:611.0 87:5721.0 88:2070.0 89:3587.0 90:282.0 91:207.0 93:89.0 94:63.0 95:180.0 97:130.0 99:442.0 100:54.0 101:5304.0 102:718.0 103:11365.0 104:770.0 105:1096.0 106:166.0 107:217.0 109:209.0 110:80.0 111:227.0 112:37.0 113:398.0 114:79.0 115:831.0 116:7144.0 117:21506.0 118:2544.0 119:1522.0 120:157.0 122:52.0 123:43.0 124:41.0 127:137.0 129:2717.0 130:457.0 131:1894.0 132:234.0 133:25…				1596	2053	1610	987	2031	5671	1432	1755	1163	1276	1878	2258	1493	1052	2058	1925	2297	2255	1047	1406	1833	1324	1837	1597	3089	2465	2808	1378	1516	10163	2012	2278	2144	2883	1906	2176	3914	2253	1921	1995	2889	2845
130528	944607	156	130528	85:178.0 86:3072.0 87:311.0 88:95.0 89:103.0 92:33.0 93:38.0 94:112.0 95:83.0 96:46.0 97:30.0 98:95.0 99:158.0 100:1692.0 101:200.0 102:211.0 103:226.0 104:34.0 109:73.0 110:53.0 111:23.0 112:338.0 113:130.0 114:127.0 115:60.0 117:192.0 118:64.0 119:87.0 120:29.0 121:47.0 122:46.0 124:47.0 125:27.0 126:139.0 127:66.0 128:103.0 129:270.0 130:502.0 131:370.0 132:140.0 133:393.0 134:85.0 135:36.0 13…				1457	3356	2266	1899	1732	3248	670	1219	1728	1587	2286	2262	1388	2720	1948	1414	1964	2336	587	1028	2594	573	1009	1438	797	929	1399	1048	820	947	582	1134	1251	325	1483	1474	1649	961	1676	1469	1877	2242
127640	598616	217	127640	85:2196.0 86:310.0 87:2126.0 88:2535.0 89:8665.0 90:704.0 92:81.0 94:287.0 95:681.0 96:269.0 97:869.0 99:2694.0 101:5695.0 102:1316.0 103:40933.0 104:3696.0 105:3927.0 107:83.0 108:22.0 109:423.0 111:2311.0 112:903.0 113:2307.0 114:175.0 115:1720.0 116:1136.0 117:10983.0 118:926.0 119:2990.0 120:333.0 125:648.0 127:1590.0 129:18514.0 130:2928.0 131:3876.0 132:1018.0 133:15474.0 134:2309.0 135:143…				43013	75338	109710	28998	45354	59153	94505	84174	56624	37940	66553	50303	56452	77371	34883	123234	91167	46008	43007	55800	27448	61907	82813	67068	96643	62138	63737	69609	86384	46098	68606	53475	68883	74542	56496	64407	84399	67733	142040	103877	72177	59411
125802	891034	204	125802	85:128.0 86:55.0 87:241.0 88:172.0 89:1092.0 90:81.0 91:84.0 94:58.0 99:68.0 101:1298.0 102:235.0 103:10107.0 104:763.0 105:383.0 111:90.0 113:255.0 114:101.0 115:413.0 116:605.0 117:4206.0 118:405.0 119:364.0 120:62.0 121:61.0 126:54.0 127:256.0 128:61.0 129:11444.0 130:1321.0 131:1687.0 132:167.0 133:2588.0 134:303.0 135:151.0 137:29.0 139:75.0 140:44.0 141:160.0 142:89.0 143:1116.0 144:58.0 14…				799	647	1156	1350	972	942	288	461	1353	5257	1315	1862	1391	747	1398	625	1535	1208	374	498	1565	773	616	690	1023	1031	1023	553	1546	2255	899	628	1603	523	681	823	534	910	1478	658	850	1794
125452	855921	325	125452	85:610.0 89:572.0 90:128.0 91:257.0 92:148.0 93:160.0 94:69.0 95:452.0 98:84.0 99:72.0 101:400.0 103:2827.0 104:167.0 106:114.0 107:388.0 109:160.0 113:146.0 115:130.0 118:161.0 119:122.0 120:93.0 123:146.0 124:19.0 125:18.0 126:66.0 127:57.0 128:348.0 131:1097.0 133:1866.0 134:457.0 136:229.0 137:102.0 138:54.0 139:116.0 140:182.0 141:72.0 143:937.0 144:1097.0 145:202.0 146:126.0 147:5782.0 148:…				1018	1687	1312	1256	524	1177	587	319	522	892	471	1045	517	982	1768	511	709	892	340	473	2005	724	543	1344	446	505	764	623	840	834	690	638	688	912	717	1146	1148	600	695	751	853	428
124996	505556	166	124996	98:24.0 105:35.0 110:69.0 117:122.0 119:16.0 126:27.0 133:136.0 134:66.0 140:2595.0 141:97.0 147:67.0 165:60.0 166:2605.0 167:69.0 176:20.0 184:342.0 200:80.0 209:1286.0 210:37.0 223:202.0 268:72.0 313:178.0				3200	2509	8128	2132	2943	3039	6808	3607	3705	3710	4217	5233	5023	2441	8026	10396	4349	6776	2960	3961	2752	2592	4325	1830	13714	3574	4215	3517	1692	3156	4162	3380	3581	7941	2622	2335	5557	2385	3528	2517	4620	5214
124965	822008	119	124965	88:2853.0 89:98.0 90:267.0 91:596.0 92:409.0 94:50.0 95:80.0 96:42.0 97:111.0 101:47.0 103:82.0 104:151.0 106:101.0 108:38.0 109:85.0 110:1057.0 117:178.0 118:2034.0 119:5199.0 120:747.0 121:52.0 122:319.0 123:50.0 124:51.0 126:89.0 130:17.0 131:57.0 132:41.0 133:1390.0 134:142.0 139:26.0 143:31.0 147:119.0 148:36.0 149:100.0 154:22.0 159:17.0 165:120.0 167:44.0 168:19.0 180:45.0 208:70.0 210:17.…				693	1142	1252	842	1381	1227	2629	1818	3387	2840	3401	2753	1164	2456	2295	2367	2856	2853	1875	3823	4944	955	969	902	1229	695	1405	738	861	1087	756	598	909	975	1579	2878	826	819	1373	2822	2162	1341
124963	510394	110	124963	88:61.0 90:73.0 91:40.0 92:220.0 93:121.0 94:41.0 95:56.0 97:72.0 99:16.0 104:94.0 105:52.0 109:26.0 110:5215.0 111:141.0 113:26.0 119:504.0 120:75.0 122:311.0 123:54.0 126:93.0 129:19.0 132:49.0 137:38.0 138:199.0 148:405.0 217:1717.0 218:162.0 246:17.0 264:60.0 265:42.0 287:29.0 292:19.0 311:16.0 318:11.0 363:9.0 364:16.0 372:23.0 436:13.0 447:16.0 455:27.0 461:27.0 482:12.0				1541	3595	2392	2800	1035	3069	3162	4126	2938	2294	3653	6917	3080	4982	6052	3617	3235	5627	4373	6803	8333	854	2863	800	4566	918	1366	650	1451	1217	1158	642	1513	1334	2350	2641	1173	892	2619	3290	7008	2964
124484	530658	146	124484	85:493.0 86:2517.0 87:474.0 88:606.0 89:682.0 90:84.0 91:378.0 92:148.0 93:115.0 96:283.0 97:421.0 98:134.0 99:1402.0 100:6043.0 101:1822.0 102:1318.0 104:275.0 105:282.0 106:121.0 110:138.0 113:655.0 116:1472.0 117:344.0 118:385.0 119:255.0 122:20.0 123:61.0 124:21.0 125:53.0 128:271.0 130:4134.0 131:2417.0 132:1595.0 133:1500.0 134:717.0 135:343.0 136:113.0 144:429.0 146:13028.0 147:5338.0 148:…				3914	2237	2472	2394	2534	2530	2289	2076	2771	4569	2117	2608	2349	2199	2172	3845	3162	1987	3717	2697	1920	3601	2986	2182	3890	2808	2825	3218	2996	3857	2538	3484	3345	3582	4756	2574	5189	3441	2592	2007	1775	2704
124353	440334	257	124353	85:1363.0 86:1825.0 87:572.0 88:113.0 98:63.0 99:10397.0 100:10711.0 110:89.0 111:31.0 112:88.0 113:85.0 114:314.0 116:75.0 117:212.0 126:100.0 127:1088.0 128:45.0 129:50.0 130:73.0 131:655.0 133:199.0 141:46.0 142:304.0 143:58.0 147:2294.0 148:487.0 149:212.0 156:106.0 158:338.0 159:121.0 171:1511.0 172:1363.0 173:597.0 174:124.0 179:151.0 183:126.0 184:425.0 187:100.0 199:176.0 201:27.0 209:43.…				451	879	749	480	553	863	1125	1207	1175	816	557	1533	275	1079	1801	1195	516	869	2269	1745	465	1531	1250	493	2042	609	748	634	124	775	2731	380	612	1927	520	659	4052	677	1033	834	667	817
121385	903685	285	121385	85:234.0 88:207.0 89:103.0 91:208.0 92:24.0 93:63.0 95:155.0 97:53.0 99:138.0 101:334.0 103:3454.0 104:415.0 107:26.0 109:93.0 110:37.0 111:104.0 112:115.0 113:179.0 114:75.0 117:1429.0 118:131.0 120:49.0 122:87.0 129:351.0 130:109.0 131:553.0 132:72.0 133:1160.0 134:265.0 135:227.0 136:74.0 140:81.0 141:26.0 142:161.0 143:959.0 144:270.0 147:4246.0 148:447.0 149:820.0 150:84.0 151:115.0 152:171.…				415	1062	696	598	643	872	606	438	594	895	618	564	822	977	832	331	278	395	341	357	310	606	607	908	473	314	366	797	850	623	607	243	1148	683	904	1252	612	821	345	219	295	682
121384	970174	334	121384	85:283.0 86:408.0 87:603.0 88:733.0 89:4731.0 90:495.0 91:454.0 92:60.0 93:253.0 94:228.0 95:155.0 96:371.0 97:189.0 98:336.0 99:840.0 100:1026.0 101:2067.0 102:835.0 103:18496.0 104:1659.0 105:1371.0 106:475.0 107:218.0 108:255.0 109:201.0 110:372.0 111:395.0 112:394.0 113:396.0 114:621.0 115:1314.0 116:1235.0 117:7103.0 118:850.0 119:865.0 121:304.0 122:70.0 123:119.0 124:243.0 125:92.0 126:118…				129	447	501	298	515	403	504	409	556	404	789	564	600	891	439	145	202	177	143	175	143	334	572	253	114	130	241	532	1192	672	135	52	572	154	597	888	525	702	120	159	218	301
121191	935415	319	121191	85:551.0 89:2450.0 90:139.0 91:110.0 97:218.0 99:357.0 101:1350.0 102:84.0 103:9812.0 104:514.0 105:189.0 107:111.0 108:58.0 111:353.0 113:217.0 114:286.0 115:2364.0 116:585.0 117:7934.0 118:877.0 119:402.0 120:68.0 121:50.0 123:24.0 126:280.0 127:805.0 128:368.0 129:6373.0 130:2648.0 131:4411.0 132:79.0 133:2786.0 134:270.0 135:95.0 141:271.0 142:533.0 143:2325.0 144:453.0 145:250.0 147:18167.0 …				449	612	735	333	885	510	245	736	484	290	589	572	448	666	709	437	669	720	596	348	567	363	512	1689	444	390	628	476	598	634	312	365	407	351	817	502	900	695	412	569	428	536
120744	291594	132	120744	86:1063.0 87:242.0 88:1085.0 89:1574.0 90:245.0 91:99.0 93:81.0 100:1243.0 102:473.0 103:325.0 105:189.0 111:42.0 112:101.0 115:1102.0 116:390.0 117:725.0 118:517.0 119:408.0 120:84.0 121:46.0 124:45.0 125:62.0 126:75.0 127:90.0 129:76.0 130:465.0 131:555.0 132:12267.0 133:5498.0 134:1606.0 135:428.0 136:87.0 137:57.0 143:47.0 146:619.0 147:2457.0 148:383.0 149:146.0 155:44.0 160:312.0 161:83.0 1…				3203	7676	8463	3391	4912	2801	13238	5457	4222	2007	6907	6601	2185	6224	13879	9856	2859	9747	7235	3884	1775	6918	7483	4224	12902	2110	8900	4181	9012	6226	11687	2020	3732	10913	2365	3063	14139	7408	3254	5426	3055	6485
120665	1165455	311	120665	85:506.0 93:48.0 94:155.0 95:609.0 96:478.0 97:389.0 98:237.0 99:330.0 103:943.0 109:487.0 111:302.0 112:52.0 113:26.0 123:240.0 125:11.0 127:96.0 128:141.0 129:6527.0 130:810.0 131:212.0 134:18.0 135:69.0 137:95.0 138:63.0 140:78.0 141:111.0 142:252.0 143:56.0 151:64.0 153:39.0 155:489.0 156:63.0 158:67.0 171:29.0 180:27.0 201:54.0 219:51.0 235:24.0 252:244.0 261:13.0 284:91.0 296:29.0 305:29.0 …				2159	1239	1042	813	1390	1229	590	1211	778	826	995	1037	959	448	961	1498	1000	893	869	854	828	1280	1205	576	1508	1065	1278	1099	926	910	1377	815	1035	1216	673	1190	666	1173	1136	1024	1060	1028
120562	475084	98	120562	98:6741.0 100:212.0 101:112.0 102:564.0 103:798.0 104:118.0 114:18.0 115:31.0 117:125.0 125:62.0 126:139.0 129:186.0 130:232.0 143:65.0 144:151.0 147:222.0 154:45.0 170:105.0 171:760.0 172:143.0 173:85.0 178:18.0 185:41.0 187:151.0 195:21.0 200:1249.0 201:189.0 208:36.0 213:37.0 215:54.0 217:52.0 224:22.0 225:32.0 228:32.0 230:27.0 231:23.0 236:30.0 238:16.0 248:43.0 250:19.0 252:18.0 258:33.0 26…				12014	9550	19431	7307	18174	7827	13754	11829	11537	7944	10533	19583	9652	9999	21691	20432	11173	19651	14149	12580	9449	11705	11621	7703	45128	10051	15679	18759	11905	16705	18417	9627	11172	20054	7690	10240	21991	10911	7146	11041	12332	15264
119167	926703	132	119167	85:157.0 86:158.0 87:118.0 88:126.0 89:972.0 90:87.0 91:1314.0 92:114.0 94:72.0 95:82.0 98:76.0 99:85.0 100:175.0 101:208.0 102:93.0 103:3884.0 104:626.0 105:1078.0 106:50.0 107:87.0 108:49.0 111:55.0 113:98.0 114:96.0 115:99.0 116:176.0 117:1633.0 118:286.0 119:238.0 120:78.0 121:51.0 124:37.0 125:59.0 128:187.0 129:434.0 130:574.0 131:424.0 132:4126.0 133:1177.0 134:88.0 135:155.0 136:56.0 137:…				6159	7306	2508	4405	2935	7019	1458	3588	3018	4799	4728	3604	4603	5961	4102	3449	6296	6428	1444	4849	7584	4505	3822	3911	4035	2505	2653	2890	3116	3406	2919	5311	3176	2990	5314	4629	3087	2158	4130	4404	8618	7337
119129	750680	103	119129	85:168.0 86:286.0 88:467.0 89:644.0 90:85.0 91:64.0 94:39.0 95:120.0 96:90.0 99:47.0 101:213.0 102:104.0 103:5514.0 104:326.0 105:253.0 106:49.0 107:79.0 108:38.0 110:40.0 111:60.0 114:165.0 115:131.0 116:204.0 118:63.0 119:164.0 120:26.0 121:24.0 122:18.0 123:31.0 125:51.0 126:73.0 128:74.0 130:231.0 131:171.0 133:734.0 134:124.0 137:13.0 139:46.0 140:39.0 141:55.0 142:405.0 143:241.0 144:53.0 1…				4792	5011	1772	6225	1944	3952	1781	3000	3862	1521	1686	503	4309	2474	7868	2743	3079	6227	1053	2625	7530	1694	2571	1566	978	1954	2432	1723	1141	1447	1992	1785	2582	1550	1484	702	4626	3359	319	1150	4935	2206
119066	740885	117	119066	85:299.0 86:105.0 87:57.0 89:281.0 90:48.0 93:175.0 94:43.0 95:592.0 97:483.0 98:301.0 99:201.0 101:67.0 102:27.0 105:209.0 107:153.0 109:132.0 110:51.0 111:263.0 112:37.0 113:31.0 116:455.0 117:8282.0 118:603.0 119:260.0 121:83.0 123:134.0 124:36.0 125:42.0 129:3583.0 130:425.0 131:1100.0 132:2893.0 133:622.0 134:157.0 135:91.0 136:40.0 138:24.0 143:160.0 144:22.0 145:1892.0 146:216.0 159:133.0 …				2369	1780	2421	3126	4128	2451	3150	1365	1528	2491	3068	1557	1359	2909	4692	2032	2347	2223	4082	1909	3722	1703	2905	2478	1741	2219	3076	2260	2200	4697	3211	1337	3144	1850	1259	1621	2352	1782	2587	2814	1441	2386
119054	958948	204	119054	85:889.0 86:270.0 87:430.0 88:294.0 89:543.0 90:189.0 91:378.0 92:59.0 93:87.0 94:122.0 95:337.0 96:106.0 97:454.0 98:130.0 99:582.0 101:2305.0 102:493.0 103:7317.0 104:690.0 105:232.0 107:112.0 109:319.0 111:748.0 112:168.0 113:498.0 114:188.0 115:3136.0 116:1787.0 117:6097.0 118:622.0 119:477.0 120:85.0 122:29.0 123:110.0 125:207.0 127:615.0 128:519.0 129:9144.0 130:4347.0 131:5178.0 132:657.0 …				5096	6674	9891	5551	6581	8078	4737	4335	8466	3225	3213	5672	2226	3893	5224	4726	4670	7677	9913	5883	8015	4314	2791	7185	10440	2321	5039	14617	14280	11618	4336	1994	4115	3173	5516	3262	5527	4380	5372	5790	4176	4701
119026	944065	156	119026	85:158.0 86:61.0 87:182.0 88:193.0 89:1277.0 90:313.0 92:108.0 93:177.0 94:131.0 95:1127.0 96:994.0 97:385.0 98:266.0 99:14.0 100:249.0 101:36.0 102:716.0 103:6290.0 104:603.0 105:385.0 107:640.0 109:17.0 110:77.0 111:110.0 112:190.0 113:154.0 114:229.0 115:490.0 116:289.0 117:1638.0 118:358.0 119:203.0 121:63.0 122:16.0 123:359.0 124:106.0 125:82.0 126:273.0 127:43.0 128:388.0 129:977.0 130:267.…				1457	2317	2266	1343	1732	2169	670	1219	1728	1587	2286	2262	1388	1673	1948	1414	1508	1650	587	1733	2594	573	1009	1438	797	929	1399	1048	1775	947	1296	1134	1251	325	1483	2567	1649	961	1676	1469	1877	2242
119023	873486	103	119023	85:1196.0 86:984.0 87:1252.0 88:897.0 89:11086.0 90:889.0 91:655.0 94:448.0 95:879.0 96:13146.0 97:3627.0 98:6149.0 99:1476.0 100:1406.0 101:3508.0 102:1399.0 103:54929.0 104:5536.0 105:2860.0 106:592.0 107:1813.0 108:507.0 109:259.0 110:240.0 111:499.0 112:780.0 113:1463.0 114:1084.0 115:955.0 116:1138.0 117:11584.0 118:1226.0 119:1397.0 120:276.0 121:171.0 122:266.0 123:2227.0 124:287.0 125:248…				4607	8063	9172	5442	4706	7460	2391	4011	3759	5674	6606	3874	3279	6331	9354	4646	3880	5950	1787	5365	8228	2875	3148	7587	1795	1836	2951	3955	3211	3294	3531	4599	3680	2705	2975	7840	4865	2699	5026	3008	4871	2290
118995	592625	167	118995	88:150.0 93:278.0 94:977.0 95:1213.0 96:68.0 97:164.0 98:465.0 99:286.0 101:355.0 102:49.0 106:50.0 110:240.0 111:233.0 112:277.0 113:120.0 115:145.0 116:999.0 117:607.0 118:44.0 122:47.0 123:50.0 124:287.0 125:126.0 126:254.0 127:326.0 132:368.0 137:165.0 138:156.0 139:168.0 140:65.0 143:23.0 146:71.0 147:606.0 148:107.0 150:37.0 151:311.0 152:347.0 153:2045.0 154:211.0 156:66.0 157:39.0 158:36.…				1441	1805	1686	2125	1841	1086	1362	1034	1489	13226	1840	1843	1556	2331	1760	3520	6133	2881	1313	1323	2037	1691	1498	673	1518	1398	2615	723	1018	2499	4882	2981	7208	1975	2825	843	12290	5237	3336	3551	1436	1967
118869	597370	295	118869	85:1385.0 86:1429.0 87:108.0 88:66.0 89:2342.0 90:1021.0 91:2439.0 92:538.0 93:860.0 94:73.0 95:152.0 96:215.0 98:627.0 99:3468.0 100:17948.0 101:1245.0 102:511.0 103:5645.0 104:6319.0 105:2216.0 106:527.0 110:51.0 111:455.0 116:120.0 118:708.0 119:1801.0 120:368.0 121:1235.0 122:50.0 124:51.0 125:138.0 126:649.0 127:84.0 128:223.0 130:875.0 131:997.0 132:397.0 133:944.0 134:490.0 135:4192.0 136:…				422	656	622	816	718	604	1806	314	724	422	729	674	362	404	378	601	615	693	678	546	1096	1318	671	891	479	536	787	700	782	1002	730	455	669	731	1207	549	453	522	579	541	1509	501
118854	299280	104	118854	85:166.0 86:563.0 87:433.0 88:863.0 89:6818.0 90:482.0 91:186.0 96:254.0 100:1635.0 101:327.0 102:1353.0 103:1556.0 104:9261.0 105:943.0 106:382.0 114:351.0 115:370.0 116:3632.0 118:24.0 131:1222.0 133:1731.0 134:116.0 135:102.0 146:309.0 147:5571.0 148:1014.0 151:128.0 158:401.0 166:333.0 168:801.0 169:181.0 174:107.0 176:403.0 177:689.0 188:5078.0 189:760.0 190:299.0 192:26.0 204:2535.0 205:500…				3577	3402	3053	3290	3488	2469	4837	2798	3573	4567	6476	4883	9169	4227	9365	8973	10463	5432	3216	1798	4168	2080	2596	2452	2618	2461	3265	2364	3398	3296	2466	2980	3575	3434	2639	3077	2706	2285	2638	3914	11984	2456
117998	554418	102	117998	85:408.0 86:428.0 87:334.0 88:601.0 90:186.0 91:377.0 92:83.0 94:97.0 96:200.0 99:165.0 100:524.0 101:606.0 102:15593.0 103:1938.0 104:894.0 106:163.0 108:103.0 110:3828.0 111:219.0 112:118.0 113:30.0 118:172.0 120:44.0 121:33.0 125:133.0 127:468.0 129:271.0 130:1188.0 131:284.0 134:261.0 136:35.0 140:108.0 141:395.0 142:133.0 144:535.0 145:90.0 146:1130.0 149:946.0 154:66.0 156:327.0 157:121.0 1…				4462	4061	5521	3525	2571	4502	2049	3484	3610	2118	4035	2081	4580	4784	2540	7403	5645	3671	2222	4843	3959	3411	4672	3734	7134	4488	4272	3260	4591	4829	7798	3203	3461	8697	1953	2715	6658	4646	4254	3966	4115	3701
117984	499422	246	117984	85:741.0 86:335.0 87:306.0 88:168.0 89:87.0 97:67.0 99:211.0 100:390.0 101:284.0 102:143.0 103:768.0 105:86.0 111:53.0 112:18.0 113:208.0 114:358.0 115:512.0 116:393.0 117:1115.0 118:17.0 119:213.0 120:17.0 125:11.0 128:207.0 129:1746.0 130:470.0 131:285.0 133:921.0 134:33.0 135:101.0 136:39.0 140:34.0 141:33.0 143:403.0 144:170.0 145:122.0 146:39.0 147:2626.0 148:512.0 149:476.0 150:81.0 152:11.…				981	1748	1324	1048	914	1185	696	864	582	1073	748	1003	786	830	1048	803	1573	948	1871	724	791	1604	740	1019	1354	686	999	1513	975	1134	703	792	1734	473	2758	1051	2053	308	1150	749	549	1516
117489	1227506	311	117489	85:338.0 91:121.0 93:160.0 94:61.0 95:848.0 96:206.0 97:396.0 98:245.0 99:177.0 100:104.0 101:172.0 102:89.0 103:323.0 107:60.0 109:325.0 110:81.0 111:129.0 112:37.0 113:106.0 114:37.0 116:105.0 120:42.0 121:51.0 122:30.0 123:28.0 124:61.0 125:72.0 128:76.0 129:3306.0 130:425.0 131:159.0 137:50.0 138:22.0 139:26.0 140:17.0 142:217.0 143:106.0 145:25.0 154:44.0 155:265.0 156:85.0 157:110.0 158:23.…				745	1487	1152	751	910	1311	379	525	816	425	410	988	295	764	1001	463	532	783	201	630	558	1081	673	794	277	421	1050	503	1186	1245	485	769	534	1238	281	670	194	604	575	930	771	368
117213	1143992	129	117213	85:477.0 86:85.0 87:142.0 88:62.0 89:164.0 91:192.0 93:542.0 94:152.0 95:945.0 96:1235.0 97:1310.0 98:269.0 99:237.0 100:60.0 101:548.0 103:1170.0 104:98.0 105:154.0 107:347.0 108:111.0 109:755.0 110:348.0 111:199.0 112:55.0 113:271.0 114:34.0 115:214.0 116:530.0 117:525.0 121:584.0 122:107.0 123:344.0 124:259.0 125:94.0 127:141.0 129:6344.0 130:1427.0 131:985.0 132:133.0 134:47.0 135:375.0 137:9…				2928	4016	1966	464	2371	3318	2488	1392	1028	3141	1913	5098	2038	2216	3977	9323	2128	2660	2453	2094	2400	3254	2776	2491	2957	3071	2294	2322	2604	2137	3796	4529	2803	10760	2188	2291	3714	3315	3156	3530	1881	3869
112268	515249	98	112268	85:855.0 86:393.0 87:206.0 88:283.0 90:62.0 93:31.0 95:58.0 96:44.0 98:19435.0 99:1136.0 100:1785.0 101:428.0 102:72.0 104:1596.0 108:74.0 113:151.0 114:186.0 115:686.0 116:40.0 117:240.0 119:128.0 122:12.0 124:10.0 125:187.0 128:398.0 129:204.0 130:206.0 133:525.0 142:598.0 144:567.0 147:1080.0 148:392.0 149:47.0 156:1004.0 157:196.0 158:112.0 171:149.0 172:81.0 178:45.0 180:21.0 182:14.0 187:51…				3635	2735	4409	4426	3505	2685	941	9778	2446	1612	2568	2127	2410	4252	1883	1571	5161	1488	1157	2564	3416	1394	4193	2165	3925	6623	3302	2399	2267	3558	3093	9303	4532	2912	2869	2434	2339	8517	4372	4972	2249	2944
112264	385239	183	112264	85:1756.0 86:3785.0 87:724.0 88:526.0 90:132.0 91:143.0 92:82.0 94:46.0 95:95.0 97:736.0 100:708.0 101:312.0 102:704.0 103:330.0 105:28.0 107:142.0 108:68.0 109:79.0 110:441.0 112:120.0 113:1185.0 114:477.0 115:352.0 118:388.0 124:29.0 125:28.0 129:122.0 130:214.0 133:437.0 134:3107.0 135:549.0 136:115.0 138:102.0 139:18.0 140:270.0 142:50.0 143:254.0 144:82.0 145:85.0 146:95.0 147:1255.0 153:71.…				51116	27492	64276	33951	66549	53504	324723	56529	52252	87211	40352	135807	65947	42139	43761	214206	84546	207793	128210	55939	29911	128526	50453	31266	871656	123204	59064	129999	61976	113083	62441	88299	69010	71158	169694	100203	328974	61265	131850	50955	99888	37493
112261	695503	218	112261	85:145.0 86:105.0 87:189.0 88:70.0 89:161.0 91:101.0 96:47.0 97:66.0 98:70.0 99:71.0 100:1882.0 101:470.0 102:180.0 103:791.0 104:48.0 105:80.0 109:28.0 111:31.0 112:38.0 113:33.0 114:254.0 115:545.0 116:353.0 117:333.0 118:69.0 121:33.0 122:32.0 129:421.0 130:229.0 131:363.0 132:305.0 133:626.0 142:49.0 144:70.0 146:2624.0 147:2940.0 148:350.0 149:430.0 150:44.0 151:25.0 158:26.0 159:17.0 160:60…				7221	8102	8155	2119	2645	3858	2670	4165	4687	3908	5465	6232	5367	5653	13017	6112	5671	7806	3310	4780	11376	42612	4505	4768	12807	3773	4694	3567	4452	4190	6134	3964	4251	5522	55200	5766	7965	4938	4428	4565	6820	5112
111776	793451	174	111776	86:1613.0 87:117.0 97:10.0 100:526.0 101:125.0 102:199.0 108:17.0 117:332.0 119:23.0 124:14.0 129:371.0 130:205.0 131:636.0 132:36.0 133:155.0 134:19.0 135:31.0 136:36.0 147:762.0 149:111.0 158:33.0 159:9.0 162:49.0 174:4964.0 175:756.0 176:539.0 177:97.0 178:7.0 179:91.0 180:52.0 192:95.0 193:40.0 204:129.0 230:37.0 321:21.0 341:13.0 414:14.0 415:14.0 419:20.0 434:14.0 459:14.0 472:13.0 477:176.…				1829	868	965	631	927	1086	642	1208	665	1344	867	888	706	1624	1063	1052	1050	862	1117	1372	661	961	683	1126	723	1041	877	1282	805	1065	1040	1010	2125	967	678	1353	685	988	1179	974	906	678
111730	419171	102	111730	86:541.0 87:57.0 88:170.0 89:143.0 98:126.0 99:154.0 100:771.0 102:13441.0 103:1158.0 104:359.0 114:89.0 115:78.0 117:78.0 128:375.0 129:224.0 131:470.0 132:83.0 133:96.0 147:1167.0 156:1968.0 157:140.0 204:54.0 230:50.0 246:18.0 261:58.0 329:17.0				1189	795	1419	626	937	1264	5656	1564	1177	3021	1424	2868	1564	2017	2116	4444	3431	4351	2437	2450	1819	1770	727	510	3543	2530	947	1156	1086	1815	914	2023	1902	865	3312	1614	2211	1499	3754	1250	5053	675
111399	635467	140	111399	85:888.0 86:375.0 87:450.0 88:165.0 90:535.0 91:478.0 92:1435.0 93:20172.0 94:2203.0 95:343.0 96:67.0 97:423.0 98:233.0 99:3379.0 100:140.0 101:1231.0 102:447.0 104:977.0 105:788.0 106:172.0 107:253.0 108:125.0 109:82.0 111:639.0 112:1928.0 113:632.0 114:332.0 116:186.0 119:911.0 121:331.0 123:71.0 124:361.0 125:671.0 126:6046.0 127:254.0 128:2015.0 130:183.0 131:314.0 133:169.0 135:245.0 136:136…				463	3503	5282	2122	2241	2087	27102	54914	43688	24127	30214	69952	20999	52720	52236	30895	22436	59311	42818	48848	52131	1353	2764	1371	2564	1944	2868	1581	6545	2197	27319	19354	12893	22697	9451	14279	1632	32826	20271	41563	32919	21954
111162	696139	280	111162	97:56.0 98:43.0 99:51.0 100:177.0 111:120.0 114:30.0 115:41.0 117:123.0 119:67.0 121:31.0 125:54.0 130:122.0 132:142.0 137:39.0 145:41.0 147:133.0 151:16.0 153:9.0 157:8.0 158:80.0 159:25.0 160:112.0 162:17.0 165:56.0 169:26.0 171:32.0 172:84.0 173:82.0 176:22.0 177:21.0 180:41.0 181:69.0 187:10.0 190:186.0 192:348.0 193:87.0 194:31.0 197:11.0 199:28.0 206:92.0 208:87.0 212:11.0 216:33.0 220:47.0…				578	797	625	358	477	440	333	1196	960	617	1473	1113	683	2081	981	823	3164	1511	761	1113	859	227	602	610	567	414	712	766	684	561	786	805	1040	241	422	571	500	462	1272	1521	1473	417
110895	815650	105	110895	85:6088.0 86:1139.0 87:3166.0 88:844.0 89:1142.0 90:1293.0 91:2598.0 92:2468.0 93:1501.0 94:2295.0 95:930.0 96:994.0 97:2632.0 98:496.0 99:644.0 100:1266.0 101:602.0 102:481.0 103:960.0 104:1347.0 105:26749.0 106:3695.0 107:2849.0 108:748.0 109:4093.0 110:16323.0 111:1521.0 112:1107.0 113:759.0 114:160.0 115:720.0 116:322.0 117:1000.0 118:562.0 119:694.0 120:811.0 121:1243.0 122:2506.0 123:904.0 …				1432	458	637	639	1256	651	931	1453	1861	1248	1661	2027	1303	2005	2311	1758	1251	1485	1401	1214	1355	820	815	737	1009	858	1147	1412	1227	838	406	888	605	965	966	1570	775	536	1115	1919	2995	1137
110890	307582	140	110890	88:163.0 90:4320.0 93:728.0 97:2121.0 98:127.0 110:2517.0 112:1449.0 121:36.0 128:117.0 129:320.0 139:20.0 140:38167.0 141:1600.0 142:105.0 145:48.0 147:720.0 155:82.0 173:33.0 180:38.0 219:142.0 232:19.0 234:40.0 238:21.0 250:17.0 253:23.0 272:40.0 353:21.0 375:18.0 382:36.0 460:17.0				1388	1506	4317	1375	1351	1616	12360	14455	12595	7181	10323	18511	7703	17464	30008	12266	6287	19662	13431	38724	7425	1437	1165	1421	1953	1098	2059	1027	1544	1443	1307	1156	1134	1245	2139	5741	1270	1016	18358	13292	6832	1116
110889	423283	140	110889	86:56.0 87:520.0 90:4760.0 91:556.0 93:109.0 95:101.0 96:141.0 97:2680.0 101:5.0 103:504.0 104:56.0 106:74.0 107:91.0 108:285.0 110:6264.0 111:233.0 112:2455.0 114:101.0 115:558.0 116:121.0 117:169.0 119:102.0 123:24.0 128:559.0 129:133.0 134:281.0 135:168.0 136:46.0 140:37991.0 141:8440.0 142:1809.0 144:112.0 146:24.0 156:48.0 164:18.0 165:24.0 171:460.0 172:549.0 174:23.0 178:30.0 184:242.0 186…				1254	1861	5069	769	1371	1452	7229	5250	2991	1369	2279	7521	1120	4783	10189	2662	1616	3842	5251	24828	1405	838	1027	963	1638	678	1195	1083	1440	1131	926	750	1197	1089	1172	2280	1561	1135	4947	4947	1098	760
110881	314348	186	110881	88:18472.0 89:2189.0 90:1578.0 91:18346.0 92:5987.0 93:2499.0 95:357.0 97:3844.0 106:549.0 107:29795.0 108:2530.0 109:2349.0 110:95294.0 111:2825.0 120:300.0 121:147.0 122:162.0 124:140.0 125:1266.0 132:1244.0 136:581.0 137:153.0 139:38.0 140:3744.0 141:435.0 142:1519.0 143:1288.0 152:847.0 162:145.0 166:27.0 167:154.0 168:38.0 171:1862.0 173:29.0 177:399.0 178:41.0 179:71.0 185:238.0 186:151722.…				673	1165	3708	553	828	769	18187	27070	14461	7866	11551	37691	7077	28469	43053	12117	7570	28302	18116	56406	15185	678	726	788	1175	454	1372	860	1336	589	438	319	565	615	2735	5148	601	514	21434	25663	9144	829
110873	548518	91	110873	86:154.0 87:839.0 88:586.0 89:206.0 90:417.0 91:14153.0 92:635.0 93:1103.0 94:79.0 95:98.0 96:52.0 98:50.0 99:658.0 100:148.0 101:374.0 102:1280.0 103:1482.0 104:298.0 105:4905.0 106:2423.0 107:609.0 108:273.0 109:80.0 110:42.0 111:123.0 112:66.0 113:216.0 114:201.0 115:509.0 116:144.0 117:2813.0 118:341.0 119:1636.0 120:175.0 121:123.0 123:57.0 124:25.0 125:49.0 127:74.0 128:100.0 129:186.0 131:…				2783	1469	3037	835	1570	1223	12518	25603	18896	7263	8125	25562	6258	18593	19491	8009	3962	28117	19840	17098	9844	908	1394	1407	1596	931	1541	1021	1686	1339	1175	947	1080	3500	2739	3864	2642	942	6829	15272	8412	2954
110842	453300	180	110842	85:64.0 88:177.0 89:73.0 90:67.0 91:458.0 92:395.0 93:90.0 94:79.0 96:88.0 97:70.0 100:203.0 101:44.0 104:73.0 105:85.0 106:2022.0 107:1301.0 108:244.0 109:62.0 110:2941.0 111:209.0 112:34.0 113:63.0 114:40.0 115:42.0 118:335.0 119:673.0 120:158.0 121:58.0 122:93.0 125:33.0 127:96.0 128:107.0 129:32.0 133:63.0 134:4247.0 135:462.0 136:507.0 137:33.0 141:62.0 143:137.0 145:22.0 149:94.0 150:229.0 …				525	383	1404	592	518	584	3357	4741	2859	1782	1913	6651	1547	5864	7167	2262	2152	4736	3503	9599	2067	380	185	376	639	306	611	550	612	305	377	362	406	502	958	1407	444	294	4746	3824	1786	322
110809	456615	181	110809	89:132.0 90:1282.0 91:3532.0 92:1324.0 93:1129.0 94:2304.0 95:950.0 96:767.0 97:490.0 98:779.0 101:222.0 102:534.0 104:637.0 105:813.0 106:1670.0 107:367.0 108:283.0 109:552.0 110:105.0 111:187.0 112:75.0 115:297.0 116:173.0 118:357.0 119:737.0 120:537.0 121:239.0 122:356.0 123:142.0 124:888.0 125:117.0 126:113.0 127:136.0 128:63.0 129:96.0 130:218.0 132:1036.0 134:953.0 135:148.0 136:844.0 137:2…				833	730	1029	384	802	940	2346	1021	1710	374	3968	2431	1986	6159	3381	1086	2834	5127	6737	5522	16471	437	518	634	607	773	1206	751	821	1063	508	369	407	779	3036	1971	529	511	1972	7549	5125	791
110805	696068	110	110805	85:990.0 86:638.0 87:681.0 88:769.0 90:749.0 91:2832.0 92:16888.0 93:17018.0 94:15829.0 95:1747.0 96:1112.0 97:3277.0 98:414.0 99:372.0 101:392.0 102:195.0 103:11418.0 104:8514.0 105:6174.0 106:12369.0 107:2735.0 108:1909.0 109:2186.0 110:60023.0 111:3937.0 112:640.0 113:378.0 114:215.0 115:333.0 118:1450.0 119:2402.0 120:1469.0 121:2971.0 122:1485.0 123:842.0 124:2158.0 125:691.0 126:1089.0 127:…				806	950	1251	460	701	637	2281	3065	2067	2403	2068	3454	2514	3857	6676	2032	2767	3655	1707	3145	4973	768	465	567	670	581	894	987	889	706	637	951	467	684	1297	1610	652	708	2301	2312	2517	707
110625	532786	218	110625	86:277.0 87:42.0 88:36.0 90:74.0 92:29.0 93:322.0 94:24.0 95:95.0 96:80.0 98:81.0 100:4239.0 101:559.0 103:309.0 105:77.0 107:65.0 114:344.0 115:3869.0 116:824.0 117:363.0 118:81.0 119:42.0 120:67.0 121:29.0 122:83.0 124:26.0 127:26.0 130:653.0 131:393.0 132:484.0 133:290.0 134:119.0 135:93.0 137:71.0 138:27.0 144:65.0 145:52.0 146:769.0 147:2411.0 148:822.0 149:177.0 150:56.0 151:47.0 153:44.0 1…				1011	1165	1089	858	1049	815	597	1627	1890	1504	2490	3273	881	1968	1985	1263	2316	2295	1388	1759	2673	1078	730	1459	1142	1113	1468	812	1056	1234	877	1015	1305	644	1160	803	769	882	1103	1945	3370	1173
110612	715649	172	110612	85:330.0 86:1726.0 87:243.0 88:355.0 94:50.0 96:50.0 98:208.0 99:313.0 100:5409.0 101:653.0 102:1493.0 103:1102.0 109:175.0 110:25.0 111:17.0 112:149.0 113:66.0 114:598.0 115:1470.0 116:2400.0 119:179.0 126:193.0 127:112.0 128:1079.0 129:2249.0 130:738.0 131:1290.0 132:273.0 133:1719.0 134:182.0 135:55.0 137:42.0 140:81.0 141:28.0 142:597.0 143:111.0 144:743.0 145:20.0 146:191.0 147:8879.0 148:12…				1112	2397	1213	1678	3807	3074	4974	2009	2173	3471	1323	2465	1976	1844	2009	3001	3306	2545	3913	623	5251	3140	988	4457	4281	1704	4143	2314	1254	2719	2032	1570	1849	2723	1458	1559	2349	2447	3892	1730	3779	1410
110607	521860	274	110607	85:953.0 86:1061.0 87:554.0 88:86.0 89:271.0 90:51.0 91:68.0 92:56.0 94:368.0 95:373.0 96:667.0 97:931.0 98:265.0 99:464.0 100:4433.0 101:690.0 102:501.0 103:1012.0 104:119.0 105:378.0 106:81.0 107:92.0 110:112.0 111:150.0 112:12174.0 113:1024.0 114:348.0 115:858.0 116:266.0 117:1573.0 118:245.0 119:394.0 120:70.0 121:65.0 122:36.0 123:18.0 124:34.0 125:84.0 126:169.0 127:173.0 128:61.0 129:1991.…				382	424	637	837	360	370	1831	344	1122	1669	433	797	378	274	796	375	514	577	488	552	447	495	604	810	930	378	2286	575	1140	2380	646	435	803	291	467	364	483	1037	1478	755	378	1891
110605	942103	204	110605	85:955.0 86:485.0 87:611.0 88:421.0 89:2443.0 90:1100.0 91:326.0 92:222.0 93:289.0 94:770.0 95:315.0 96:564.0 97:344.0 98:434.0 99:879.0 100:1256.0 101:2376.0 102:1082.0 103:8533.0 104:842.0 105:571.0 106:355.0 107:808.0 108:386.0 109:337.0 110:219.0 111:489.0 112:537.0 113:1046.0 114:526.0 115:2329.0 116:3263.0 117:5691.0 118:868.0 119:832.0 120:256.0 121:184.0 122:132.0 123:171.0 124:316.0 125:…				1121	1094	2141	2218	1946	2943	664	550	3019	3263	1721	1832	1353	980	1404	572	2132	2642	872	1121	6058	706	1431	1134	1407	904	4022	1585	2332	3533	1664	797	1938	497	16738	1462	15739	1516	3195	1434	1184	6325
110604	614185	217	110604	85:43.0 87:614.0 88:996.0 89:1469.0 90:94.0 99:363.0 101:1687.0 102:675.0 103:8232.0 104:749.0 105:449.0 106:15.0 109:223.0 113:953.0 115:807.0 116:256.0 117:3130.0 118:379.0 119:675.0 120:10.0 121:60.0 127:538.0 128:79.0 129:7760.0 130:910.0 131:2708.0 132:353.0 133:5993.0 134:485.0 135:534.0 136:59.0 137:37.0 139:42.0 140:269.0 141:1564.0 142:663.0 143:2603.0 144:392.0 145:368.0 147:25668.0 148…				4455	6326	13703	11296	8085	12949	2387	873	10830	12882	6233	14101	1432	1071	26289	2140	5948	11167	4645	1618	28226	3410	2682	6578	4625	3031	13559	2469	8259	18132	7197	2256	6123	2693	1701	2125	5278	5365	9218	5867	6018	22691
110573	857857	131	110573	85:143.0 86:87.0 89:80.0 90:40.0 91:277.0 92:60.0 93:111.0 94:41.0 95:45.0 96:171.0 97:256.0 98:41.0 99:118.0 100:319.0 101:58.0 102:42.0 104:12.0 107:24.0 108:36.0 109:15.0 110:134.0 111:71.0 112:54.0 114:31.0 115:689.0 116:4079.0 117:434.0 118:117.0 119:54.0 120:26.0 121:20.0 122:16.0 124:50.0 125:8.0 126:35.0 127:84.0 128:1140.0 129:256.0 130:67.0 131:7694.0 132:865.0 133:371.0 134:42.0 138:38…				1248	4650	3045	4460	3545	4335	4074	2352	4065	1899	3796	5173	1640	3338	3904	2327	2425	4296	5221	3550	4109	2619	2649	4011	2645	3906	5313	2849	5773	5026	3413	2400	2504	3440	3814	3060	2362	2957	5522	2839	5085	3860
110429	1046717	268	110429	85:259.0 86:50.0 89:38.0 90:43.0 91:248.0 92:55.0 93:80.0 95:85.0 97:120.0 98:23.0 99:109.0 101:88.0 103:170.0 104:62.0 105:182.0 106:53.0 107:77.0 109:28.0 111:52.0 112:23.0 113:28.0 114:38.0 116:45.0 117:184.0 119:172.0 121:54.0 122:32.0 123:23.0 124:56.0 127:96.0 129:100.0 131:81.0 133:706.0 134:72.0 135:122.0 137:57.0 138:39.0 141:48.0 142:52.0 143:66.0 147:618.0 148:161.0 149:71.0 150:46.0 1…				1493	1081	1847	575	1120	1054	274	2817	919	403	1304	2110	189	1365	1831	539	1810	631	462	2268	902	424	1117	683	1319	775	681	397	900	900	1373	1393	1587	2485	398	1534	616	1361	1016	1651	1989	691
110360	1099106	268	110360	85:136.0 91:168.0 97:64.0 99:34.0 105:41.0 106:16.0 109:61.0 112:29.0 115:84.0 119:136.0 127:27.0 128:38.0 133:212.0 135:45.0 141:38.0 142:41.0 147:496.0 157:52.0 163:34.0 164:31.0 165:35.0 167:36.0 169:41.0 172:17.0 173:21.0 177:80.0 179:82.0 180:46.0 193:179.0 251:52.0 252:51.0 253:249.0 254:35.0 267:442.0 268:4292.0 269:827.0 270:246.0 271:55.0 281:234.0 282:149.0 310:55.0 311:25.0 354:12.0 37…				1057	1026	1736	768	1602	947	477	5776	1183	372	2388	5321	362	1196	1532	588	3621	1411	361	3263	978	424	1281	813	1668	953	367	803	1114	2361	1639	3080	2644	6778	457	2405	521	2227	2444	3728	3081	684
110355	623532	174	110355	85:242.0 86:1986.0 87:252.0 88:134.0 89:32.0 90:30.0 97:49.0 98:80.0 99:37.0 101:121.0 102:448.0 103:257.0 104:43.0 105:64.0 113:95.0 114:133.0 115:153.0 117:803.0 118:80.0 119:98.0 124:38.0 130:221.0 131:154.0 132:108.0 133:277.0 138:18.0 139:37.0 144:164.0 145:41.0 146:83.0 147:1050.0 148:89.0 149:136.0 157:152.0 159:15.0 160:98.0 161:28.0 174:4257.0 175:535.0 176:452.0 177:101.0 187:36.0 188:2…				1622	1149	1792	915	1417	1005	2891	1328	858	1050	1081	513	1110	1296	1284	1662	1076	1581	1088	1363	1040	1208	2201	794	1902	1384	1449	1030	1049	1387	1933	2054	1722	1246	1002	1391	1257	1015	1262	895	1515	1757
110328	389635	166	110328	86:334.0 89:65.0 90:62.0 91:1163.0 92:48.0 94:151.0 96:2187.0 97:399.0 98:621.0 100:840.0 101:52.0 103:159.0 104:915.0 105:109.0 109:50.0 110:844.0 111:50.0 114:88.0 116:518.0 118:96.0 120:398.0 121:162.0 122:51.0 124:48.0 125:37.0 128:254.0 130:78.0 134:92.0 137:124.0 139:139.0 140:26.0 142:494.0 143:423.0 144:325.0 145:66.0 146:1318.0 147:1049.0 151:40.0 155:164.0 166:4486.0 167:314.0 170:2273.…				4708	3469	7619	2081	4492	2751	4025	4469	2824	2561	5561	5389	2946	2702	7780	5897	4731	5127	2261	3685	3581	5350	4673	3449	10065	3772	5306	4054	3646	5877	6303	4083	5560	6214	4463	4243	5051	5150	4951	2825	7980	6033
110321	532288	203	110321	86:586.0 88:140.0 89:12452.0 90:1814.0 91:1321.0 99:1097.0 102:389.0 104:68.0 105:149.0 108:144.0 113:7512.0 114:1371.0 116:2022.0 118:161.0 120:228.0 121:205.0 122:89.0 127:205.0 130:750.0 131:986.0 137:29.0 138:101.0 142:256.0 144:1049.0 145:286.0 146:1125.0 153:64.0 155:2411.0 157:826.0 160:284.0 161:579.0 162:98.0 163:126.0 167:58.0 169:84.0 172:5418.0 173:825.0 174:5841.0 175:702.0 176:237.0…				758	1541	314	580	1197	1619	1298	1077	601	1034	1982	1186	1004	1610	1886	976	383	1251	849	924	608	345	935	1336	1231	1294	1425	389	766	645	928	1128	1047	581	366	2059	583	841	1329	1250	1652	676
110268	828621	98	110268	85:6222.0 86:111.0 98:3384.0 100:27.0 111:30.0 112:109.0 140:202.0 154:188.0 168:34.0 338:12.0 340:14.0				1162	1624	1669	1480	1263	1841	929	946	408	1398	1601	2394	1205	816	1063	1458	912	1509	464	1101	1093	1124	2162	771	697	1027	1407	1360	1545	1392	2166	1471	1016	1965	586	1239	1062	1277	1297	1260	1370	2107
110189	894559	174	110189	85:233.0 86:7873.0 87:1113.0 88:299.0 94:49.0 97:35.0 98:314.0 99:57.0 100:9516.0 101:1255.0 102:1023.0 106:21.0 108:212.0 109:178.0 111:45.0 112:213.0 114:227.0 115:588.0 116:687.0 118:71.0 119:90.0 126:34.0 128:1135.0 129:1015.0 130:1300.0 131:1203.0 132:372.0 133:607.0 134:161.0 135:403.0 140:111.0 141:23.0 142:839.0 143:218.0 144:205.0 146:408.0 147:1503.0 148:446.0 154:563.0 156:2083.0 157:1…				694	600	994	497	2664	586	393	1140	895	281	877	610	596	744	610	1344	965	485	532	875	534	333	1031	477	826	792	1284	1130	944	675	783	1166	1273	709	336	1005	989	946	1106	735	567	1312
110170	995815	218	110170	85:158.0 86:459.0 87:291.0 88:173.0 89:477.0 90:122.0 91:229.0 93:55.0 95:151.0 96:169.0 97:127.0 98:392.0 99:67.0 100:383.0 101:873.0 102:363.0 103:3484.0 104:115.0 105:264.0 108:56.0 110:106.0 113:95.0 114:294.0 115:209.0 116:3970.0 117:2215.0 118:526.0 119:78.0 120:42.0 124:27.0 125:275.0 127:169.0 128:648.0 129:911.0 130:483.0 131:279.0 133:1002.0 134:94.0 137:59.0 138:128.0 139:41.0 140:109.…				587	599	529	222	456	983	375	131	314	123	201	212	269	188	210	579	781	212	309	795	220	178	522	154	457	322	308	601	630	448	492	506	372	473	150	517	355	351	294	626	124	151
110027	881049	167	110027	85:643.0 86:317.0 90:183.0 93:485.0 94:865.0 95:634.0 96:162.0 97:480.0 98:486.0 99:306.0 100:3686.0 101:1707.0 102:5748.0 104:426.0 105:758.0 106:139.0 107:261.0 108:158.0 109:260.0 110:1711.0 111:384.0 112:851.0 114:135.0 115:1270.0 116:699.0 117:484.0 118:273.0 120:218.0 121:573.0 122:231.0 123:144.0 124:93.0 125:491.0 126:462.0 127:166.0 128:116.0 130:585.0 131:591.0 132:507.0 133:449.0 134:8…				290	446	456	700	665	644	200	571	638	1176	459	559	482	719	449	710	895	476	341	630	500	358	732	493	894	428	882	424	796	594	740	976	874	448	369	860	1000	959	883	587	514	669
110013	823823	117	110013	86:5239.0 87:624.0 88:109.0 89:2311.0 90:192.0 91:150.0 93:151.0 94:131.0 95:140.0 96:30.0 98:214.0 99:273.0 100:2601.0 101:1397.0 102:1256.0 103:8399.0 104:616.0 105:468.0 107:144.0 108:100.0 112:428.0 113:447.0 114:454.0 115:1048.0 116:1237.0 117:20148.0 118:1690.0 119:840.0 120:27.0 122:48.0 123:39.0 124:65.0 127:172.0 128:1071.0 129:2336.0 130:1264.0 131:2376.0 132:562.0 133:2715.0 134:304.0 …				1272	7980	2722	4162	6206	577	10118	2818	5727	6037	6566	2159	2051	3789	292	5481	2110	5568	5147	4509	2108	4238	5311	6373	384	5740	5344	5749	7635	6127	6806	1272	4293	4678	3085	14435	2776	7450	4129	4586	6324	4933
110008	983135	174	110008	85:1475.0 86:13278.0 87:1643.0 88:1267.0 89:6896.0 90:603.0 91:403.0 92:123.0 93:308.0 94:1728.0 95:1019.0 96:12279.0 97:1548.0 98:1247.0 99:633.0 100:9059.0 101:3188.0 102:4684.0 103:38597.0 104:3628.0 105:1475.0 106:407.0 107:317.0 108:242.0 109:178.0 110:209.0 111:129.0 112:2323.0 113:974.0 114:1440.0 115:889.0 116:3799.0 117:11926.0 118:1536.0 119:851.0 120:263.0 121:344.0 122:117.0 123:871.0…				762	593	982	626	778	862	1147	913	1046	1849	599	638	1006	950	849	1216	599	850	272	911	255	764	298	810	906	660	579	677	730	633	511	577	760	786	699	1144	1026	435	732	735	692	245
109990	561379	138	109990	85:171.0 90:83.0 91:2140.0 92:449.0 93:273.0 94:269.0 95:312.0 96:681.0 97:136.0 98:59.0 104:1153.0 105:1277.0 106:322.0 108:253.0 109:3123.0 110:507.0 111:5671.0 112:234.0 113:202.0 118:50.0 121:31.0 122:114.0 123:559.0 124:4196.0 125:587.0 126:185.0 136:1106.0 137:721.0 138:7728.0 139:435.0 140:215.0 150:47.0 151:138.0 152:2488.0 153:137.0 199:1296.0 200:89.0 201:59.0				897	842	3888	867	775	974	8988	8092	8264	8955	11060	8367	11071	10213	17871	11661	14464	10798	6786	9530	17493	772	739	515	1017	752	932	967	1538	560	354	393	570	736	3391	7018	530	652	6809	9098	11379	405
109435	628486	160	109435	86:94.0 87:93.0 89:601.0 90:39.0 94:17.0 99:22.0 101:300.0 102:240.0 105:632.0 106:67.0 114:179.0 115:127.0 116:55.0 117:974.0 118:160.0 119:100.0 122:23.0 128:82.0 130:131.0 131:183.0 132:124.0 133:777.0 134:142.0 135:61.0 142:40.0 143:228.0 145:70.0 147:1950.0 148:114.0 149:352.0 150:79.0 160:3521.0 161:315.0 162:208.0 166:20.0 168:38.0 171:31.0 173:28.0 174:35.0 175:28.0 178:38.0 179:27.0 180:…				2352	4568	15467	3189	1979	6191	20974	45394	33409	44486	44682	85465	81126	95768	185440	60830	42714	107694	27768	76289	129309	2927	1161	1484	3873	2456	2892	2483	4194	1596	2015	1727	1578	1486	12704	35561	3139	1548	36937	41795	56191	2733
109401	533535	102	109401	85:933.0 86:579.0 87:297.0 88:468.0 89:228.0 90:243.0 91:61.0 94:238.0 96:39.0 98:316.0 99:80.0 100:417.0 101:142.0 102:11005.0 103:1251.0 104:502.0 105:48.0 107:93.0 110:123.0 111:222.0 112:140.0 114:260.0 116:247.0 117:82.0 118:71.0 120:36.0 122:31.0 128:724.0 129:146.0 130:358.0 131:340.0 132:169.0 137:32.0 138:50.0 139:18.0 140:68.0 141:75.0 142:392.0 143:234.0 144:482.0 145:138.0 146:40.0 14…				1209	996	2118	2033	2776	3848	998	1440	1096	18205	4867	2681	6589	3311	1808	3897	6328	2706	1651	1704	14912	2945	1322	2424	1495	8767	1415	4154	1324	6253	1817	3870	3257	1366	7207	2567	2972	1400	5376	1293	11925	1378
109395	594563	136	109395	85:542.0 87:435.0 88:336.0 91:133.0 92:76.0 93:235.0 94:247.0 95:161.0 96:149.0 97:185.0 98:77.0 100:117.0 101:256.0 102:115.0 106:156.0 107:33.0 108:325.0 109:1609.0 110:216.0 114:91.0 118:169.0 119:246.0 122:66.0 123:98.0 124:147.0 128:26.0 135:158.0 136:4601.0 137:2585.0 138:533.0 139:54.0 145:202.0 146:72.0 148:179.0 149:264.0 150:275.0 151:306.0 152:3101.0 153:371.0 154:232.0 158:27.0 159:45…				875	1190	4156	1123	882	1142	6687	9338	9512	11598	17330	10539	12964	21574	19035	12362	22685	29640	12564	10126	43447	1600	816	494	899	612	1140	912	1930	809	597	515	1055	850	6560	7362	581	674	12651	15294	16136	340
109386	542775	204	109386	85:154.0 86:147.0 89:833.0 91:127.0 94:33.0 95:40.0 98:183.0 99:112.0 100:268.0 101:919.0 102:125.0 103:4123.0 104:411.0 105:159.0 110:296.0 113:77.0 114:97.0 115:131.0 116:352.0 117:3335.0 118:304.0 119:258.0 129:917.0 130:319.0 131:918.0 132:80.0 133:1729.0 134:292.0 144:52.0 147:5348.0 148:1055.0 149:274.0 151:36.0 157:297.0 158:223.0 159:40.0 163:57.0 168:35.0 172:786.0 173:181.0 175:93.0 177…				1359	1865	3165	2405	1662	2304	1736	1220	1738	2176	2783	1742	1341	3904	4763	1590	1190	2175	1341	2341	3903	2863	2414	229	3882	1943	1173	1232	1665	1285	3457	1803	1305	1588	2842	2930	3300	1915	2373	1977	3298	1467
108834	592869	138	108834	85:2232.0 89:153.0 90:237.0 91:3762.0 92:915.0 93:1050.0 94:657.0 95:854.0 96:1523.0 97:797.0 98:222.0 99:468.0 104:3134.0 105:3702.0 106:655.0 107:97.0 108:297.0 109:2855.0 110:934.0 111:15427.0 112:1251.0 113:1126.0 122:870.0 123:1437.0 124:7196.0 125:1568.0 126:555.0 127:315.0 128:88.0 134:74.0 138:14492.0 139:1205.0 140:818.0 141:282.0 151:389.0 152:3612.0 153:699.0 154:344.0 155:482.0 156:78…				607	847	2752	769	916	1368	8514	10825	9673	15125	16406	16061	15679	17385	19508	15381	17164	19845	9546	11425	34075	713	557	390	788	968	1307	971	1297	781	446	671	690	650	4513	6653	582	632	10652	11802	25305	645
108829	783390	246	108829	88:61.0 89:260.0 91:179.0 92:75.0 93:288.0 94:23.0 99:78.0 102:445.0 103:267.0 104:195.0 106:183.0 107:53.0 114:70.0 115:117.0 116:319.0 117:254.0 122:41.0 127:398.0 128:722.0 129:1601.0 130:496.0 132:252.0 133:127.0 134:42.0 135:121.0 136:38.0 137:32.0 138:22.0 141:159.0 142:261.0 143:628.0 144:687.0 145:118.0 146:59.0 148:228.0 150:27.0 152:30.0 154:58.0 155:53.0 159:55.0 164:16.0 166:22.0 167:…				538	525	760	433	563	510	3156	1215	1613	1439	1050	1176	1466	1395	3164	1954	768	1637	2528	1164	697	466	536	407	570	194	576	641	867	498	503	210	243	419	1251	1081	1046	1140	937	980	1116	2923
108825	762249	110	108825	85:5128.0 86:1842.0 87:6260.0 88:845.0 89:569.0 90:789.0 91:2887.0 92:12955.0 93:9529.0 94:8827.0 95:2731.0 96:2538.0 97:3541.0 98:1619.0 99:534.0 100:678.0 101:430.0 102:392.0 103:402.0 104:5690.0 105:5445.0 106:18646.0 107:4045.0 108:1583.0 109:1883.0 110:24162.0 111:4122.0 112:1270.0 113:568.0 114:566.0 115:278.0 116:311.0 118:1048.0 119:2101.0 120:1983.0 121:5104.0 122:2165.0 123:1852.0 124:2…				389	88	4070	1098	1490	1747	16074	26886	15743	17843	24699	30668	20403	36099	45828	21107	23108	41756	13960	24907	52821	827	901	840	1239	330	1122	657	1775	1566	716	645	1288	1089	7317	1956	1231	1078	15101	23794	29614	674
107901	611996	128	107901	85:142.0 86:1364.0 87:51.0 88:92.0 98:165.0 99:635.0 100:3800.0 101:421.0 102:229.0 109:60.0 112:31.0 114:82.0 115:1351.0 116:325.0 122:403.0 123:14.0 124:46.0 125:44.0 126:63.0 127:135.0 128:3771.0 129:279.0 130:366.0 131:71.0 132:104.0 133:112.0 134:11.0 135:57.0 139:13.0 140:27.0 141:427.0 142:657.0 143:118.0 144:145.0 147:424.0 148:44.0 155:79.0 158:114.0 159:24.0 160:65.0 169:33.0 171:191.0 …				1410	1040	1659	1102	3241	1582	667	1751	1587	1243	780	2350	994	1009	1786	1762	1463	1773	756	1784	1519	1673	1511	1272	2319	1570	2463	1617	1017	2005	1378	269	3276	764	829	642	1405	2027	1490	1372	1822	1280
106939	800652	330	106939	85:516.0 86:663.0 87:436.0 89:274.0 90:93.0 91:113.0 93:148.0 94:317.0 95:653.0 96:549.0 98:480.0 99:392.0 100:3176.0 101:1126.0 102:586.0 103:432.0 104:95.0 105:56.0 110:228.0 112:676.0 113:323.0 114:1734.0 115:1190.0 116:829.0 117:12564.0 118:1421.0 119:795.0 120:62.0 121:890.0 122:387.0 123:360.0 124:287.0 125:147.0 126:216.0 128:4167.0 129:1689.0 130:2132.0 131:1472.0 132:1614.0 133:1885.0 13…				345	919	468	505	582	577	301	538	399	555	518	448	275	378	446	336	480	663	372	429	428	341	527	640	841	331	361	485	498	593	430	564	587	194	986	932	1061	936	372	393	383	521
106629	967520	112	106629	85:349.0 86:1347.0 87:119.0 90:9.0 91:27.0 92:4.0 93:167.0 94:111.0 95:1069.0 96:633.0 97:1328.0 98:1177.0 99:220.0 100:708.0 101:170.0 107:120.0 108:26.0 109:447.0 110:339.0 111:570.0 112:1212.0 113:282.0 114:824.0 115:253.0 116:4.0 121:158.0 122:60.0 123:309.0 124:141.0 125:286.0 126:1621.0 127:125.0 128:547.0 133:2.0 134:64.0 135:158.0 136:85.0 137:180.0 138:96.0 139:46.0 140:275.0 141:23.0 14…				879	751	1028	418	566	818	716	586	467	715	660	618	469	1916	1406	742	693	765	623	1358	464	819	315	1082	1084	736	624	620	1151	1297	762	326	410	966	635	849	623	914	585	358	666	573
106623	329636	194	106623	85:514.0 86:379.0 87:1240.0 88:2222.0 89:388.0 90:241.0 91:1008.0 92:149.0 93:28.0 94:40.0 95:29.0 96:199.0 97:1125.0 98:345.0 99:7890.0 100:3347.0 101:1122.0 102:469.0 103:252.0 104:191.0 105:283.0 106:448.0 107:478.0 109:307.0 110:3114.0 111:599.0 112:90.0 113:300.0 114:674.0 116:862.0 117:1512.0 118:504.0 119:900.0 121:19.0 122:7.0 125:23.0 126:182.0 127:239.0 128:29.0 130:906.0 132:591.0 133:…				4196	10540	15311	8079	9404	8624	41568	94083	54371	46242	34726	136144	38087	76404	97819	50141	24686	73096	34762	87791	41012	5617	8883	5548	14445	7726	13047	9818	18081	7467	5933	3023	1487	6818	18038	33058	8282	5551	42495	58062	44976	2846
106482	772969	128	106482	85:1837.0 86:2306.0 87:2099.0 88:5423.0 89:1045.0 90:664.0 91:1108.0 92:224.0 93:379.0 94:143.0 95:300.0 96:314.0 97:448.0 98:1652.0 99:1282.0 100:26445.0 101:5270.0 102:2664.0 103:4984.0 104:630.0 105:1442.0 106:425.0 107:512.0 108:115.0 109:3691.0 110:490.0 111:1768.0 112:1727.0 113:2271.0 114:5293.0 115:4795.0 116:5273.0 117:3748.0 118:1046.0 119:1716.0 120:345.0 121:581.0 122:82.0 123:243.0 1…				16169	22510	16256	29805	24915	21895	1443	21359	25713	16832	26606	15354	29379	27321	9236	37568	31020	27914	12668	34674	24934	1683	19788	24858	17075	24692	27183	6586	26384	13445	18021	18999	19416	3063	5910	25264	14948	30118	25388	20870	11534	8584
106427	340696	129	106427	85:306.0 86:60.0 87:29.0 88:31.0 89:76.0 90:328.0 97:92.0 100:27.0 101:28.0 103:41.0 106:43.0 107:69.0 108:41.0 110:308.0 112:111.0 116:109.0 118:104.0 119:16.0 120:337.0 121:102.0 127:88.0 128:31.0 129:5787.0 130:486.0 131:140.0 132:33.0 134:66.0 140:1092.0 144:25.0 145:19.0 150:13.0 152:105.0 153:1611.0 154:160.0 155:29.0 158:47.0 164:229.0 170:31.0 174:50.0 176:17.0 177:13.0 178:21.0 181:911.0…				9431	17395	10444	15503	13341	12712	9023	18649	9761	7023	10805	5523	5135	8805	10497	10257	8548	13486	12926	11838	7200	11414	9440	13603	11458	8093	8551	10112	11406	12549	8059	2819	7943	3228	11723	10552	10040	6369	7999	10403	14629	12079
105554	808218	204	105554	85:205.0 87:127.0 95:29.0 99:147.0 100:54.0 101:330.0 102:135.0 103:1748.0 111:114.0 113:108.0 114:49.0 115:140.0 116:222.0 117:793.0 118:158.0 119:94.0 121:38.0 123:37.0 129:806.0 130:89.0 131:661.0 132:76.0 133:430.0 140:52.0 142:51.0 143:657.0 144:75.0 145:107.0 147:2613.0 148:429.0 152:41.0 153:39.0 155:50.0 157:69.0 158:45.0 159:808.0 160:142.0 161:84.0 162:55.0 163:35.0 165:58.0 169:157.0 1…				1947	2174	5309	9732	1558	3271	2168	1459	5357	9280	3367	3819	1139	1351	5527	913	2317	4004	2187	1373	10037	2228	1820	3263	2262	1609	9757	2052	4196	8998	3539	1559	5141	1178	1260	1527	1421	2979	8565	2586	1648	21893
105538	362788	183	105538	85:735.0 97:47.0 99:393.0 109:77.0 111:241.0 112:116.0 113:183.0 127:164.0 153:381.0 154:68.0 155:104.0 164:13.0 165:27.0 167:47.0 168:14.0 181:19.0 182:35.0 183:3303.0 184:333.0 185:103.0 187:27.0 198:27.0 212:31.0 263:16.0 490:13.0 499:12.0				4272	6042	9394	4417	4719	5081	2600	2858	3448	3001	2842	3882	2634	3224	4485	3742	3459	5427	2798	2992	5932	4359	4475	3957	7059	6133	4720	4610	6685	5578	4215	2996	3534	4042	11594	14162	5109	4422	2399	2801	8426	3207
104922	729954	142	104922	86:511.0 87:301.0 88:200.0 90:66.0 95:97.0 96:71.0 97:75.0 98:147.0 99:145.0 100:1198.0 101:565.0 102:1549.0 103:2622.0 104:227.0 105:203.0 111:133.0 113:168.0 114:380.0 115:701.0 116:383.0 118:96.0 119:110.0 123:69.0 126:114.0 127:164.0 128:578.0 129:3146.0 130:668.0 131:1329.0 132:219.0 133:2706.0 134:317.0 139:17.0 140:75.0 141:161.0 142:7338.0 143:1960.0 144:573.0 145:181.0 146:170.0 147:1118…				3026	3711	3345	3564	3986	3531	3635	3209	2804	3113	3470	3670	2671	3641	3497	3942	2542	4063	5925	4499	3954	4810	3813	3702	3519	383	4560	4685	5335	565	3269	3014	3376	3795	3994	4002	4383	2971	2717	3701	4221	4163
104135	742765	204	104135	85:495.0 86:2695.0 88:1245.0 89:1746.0 90:149.0 91:33.0 95:252.0 96:172.0 100:10245.0 101:3990.0 102:2221.0 103:1107.0 104:210.0 111:184.0 114:2433.0 115:385.0 116:10488.0 117:833.0 121:192.0 123:69.0 125:358.0 126:63.0 129:3250.0 133:3724.0 134:187.0 135:297.0 138:11.0 141:198.0 142:478.0 144:990.0 145:667.0 146:788.0 147:10600.0 148:2132.0 149:2606.0 152:82.0 155:98.0 160:928.0 161:260.0 162:19…				1288	637	984	732	843	899	348	740	578	968	1364	1835	1255	1321	881	1789	1065	1271	814	1415	1016	1211	756	620	1218	649	751	607	715	2764	1182	2234	2584	3340	17751	785	19882	1311	1062	1074	862	917
104131	753888	85	104131	85:230310.0 86:13494.0 93:491.0 94:434.0 95:1018.0 96:1969.0 97:1748.0 98:100060.0 99:15827.0 100:1496.0 107:112.0 108:271.0 109:191.0 110:1159.0 111:1216.0 112:11823.0 113:923.0 122:215.0 123:48.0 124:1199.0 125:580.0 126:2566.0 127:855.0 135:77.0 136:173.0 138:485.0 139:135.0 140:11053.0 141:1243.0 150:61.0 151:17.0 152:238.0 154:6980.0 155:545.0 166:128.0 167:65.0 168:1878.0 169:345.0 174:137.…				2620	4519	2899	1788	3823	4392	2161	2770	2625	3532	3052	5556	2054	2769	3507	4762	3364	3746	1369	2306	4231	2855	2705	1988	2096	3354	3976	2907	3628	4031	4571	2954	3406	4251	1739	2545	3389	2146	3368	3012	3562	7676
102749	436266	147	102749	85:2569.0 86:298.0 87:1311.0 88:142.0 89:446.0 90:77.0 91:142.0 92:66.0 97:49.0 98:173.0 99:3176.0 100:425.0 101:823.0 102:291.0 103:1334.0 104:184.0 105:311.0 107:58.0 113:90.0 115:669.0 116:241.0 117:1153.0 118:165.0 119:235.0 120:35.0 123:149.0 126:49.0 127:188.0 129:293.0 130:196.0 131:1603.0 132:223.0 133:2068.0 134:392.0 135:221.0 142:67.0 143:1605.0 144:204.0 145:87.0 146:55.0 147:39254.0 …				60184	3611	71433	51285	34056	15376	9069	6998	12236	9620	6487	17281	5298	12048	13987	12730	2031	28257	11495	3784	52791	10495	21300	14879	9462	12737	21717	13471	15679	46756	11637	11112	13962	8869	12643	58598	354285	27731	15718	7352	56358	10771
102137	572894	195	102137	86:71.0 87:126.0 89:208.0 90:68.0 91:208.0 93:149.0 94:114.0 95:155.0 99:180.0 100:409.0 102:70.0 103:1649.0 104:121.0 105:1903.0 106:274.0 107:104.0 109:53.0 110:63.0 111:70.0 115:250.0 117:533.0 118:60.0 119:148.0 120:59.0 121:61.0 122:67.0 123:57.0 128:520.0 129:955.0 130:112.0 131:271.0 132:48.0 133:941.0 134:131.0 135:426.0 136:15.0 140:21.0 141:41.0 143:57.0 147:5768.0 148:788.0 149:517.0 1…				1743	1729	3030	1390	3376	466	481	1159	848	691	2644	1670	549	3614	3009	1114	4149	3363	730	2117	1359	735	1988	2357	1992	1110	1045	1189	1132	1570	2317	1307	2952	3855	1180	2383	1634	4368	2252	1622	1565	1186
101742	885481	117	101742	85:126.0 86:156.0 88:1151.0 89:1253.0 90:154.0 91:56.0 92:49.0 100:69.0 101:2030.0 102:399.0 103:4219.0 104:396.0 105:303.0 106:47.0 107:42.0 110:28.0 112:41.0 113:57.0 114:39.0 115:337.0 116:3218.0 117:9363.0 118:1058.0 119:572.0 120:59.0 121:56.0 123:39.0 124:22.0 125:71.0 127:84.0 129:75.0 130:59.0 131:470.0 132:76.0 133:423.0 134:128.0 135:76.0 136:39.0 138:43.0 140:41.0 145:272.0 146:141.0 1…				1984	2007	2388	2081	1711	1424	969	1839	1734	1480	1430	2543	1684	1252	4277	1300	1923	2243	1808	1452	1721	1304	3154	1303	3006	2507	3463	1321	2166	11379	4111	1795	1678	2543	1442	2273	1796	1769	1963	1717	2356	2684
100984	820706	203	100984	85:179.0 86:167.0 89:215.0 90:60.0 91:241.0 93:268.0 94:254.0 95:273.0 96:462.0 97:592.0 98:268.0 99:150.0 100:553.0 101:265.0 102:192.0 103:539.0 104:76.0 105:297.0 107:60.0 108:162.0 110:235.0 111:116.0 112:95.0 113:264.0 114:110.0 115:225.0 116:377.0 117:582.0 118:97.0 119:136.0 120:124.0 122:436.0 123:56.0 124:105.0 125:64.0 126:508.0 127:261.0 128:462.0 130:173.0 131:2217.0 132:414.0 133:139…				736	885	844	311	4787	1051	1579	1461	4999	616	2937	1201	734	780	758	2232	1243	1451	890	713	1008	509	963	1046	687	942	1477	1063	559	916	928	565	980	997	618	1170	1032	928	1379	1027	1016	1794
100876	822996	217	100876	85:1345.0 86:259.0 87:393.0 88:157.0 89:1721.0 90:101.0 95:54.0 97:325.0 98:95.0 99:569.0 100:450.0 101:1398.0 102:383.0 103:6356.0 104:525.0 105:676.0 106:69.0 111:515.0 112:189.0 113:472.0 114:165.0 115:1244.0 116:421.0 117:1575.0 119:131.0 129:2668.0 130:326.0 131:657.0 133:1364.0 141:235.0 142:258.0 143:686.0 144:103.0 145:328.0 146:30.0 147:6072.0 148:776.0 149:626.0 151:17.0 152:16.0 153:41…				1914	2551	3095	3102	1428	2064	1483	1837	1200	1332	2683	2246	1074	1222	2512	1535	2031	1139	1595	1755	3413	2336	1743	1067	1714	1710	1804	1106	1202	2222	1077	1549	883	1125	2342	9555	2292	1814	798	1345	1103	2599
100556	626127	204	100556	86:31.0 87:344.0 99:37.0 100:461.0 101:240.0 103:562.0 107:221.0 114:10.0 121:12.0 128:627.0 129:1341.0 130:444.0 131:166.0 133:101.0 134:210.0 140:30.0 141:99.0 142:57.0 143:529.0 155:276.0 156:27.0 157:367.0 158:29.0 169:68.0 171:113.0 172:285.0 186:75.0 187:9.0 188:57.0 189:628.0 190:94.0 191:474.0 199:18.0 200:13.0 201:390.0 202:105.0 203:27.0 204:4783.0 205:683.0 206:354.0 211:13.0 213:1.0 2…				1046	1774	2967	1084	1510	1916	2854	1147	1095	1397	925	1193	2527	2396	983	1092	1152	1318	3629	1669	4084	434	1039	696	877	659	1738	1485	882	1220	880	1122	1112	977	1454	1394	1843	1287	1533	772	1213	2023
100343	837681	262	100343	85:893.0 86:592.0 87:95.0 88:229.0 89:3926.0 90:295.0 95:114.0 97:2555.0 98:118.0 99:224.0 100:936.0 101:930.0 102:402.0 103:13922.0 104:1306.0 105:1542.0 107:28.0 109:151.0 110:1055.0 111:45.0 113:396.0 114:4626.0 115:506.0 116:639.0 117:4786.0 118:149.0 119:351.0 122:189.0 123:2.0 124:20.0 127:120.0 128:202.0 129:4525.0 130:594.0 131:1127.0 132:18.0 133:2681.0 134:520.0 135:161.0 140:124.0 141:…				313	342	352	170	341	378	378	276	601	496	262	184	280	356	380	265	389	474	211	786	192	126	415	327	278	282	196	688	227	174	235	265	237	380	425	505	311	294	792	396	151	559
99873	759859	128	99873	86:534.0 87:237.0 88:2004.0 91:104.0 98:80.0 100:2699.0 102:477.0 103:690.0 104:257.0 105:67.0 114:373.0 115:385.0 116:1408.0 117:357.0 119:10.0 128:7258.0 129:797.0 130:783.0 132:133.0 133:305.0 144:87.0 146:72.0 148:46.0 160:303.0 161:98.0 162:43.0 188:177.0 202:158.0 206:340.0 216:353.0 218:2684.0 219:694.0 220:274.0 230:11.0 232:75.0 245:23.0 334:13.0				3974	1613	3322	2833	2339	2596	705	2140	2398	1305	3127	2136	3461	5039	3525	4449	3163	2583	1732	4469	3435	1274	1561	764	4630	3361	2550	1751	4145	2513	3739	2362	2657	1281	1203	4130	3623	2927	2402	4149	2544	936
99868	782065	113	99868	85:973.0 86:663.0 87:326.0 88:144.0 89:245.0 92:70.0 93:517.0 94:202.0 98:502.0 99:1761.0 100:1290.0 101:1507.0 102:227.0 103:669.0 104:99.0 108:60.0 112:190.0 113:11573.0 114:962.0 115:849.0 116:227.0 119:139.0 120:46.0 121:213.0 122:14.0 124:441.0 125:288.0 126:364.0 127:425.0 128:217.0 129:4097.0 130:427.0 131:396.0 132:90.0 133:736.0 134:18.0 135:85.0 136:53.0 138:94.0 139:95.0 140:205.0 141:…				3364	1792	5134	1615	2490	3015	2076	2245	2124	1824	2999	6656	1317	4281	2585	511	2768	3212	3150	4569	2784	1389	3344	1947	2514	1757	2435	2022	2692	3247	3763	2822	3553	1413	2059	2632	3455	5204	2636	3157	2144	2740
98053	795883	232	98053	86:126.0 100:94.0 117:188.0 129:128.0 130:63.0 131:191.0 133:134.0 135:6.0 144:145.0 146:267.0 147:311.0 148:125.0 165:37.0 172:22.0 174:170.0 184:14.0 190:5.0 192:42.0 194:20.0 204:237.0 205:171.0 216:8.0 217:76.0 218:106.0 219:8.0 232:4547.0 233:1015.0 234:418.0 235:33.0 243:3.0 272:1.0 281:7.0 282:17.0 291:48.0 308:3.0 319:2.0 339:38.0 341:25.0 347:18.0 362:12.0 375:3.0 376:11.0 437:40.0				6563	4320	9300	2454	2551	2042	1823	5317	2506	2318	4261	7279	4873	7007	5140	5500	6479	5883	1822	7692	4713	4988	6342	3934	12954	5003	5383	5977	5376	4960	6199	7848	10113	1819	6061	4965	6148	4162	2713	4432	5786	6164
98027	794158	217	98027	86:71.0 88:83.0 89:741.0 90:139.0 91:3.0 94:69.0 95:17.0 99:225.0 100:447.0 101:416.0 102:76.0 103:4492.0 104:223.0 105:136.0 109:130.0 111:1.0 112:6.0 113:156.0 114:142.0 115:125.0 116:479.0 117:1631.0 118:159.0 119:47.0 120:13.0 122:4.0 125:46.0 126:52.0 128:212.0 129:1366.0 130:696.0 131:827.0 132:55.0 133:1155.0 135:95.0 136:19.0 137:1040.0 138:45.0 139:2.0 140:43.0 141:333.0 142:290.0 143:31…				3908	3566	3726	2302	4187	3330	1228	4049	2201	2429	2566	3486	1386	5293	3302	2900	4027	5262	1609	4615	4814	2526	647	2992	2953	3372	3193	5145	3202	3304	4840	4507	2450	1287	3301	5870	4175	3580	3227	2456	3505	2976
97891	932190	156	97891	89:538.0 90:283.0 91:22.0 95:681.0 96:264.0 97:91.0 100:359.0 101:136.0 102:217.0 103:3188.0 104:176.0 105:32.0 107:307.0 108:66.0 113:107.0 114:151.0 115:229.0 116:394.0 117:1800.0 118:56.0 119:301.0 120:89.0 121:2.0 123:68.0 126:7.0 128:396.0 129:1186.0 130:189.0 131:229.0 132:15.0 133:482.0 135:55.0 140:151.0 142:381.0 143:192.0 144:320.0 147:4010.0 148:206.0 149:110.0 150:1.0 154:3.0 155:295.…				1924	2736	2176	1287	1897	2294	551	1216	1581	1458	1577	1671	1337	1911	1621	1477	1309	2212	339	1257	2717	687	1011	2515	910	676	1345	1323	1225	1201	1114	779	1269	472	1099	2090	1647	1256	1100	1528	1388	1125
97455	840764	93	97455	85:347.0 86:42.0 87:69.0 88:110.0 89:426.0 90:86.0 91:3078.0 92:652.0 93:3158.0 94:2122.0 95:2175.0 96:643.0 97:368.0 98:205.0 99:147.0 101:141.0 103:134.0 105:919.0 106:477.0 107:1212.0 108:591.0 109:483.0 110:129.0 111:71.0 112:18.0 115:173.0 116:201.0 117:1653.0 118:170.0 119:595.0 120:219.0 121:965.0 122:323.0 123:247.0 124:59.0 125:88.0 127:66.0 128:53.0 129:1969.0 130:224.0 131:862.0 132:12…				747	574	2583	1152	1592	2348	771	2110	2355	1527	259	2395	797	1470	3212	2410	2070	2579	468	1361	800	1654	1848	1957	1977	1972	1086	2145	2174	374	1890	725	2001	2319	1566	1900	1616	2151	4463	363	2598	1255
97261	699628	411	97261	85:123.0 87:76.0 89:718.0 90:161.0 91:161.0 93:87.0 98:62.0 99:42.0 100:78.0 101:341.0 104:186.0 105:244.0 107:95.0 108:19.0 110:21.0 113:52.0 119:75.0 120:62.0 121:56.0 123:78.0 124:34.0 125:90.0 132:383.0 133:200.0 135:350.0 139:106.0 141:116.0 144:32.0 145:139.0 146:93.0 147:1625.0 149:240.0 150:222.0 151:303.0 152:117.0 153:75.0 155:26.0 156:308.0 160:250.0 163:103.0 165:207.0 166:76.0 169:11…				239	717	2669	548	292	475	762	234	282	544	304	391	127	526	1545	444	253	526	333	653	1346	269	304	503	1644	472	420	534	604	752	941	459	277	659	974	735	1274	230	508	566	1204	264
95440	952240	132	95440	86:65.0 88:40.0 89:537.0 91:468.0 92:50.0 100:107.0 101:94.0 102:52.0 103:2068.0 104:239.0 105:657.0 114:42.0 115:86.0 117:941.0 118:54.0 119:95.0 121:32.0 122:15.0 129:205.0 130:265.0 131:292.0 132:3557.0 133:751.0 134:76.0 144:21.0 147:1929.0 148:359.0 149:106.0 156:51.0 158:164.0 172:34.0 189:115.0 190:52.0 191:165.0 192:32.0 203:34.0 204:308.0 205:316.0 206:79.0 207:92.0 215:22.0 216:37.0 217…				2115	1334	2533	1533	2264	1070	1189	1458	1175	1219	1628	871	999	893	1865	1649	1211	1346	661	1456	883	1012	3133	970	3495	726	1502	1666	1322	826	1271	982	1239	629	848	1067	2829	1162	997	1153	795	2574
91401	464976	170	91401	85:243.0 86:1044.0 89:61.0 90:21.0 93:75.0 94:179.0 95:352.0 96:330.0 98:360.0 99:204.0 100:1439.0 101:364.0 102:750.0 104:53.0 106:54.0 109:55.0 110:207.0 111:143.0 112:163.0 113:337.0 114:256.0 115:277.0 116:957.0 117:81.0 118:90.0 120:57.0 123:21.0 124:77.0 126:217.0 128:399.0 129:462.0 130:316.0 131:353.0 132:91.0 133:208.0 134:279.0 135:403.0 136:71.0 137:51.0 139:59.0 140:146.0 141:492.0 14…				5763	1708	1633	3227	4764	4077	1112	3532	4720	4221	5267	3687	6813	3632	1216	8427	5871	2858	9843	1624	2363	3650	3705	5165	2726	5404	4186	9293	8094	5298	3736	5403	1567	3220	9745	6154	2888	6142	3718	4298	7106	6566
89175	892421	202	89175	85:364.0 100:235.0 104:154.0 105:236.0 113:167.0 117:83.0 120:48.0 123:28.0 129:135.0 130:126.0 133:170.0 140:39.0 144:42.0 145:60.0 149:1259.0 150:109.0 155:71.0 156:30.0 158:62.0 167:278.0 173:41.0 174:20.0 181:52.0 190:21.0 200:114.0 202:3508.0 203:675.0 204:144.0 217:21.0 228:22.0 291:7.0 301:49.0 302:29.0 314:12.0 316:69.0 317:50.0 415:25.0 422:15.0 428:23.0 488:30.0				1183	853	1513	996	1958	845	1044	722	722	1159	1074	2096	1816	1398	1800	1500	1549	1125	1197	976	1488	1363	1251	1042	13075	1114	1818	1222	1271	1796	3204	987	1003	875	1096	1303	1550	2017	2019	779	1691	2698
88909	541929	246	88909	85:430.0 87:547.0 88:182.0 89:195.0 90:186.0 91:23.0 94:27.0 95:31.0 98:137.0 99:189.0 100:679.0 101:461.0 102:52.0 103:1928.0 104:132.0 105:1.0 107:394.0 109:88.0 110:1342.0 111:97.0 114:154.0 116:221.0 117:634.0 118:116.0 119:270.0 127:421.0 128:939.0 129:370.0 130:207.0 131:764.0 132:444.0 133:2447.0 134:1170.0 135:246.0 142:667.0 143:218.0 144:334.0 146:43.0 147:13905.0 148:2049.0 149:1589.0 …				373	458	871	484	385	283	251	799	545	590	513	769	484	561	772	415	782	353	511	668	457	542	516	511	912	522	705	744	413	923	451	524	500	520	455	122	497	278	670	521	967	472
87822	700035	160	87822	85:206.0 86:482.0 87:460.0 88:409.0 89:4155.0 90:252.0 91:183.0 96:101.0 97:99.0 98:197.0 99:442.0 100:741.0 101:1118.0 102:470.0 103:5831.0 104:407.0 105:2036.0 106:167.0 107:110.0 108:29.0 110:133.0 111:276.0 112:76.0 113:241.0 114:843.0 115:486.0 116:136.0 117:2252.0 118:359.0 119:359.0 120:49.0 124:14.0 127:311.0 128:285.0 129:1612.0 130:552.0 131:605.0 133:2644.0 134:532.0 135:82.0 138:84.0 …				4788	7278	9425	3324	5055	5967	1819	2316	2883	2879	2937	3200	5102	2136	12070	2941	3000	2217	2052	5063	6298	4269	3193	2707	4666	2307	2470	2042	2885	2446	2742	3062	2410	3797	2194	4533	4348	2745	3152	2276	2749	2187
87808	354436	228	87808	86:202.0 87:19.0 88:159.0 90:90.0 91:253.0 92:134.0 95:131.0 96:155.0 97:230.0 101:564.0 102:110.0 103:606.0 104:115.0 105:107.0 107:90.0 108:185.0 109:99.0 110:3269.0 111:309.0 112:230.0 115:120.0 116:300.0 117:339.0 118:176.0 119:139.0 120:117.0 121:124.0 122:26.0 124:42.0 125:103.0 126:174.0 129:257.0 132:76.0 134:2253.0 135:188.0 136:555.0 137:145.0 138:114.0 140:437.0 141:118.0 142:38.0 143:…				3245	4235	4916	2719	3141	3426	4017	4256	4269	2817	4126	13619	2155	3994	10889	4215	4003	5389	3676	4688	4104	3638	2648	2785	5704	3140	4859	2510	4607	3746	5076	2906	3245	4410	3277	3376	5745	3447	4448	4995	4383	4192
87769	578572	186	87769	87:28.0 88:33.0 89:37.0 96:3017.0 97:326.0 98:13.0 99:86.0 100:114.0 101:343.0 102:461.0 106:19.0 107:32.0 110:39.0 116:442.0 122:9.0 128:227.0 129:306.0 131:96.0 133:81.0 142:667.0 143:229.0 144:87.0 145:63.0 150:20.0 156:463.0 158:815.0 170:311.0 173:221.0 174:48.0 186:2799.0 187:253.0 213:33.0 216:22.0 217:30.0 228:13.0 229:26.0 245:21.0 260:40.0 287:14.0 288:275.0 432:27.0 441:14.0 449:13.0 4…				2809	1126	2946	785	2696	1743	817	1470	1765	1004	1889	2476	1233	2325	2667	3488	2895	2231	721	2083	1242	812	2039	1312	4561	1310	2004	1425	2732	2007	2618	2030	2497	3750	784	1566	1956	1981	2689	1819	2082	1430
87725	534958	146	87725	85:92.0 86:163.0 87:369.0 90:54.0 91:103.0 94:26.0 95:34.0 96:50.0 99:94.0 101:276.0 102:74.0 103:174.0 107:27.0 108:18.0 117:1616.0 118:208.0 119:130.0 125:12.0 129:689.0 130:901.0 131:884.0 132:65.0 133:532.0 137:15.0 138:14.0 144:305.0 145:89.0 146:3734.0 147:2313.0 148:380.0 149:270.0 150:23.0 151:29.0 154:16.0 155:112.0 156:74.0 158:245.0 159:74.0 162:16.0 163:36.0 165:35.0 166:21.0 167:26.0…				7312	1293	1460	1160	1584	1327	5078	1067	7982	4370	2344	2126	2412	2555	2810	2952	2298	1625	3814	1706	1721	8463	1977	2746	4317	2053	2818	3315	3157	2532	2835	1394	3605	2363	2795	1541	8663	1759	3028	1677	2380	2642
87710	764072	98	87710	85:650.0 87:40.0 88:84.0 89:42.0 96:322.0 98:28812.0 99:2078.0 100:2458.0 108:8.0 115:196.0 125:626.0 126:157.0 128:90.0 130:311.0 131:141.0 132:61.0 142:34.0 144:33.0 147:737.0 150:48.0 154:72.0 155:8.0 158:14.0 166:77.0 170:28.0 197:2484.0 198:317.0 202:461.0 213:225.0 218:43.0 271:20.0 300:17.0 310:193.0 343:20.0 366:16.0 369:14.0 413:9.0				1843	1588	1973	1623	1644	1427	2469	4481	2108	1906	2730	3814	1914	2636	3973	3140	2877	3816	2242	2939	4696	693	1103	2018	3316	2141	1949	1314	1494	1820	1136	1439	1384	909	1518	1502	1252	2245	3006	2293	2891	1724
85113	601175	393	85113	85:307.0 86:399.0 87:537.0 88:409.0 89:3172.0 90:154.0 96:62.0 97:186.0 98:203.0 99:330.0 100:843.0 101:1954.0 102:181.0 103:6519.0 104:427.0 105:308.0 111:47.0 112:197.0 113:310.0 115:731.0 117:14629.0 118:1616.0 119:1192.0 120:199.0 121:76.0 126:440.0 127:836.0 129:817.0 131:3685.0 132:874.0 133:8382.0 134:658.0 135:367.0 136:137.0 143:2891.0 145:117.0 147:49431.0 148:7414.0 149:5771.0 150:651.…				822	744	505	274	350	439	1018	433	674	1617	649	486	1354	865	511	1109	722	454	804	581	253	643	321	309	436	314	439	290	340	402	388	271	581	402	333	389	516	376	1504	753	397	315
84682	508958	268	84682	86:2883.0 88:133.0 89:9023.0 90:878.0 91:197.0 93:232.0 95:440.0 96:89.0 99:50.0 100:6376.0 101:515.0 102:714.0 104:60.0 107:163.0 114:397.0 115:671.0 116:731.0 117:422.0 118:161.0 119:396.0 120:137.0 121:138.0 122:50.0 126:83.0 130:1234.0 132:205.0 133:1274.0 135:121.0 137:197.0 138:24.0 146:264.0 153:22.0 154:33.0 160:418.0 161:98.0 162:67.0 164:139.0 167:2345.0 168:267.0 169:220.0 172:280.0 17…				7530	1905	2275	1828	2902	2464	3856	2205	923	1432	2566	2334	2001	2393	2016	1685	1824	1561	4147	4756	5292	5500	3016	2708	3604	2865	4673	5200	5614	5726	5480	4367	3308	3677	6039	3790	3506	2913	1997	5761	6079	3678
84390	536892	98	84390	85:94.0 90:138.0 91:282.0 95:178.0 97:60.0 98:14227.0 99:1045.0 100:741.0 103:638.0 108:61.0 111:61.0 114:62.0 129:2370.0 130:831.0 131:1261.0 133:794.0 142:47.0 145:82.0 146:550.0 147:2654.0 148:327.0 154:126.0 155:101.0 156:849.0 167:18.0 170:328.0 171:126.0 172:554.0 175:38.0 182:52.0 183:46.0 184:149.0 188:4346.0 189:546.0 190:296.0 199:32.0 200:336.0 203:59.0 218:374.0 220:150.0 244:944.0 24…				2168	2143	2476	1648	2361	1515	2558	2767	1606	2466	789	2214	2825	2272	1391	425	2543	1832	1884	2242	2657	2242	1946	2095	2615	969	1856	1424	1946	2730	1721	1233	3066	4961	5739	2190	6009	2968	2388	1935	2287	3993
84086	410355	257	84086	85:1018.0 86:8470.0 87:1213.0 88:758.0 89:1212.0 90:155.0 92:110.0 93:252.0 94:53.0 95:176.0 96:90.0 97:109.0 98:1250.0 99:914.0 100:10711.0 101:8741.0 102:3436.0 103:2516.0 104:296.0 105:312.0 106:339.0 107:164.0 108:51.0 109:177.0 110:874.0 111:321.0 112:455.0 113:2404.0 114:4528.0 115:2955.0 116:5399.0 117:1160.0 118:151.0 120:907.0 121:7397.0 122:665.0 123:67.0 124:178.0 125:49.0 126:248.0 12…				933	496	1461	609	1628	581	190	1242	733	500	985	2249	760	650	714	1619	709	648	653	1057	710	545	1116	619	1392	921	1315	337	556	2280	881	2095	1489	2152	398	768	406	1488	1467	1583	630	808
64548	725860	232	64548	85:7170.0 86:15866.0 87:22509.0 88:7010.0 89:8675.0 90:2656.0 91:5701.0 97:5838.0 98:2675.0 99:9050.0 100:165427.0 101:68915.0 102:26710.0 103:18322.0 104:1651.0 110:1594.0 111:459.0 113:292.0 114:16527.0 115:14014.0 116:44624.0 117:85031.0 118:36217.0 119:15506.0 120:3085.0 122:978.0 124:631.0 125:1813.0 127:7632.0 128:19162.0 129:62026.0 130:21909.0 131:34527.0 132:15180.0 133:36255.0 134:6277.…				1577	2662	1744	376	2026	820	667	1090	706	476	1137	1651	700	2946	737	669	1300	313	419	3400	3135	327	826	216	646	2319	1661	530	4105	4601	576	1077	1405	770	3130	844	686	1250	1368	941	1040	574
62556	817017	202	62556	202:1424.0 289:22.0 361:245.0 362:44.0 363:44.0 378:11.0 379:11.0 397:21.0 452:22.0 485:15.0 495:36.0				1513	761	1447	1784	1632	1654	663	1549	1370	556	988	2245	402	1341	1121	876	1564	873	736	1645	938	796	1322	1479	1325	1179	1261	1118	1497	2383	843	860	1014	1277	1114	1741	963	704	1676	1096	1230	1274
58121	1082073	328	58121	87:183.0 89:197.0 92:222.0 101:863.0 102:14.0 115:456.0 122:104.0 123:280.0 129:1839.0 130:392.0 136:30.0 143:49.0 146:639.0 148:71.0 155:10.0 157:182.0 160:69.0 167:39.0 170:11.0 171:85.0 172:3.0 174:34.0 178:21.0 180:16.0 181:251.0 182:29.0 186:31.0 187:97.0 193:270.0 194:28.0 195:237.0 196:13.0 197:67.0 199:74.0 200:21.0 201:545.0 202:132.0 203:100.0 204:10.0 207:341.0 208:104.0 209:117.0 210:…				1648	2012	718	1292	1833	839	850	1161	1067	1845	1321	2095	1413	1366	1817	1866	1546	888	1019	1187	1216	1890	1298	1341	1706	954	2322	1451	1891	1471	2483	1411	1596	2160	899	1558	1907	1971	1446	1240	1654	2968
52864	1081602	243	52864	85:3705.0 86:246.0 87:143.0 88:39.0 97:866.0 98:232.0 99:1376.0 101:507.0 103:629.0 110:82.0 111:602.0 112:112.0 113:1034.0 114:56.0 115:142.0 116:5.0 124:7.0 125:108.0 127:483.0 129:3284.0 133:22.0 136:15.0 139:59.0 141:270.0 145:904.0 154:20.0 169:198.0 175:3.0 181:205.0 183:151.0 197:102.0 198:11.0 202:64.0 203:33.0 211:1251.0 212:378.0 222:54.0 226:23.0 228:52.0 237:22.0 243:2637.0 244:186.0 …				5679	5693	7521	4076	5760	7441	2738	3624	3422	4743	4428	6626	3428	3062	6152	5251	4855	3978	2101	4149	4418	6172	4585	4219	4027	3595	6326	4558	5763	5235	7002	3964	3269	6433	3684	2858	5055	6066	4075	3267	4009	9035
52863	196986	100	52863	86:653.0 87:4.0 88:354.0 92:27.0 100:8769.0 101:59.0 108:59.0 115:53.0 125:858.0 126:148.0 127:173.0 128:103.0 130:889.0 140:280.0 149:228.0 150:129.0 151:140.0 161:45.0 174:188.0 186:12.0 208:43.0 224:11.0 235:5.0 251:1.0 260:6.0 262:6.0 279:15.0 291:6.0 292:2.0 320:2.0 330:2.0 331:1.0 338:10.0 346:3.0 366:10.0 379:3.0 386:1.0 392:11.0 396:1.0 410:14.0 420:1.0 437:3.0 470:5.0 471:4.0 486:3.0				15165	26940	19098	13900	23093	22655	28996	15716	27476	17808	30797	37942	15145	27024	37884	42618	22393	32803	19649	19150	15308	16116	23406	19993	38102	27050	24692	16841	25382	32389	30311	10434	21766	43159	16041	19978	31438	21543	20094	16718	35158	34442
50367	1030810	357	50367	85:1584.0 87:870.0 88:134.0 89:779.0 91:505.0 93:582.0 95:2178.0 97:1672.0 98:995.0 101:5636.0 102:477.0 103:2078.0 104:347.0 105:557.0 106:142.0 107:461.0 109:944.0 113:741.0 115:1640.0 116:1603.0 117:1416.0 118:157.0 119:436.0 121:674.0 122:97.0 123:483.0 129:18749.0 130:4002.0 131:3829.0 132:944.0 133:4641.0 134:544.0 135:1542.0 136:238.0 137:791.0 138:137.0 139:139.0 143:165.0 144:19.0 145:15…				3703	2327	4135	2124	3327	3125	2794	2436	1860	3378	2460	3245	951	2225	1208	3174	3007	2137	1817	2956	1600	4591	3190	906	2901	2316	4746	3682	3431	2944	4391	2698	4275	4001	2068	3736	3912	2698	2539	2316	1288	6604
47561	431555	211	47561	96:40.0 108:42.0 110:16.0 115:77.0 120:2.0 121:57.0 122:20.0 123:14.0 131:207.0 133:311.0 135:185.0 136:20.0 137:95.0 139:50.0 151:19.0 158:7.0 163:9.0 165:15.0 167:8.0 169:81.0 174:29.0 178:13.0 181:41.0 183:13.0 184:15.0 186:14.0 195:100.0 197:7.0 210:32.0 211:633.0 212:85.0 213:97.0 218:63.0 219:7.0 225:88.0 226:25.0 227:168.0 228:19.0 230:9.0 237:6.0 241:318.0 242:63.0 243:74.0 250:1.0 251:9.…				1053	431	888	478	1082	1120	549	786	582	751	967	910	609	1272	1151	552	1108	828	585	664	835	708	690	1015	726	636	976	1294	1166	806	921	881	432	1363	1057	1089	815	1140	675	840	1066	1049
47358	563794	279	47358	86:72.0 87:14.0 88:18.0 89:37.0 90:7.0 91:424.0 93:65.0 95:175.0 96:136.0 97:2.0 98:9.0 103:296.0 105:84.0 106:35.0 107:7.0 110:473.0 111:236.0 112:17.0 115:228.0 116:60.0 117:11.0 118:367.0 119:278.0 121:16.0 123:10.0 128:178.0 129:138.0 132:105.0 133:67.0 134:4.0 135:91.0 143:42.0 149:123.0 151:45.0 153:28.0 156:40.0 159:46.0 160:18.0 161:241.0 162:31.0 163:292.0 164:5.0 165:25.0 167:25.0 174:4…				3751	2718	4799	2678	3082	3579	1744	1413	1661	1615	2191	2137	1977	1819	2532	2201	3713	1617	1577	1853	2601	3458	2749	2872	4390	2986	3963	3141	2675	2673	4555	2624	3679	5593	2598	2975	4895	3013	2913	2033	2603	2304
47286	511792	185	47286	94:20.0 109:44.0 111:488.0 152:8.0 153:55.0 154:52.0 155:89.0 185:415.0 186:42.0 187:9.0 197:56.0 223:6.0 227:2.0 243:25.0 285:8.0 491:1.0				1133	7434	1713	4790	3968	4680	13321	639	3554	9802	1868	5010	1270	2833	4290	3319	1340	5124	6532	2442	6375	2866	1620	2831	1787	3136	3946	7054	2260	9786	2335	1731	2151	3041	6748	1687	12765	4947	3068	3006	5326	2903
47185	1091736	487	47185	85:1516.0 86:90.0 87:44.0 88:122.0 89:633.0 90:198.0 91:277.0 92:259.0 94:12.0 95:35.0 97:261.0 99:910.0 102:59.0 103:6336.0 104:6178.0 105:907.0 106:95.0 107:41.0 108:38.0 109:81.0 110:49.0 111:386.0 112:151.0 113:508.0 114:55.0 117:93.0 118:96.0 119:664.0 120:427.0 121:1037.0 122:91.0 124:47.0 125:208.0 126:314.0 127:326.0 129:299.0 131:152.0 132:470.0 133:386.0 134:982.0 135:1058.0 136:188.0 1…				308	504	340	214	475	287	308	251	200	417	437	229	332	231	449	349	281	375	201	537	202	282	570	427	325	340	579	481	463	379	274	329	288	275	374	406	278	166	240	130	658	528
46362	429380	229	46362	85:448.0 86:502.0 87:32.0 100:246.0 101:103.0 103:24.0 111:13.0 112:1.0 144:27.0 147:190.0 160:30.0 185:10.0 190:3.0 229:288.0 231:22.0 232:12.0 244:42.0 245:21.0 246:12.0 283:3.0 423:9.0 425:4.0 440:1.0 446:9.0 458:12.0 469:6.0				1652	1240	2330	1521	2484	2163	1835	2862	2718	1420	3065	3089	1413	1641	1922	3050	2109	2620	6245	3156	1572	14684	2215	2847	5019	3037	3287	5642	3476	3229	3903	2409	3108	3488	5242	2474	5475	2761	2428	1844	2559	4606
46307	296920	199	46307	94:49.0 98:123.0 113:99.0 168:18.0 199:556.0 222:9.0 225:7.0 243:27.0				1766	2102	1358	604	1459	1439	5153	1143	1312	1454	1921	2445	1057	1708	3938	2046	1769	2539	2975	1936	1770	1620	2705	2108	3929	1107	2340	1768	2599	2725	3324	890	869	3508	2127	1393	5078	2119	987	1011	2758	1437
46292	296272	211	46292	92:40.0 106:18.0 108:21.0 121:28.0 124:33.0 133:180.0 134:35.0 135:111.0 137:91.0 181:101.0 182:6.0 183:9.0 200:14.0 211:965.0 212:157.0 213:58.0 225:83.0 226:10.0 227:103.0 228:9.0 237:99.0 238:17.0 245:7.0 246:7.0 253:202.0 254:27.0 259:1.0 268:20.0 328:1.0 375:1.0 397:1.0 435:1.0 450:9.0 471:9.0 499:9.0				19055	12333	13943	7470	15880	16731	12655	11469	7483	11133	10855	16460	11485	11159	17051	18504	14177	7198	8027	12315	6767	21054	13625	7804	13050	14214	16661	15263	10455	15204	27632	14184	17673	30679	8434	11643	19081	13705	12371	13450	11532	27458
45353	1251565	309	45353	86:1.0 87:2.0 95:96.0 98:101.0 110:7.0 120:2.0 123:30.0 129:1578.0 136:1.0 145:1.0 155:90.0 157:15.0 177:61.0 183:2.0 186:9.0 191:98.0 192:91.0 193:645.0 194:67.0 195:128.0 205:11.0 206:71.0 207:655.0 208:493.0 210:46.0 220:8.0 224:13.0 227:15.0 235:18.0 237:82.0 248:2.0 249:44.0 250:41.0 251:142.0 252:6.0 255:12.0 260:3.0 265:167.0 267:212.0 269:118.0 277:2.0 279:58.0 280:119.0 281:389.0 282:58.…				3251	2607	2145	1207	2289	2767	3635	2586	2014	4264	3539	3394	2265	3250	2647	5211	3231	1964	2455	3210	2447	5552	2218	1971	1354	1990	3445	2923	3701	2404	4423	2872	3475	4685	2147	2356	4261	2961	2102	3097	1862	6398
44509	470254	243	44509	85:2864.0 86:588.0 88:56.0 90:1.0 93:83.0 99:885.0 100:7259.0 101:451.0 107:122.0 108:136.0 109:148.0 110:134.0 111:325.0 113:587.0 114:129.0 119:32.0 120:1.0 124:36.0 127:648.0 128:689.0 129:190.0 130:1223.0 132:19.0 133:11.0 134:1499.0 136:185.0 139:63.0 142:83.0 143:106.0 144:79.0 145:947.0 146:44.0 147:30.0 148:77.0 149:8.0 153:11.0 154:100.0 155:223.0 156:110.0 157:453.0 158:233.0 161:72.0 1…				497	1450	992	391	1007	1070	941	1090	969	727	995	1315	615	795	1202	827	744	766	1206	828	876	1406	765	637	1060	1020	1452	1482	619	1249	903	789	1352	1519	606	807	711	539	1374	1169	1797	1199
42525	459016	211	42525	86:177.0 89:972.0 91:756.0 92:101.0 93:11.0 100:889.0 107:444.0 114:8.0 115:330.0 117:19.0 118:9.0 121:119.0 123:164.0 124:14.0 127:83.0 130:345.0 133:2487.0 134:753.0 135:1683.0 136:118.0 137:975.0 138:140.0 139:131.0 146:211.0 148:211.0 153:40.0 159:9.0 167:162.0 172:2.0 174:343.0 181:747.0 183:364.0 184:734.0 185:106.0 186:13.0 195:428.0 196:30.0 197:102.0 199:151.0 203:223.0 211:9230.0 212:13…				3296	3417	4318	3024	3236	4695	2178	2389	4498	2929	3035	5419	2584	3422	3267	2378	2952	2656	2078	3744	7889	3398	1901	2851	3966	3456	4881	3466	3702	3985	2570	3091	3721	4294	2540	2363	3016	2587	2408	3990	5134	3709
42437	1084557	227	42437	85:844.0 91:76.0 93:174.0 95:445.0 99:293.0 107:101.0 108:23.0 111:11.0 112:7.0 113:184.0 118:9.0 120:215.0 121:155.0 123:133.0 124:60.0 125:121.0 126:157.0 127:179.0 128:37.0 135:28.0 137:61.0 141:101.0 142:51.0 143:71.0 153:158.0 155:1288.0 156:34.0 157:5.0 159:40.0 163:278.0 165:66.0 168:14.0 169:420.0 170:54.0 171:343.0 178:108.0 179:140.0 181:73.0 183:60.0 188:12.0 190:12.0 191:92.0 193:893.…				1500	4971	2278	1285	4319	1725	745	1291	1426	2731	2473	806	1481	1908	1054	2052	1893	1084	1162	1627	1282	1214	1386	3795	2062	1425	5215	1956	3024	3275	2637	2617	2262	1939	1025	2408	1544	2528	1406	1367	2175	2596
42007	783777	188	42007	85:117.0 86:2411.0 87:208.0 88:21.0 89:1.0 92:3.0 93:5.0 94:7.0 95:13.0 96:36.0 97:27.0 98:20.0 100:10948.0 101:3782.0 102:668.0 103:3118.0 104:152.0 105:3.0 108:2.0 109:6.0 110:68.0 111:10.0 112:4.0 113:168.0 114:3871.0 115:2182.0 116:1044.0 117:294.0 118:8.0 119:8.0 121:1.0 122:1.0 123:7.0 124:2.0 125:2.0 129:994.0 130:1010.0 131:833.0 132:32.0 133:1128.0 134:69.0 135:215.0 137:5.0 138:4.0 139:…				976	5808	1593	1158	777	7761	1931	900	888	7700	5512	812	650	756	1263	3477	5687	7072	1020	1036	1028	1370	1393	732	2833	5180	707	719	1287	1180	1261	4861	842	1052	626	5943	1208	1243	444	1078	7137	1291
41924	277021	155	41924	85:1265.0 86:31.0 88:1064.0 90:615.0 91:286.0 92:15.0 97:46.0 99:1301.0 100:664.0 101:1024.0 102:283.0 105:80.0 107:1897.0 109:247.0 111:2720.0 112:274.0 113:86.0 114:159.0 115:67.0 116:209.0 117:4314.0 119:274.0 121:418.0 123:47.0 124:39.0 125:277.0 126:165.0 127:1356.0 129:3.0 130:635.0 132:265.0 134:2237.0 135:560.0 137:28.0 138:104.0 142:217.0 143:86.0 144:131.0 146:664.0 147:3508.0 149:280.0…				4828	1983	1239	1689	800	3959	7859	3449	1158	3925	600	1026	324	1690	1494	368	837	1971	4862	907	12371	1086	4295	2661	1008	9733	1456	5134	1364	2975	830	796	2893	1020	4968	802	1187	3954	2102	976	10653	374
41866	593649	229	41866	85:738.0 86:1524.0 89:616.0 90:19.0 91:2051.0 92:562.0 93:17.0 94:1246.0 95:249.0 97:984.0 98:601.0 99:534.0 100:735.0 101:1017.0 102:264.0 105:153.0 106:85.0 108:6315.0 109:4930.0 110:4190.0 111:3692.0 112:1023.0 113:264.0 114:265.0 117:2434.0 118:423.0 119:1050.0 121:3.0 122:6.0 123:14.0 124:121.0 125:813.0 126:5717.0 127:768.0 128:647.0 129:1837.0 130:621.0 131:1160.0 132:530.0 134:116.0 136:8…				721	828	375	1339	1068	495	406	846	1097	678	934	2574	621	887	1001	815	939	1085	2857	467	766	1235	1093	485	3472	356	1432	415	704	928	3151	664	1653	1815	792	1650	1693	622	736	1638	440	672
41683	579857	205	41683	85:206.0 86:178.0 89:3459.0 90:360.0 91:92.0 93:161.0 94:102.0 95:93.0 97:668.0 99:195.0 100:569.0 101:891.0 102:345.0 103:2250.0 104:213.0 105:613.0 106:143.0 110:76.0 111:204.0 113:131.0 114:474.0 115:1208.0 116:337.0 117:3744.0 118:329.0 119:361.0 122:24.0 125:61.0 126:196.0 128:54.0 129:1502.0 130:819.0 131:676.0 132:220.0 133:1413.0 134:205.0 135:116.0 136:37.0 138:21.0 139:80.0 140:32.0 142…				2933	3214	3173	1861	2361	2628	1034	1763	1811	1959	1825	2813	2231	2214	3706	3046	1465	3275	2134	2024	2193	2133	1886	1472	2693	2402	2208	1939	1828	1798	2513	1316	1289	2288	2138	2634	2326	1501	1678	2377	1494	2052
34126	200032	102	34126	85:159.0 86:586.0 87:388.0 88:464.0 89:154.0 90:4.0 91:289.0 92:45.0 93:125.0 95:3.0 96:114.0 97:215.0 98:95.0 100:877.0 101:400.0 102:26891.0 103:3131.0 104:1012.0 105:199.0 108:111.0 109:161.0 110:99.0 111:2.0 112:36.0 113:174.0 114:175.0 115:567.0 116:989.0 117:557.0 118:290.0 119:383.0 120:94.0 121:92.0 125:16.0 126:28.0 127:119.0 130:49.0 131:855.0 132:276.0 133:981.0 134:231.0 135:57.0 136:…				6264	3913	6018	3304	5972	17460	7794	6679	3626	14378	15785	7091	18938	18270	11636	12807	14059	12072	6239	11461	49820	5424	3142	6142	9944	17550	4411	5387	5976	9682	8293	11857	12568	11915	12150	15972	10920	3839	12370	6201	21341	8431
34108	642259	297	34108	85:550.0 86:505.0 87:440.0 88:616.0 89:7354.0 90:603.0 91:523.0 95:200.0 97:22.0 98:125.0 99:273.0 100:1492.0 101:1839.0 102:790.0 103:34663.0 104:3677.0 105:5472.0 106:455.0 107:325.0 108:109.0 109:43.0 110:253.0 111:193.0 112:67.0 113:553.0 114:2783.0 115:1058.0 116:497.0 117:8360.0 118:678.0 119:1184.0 120:154.0 121:146.0 122:58.0 126:173.0 127:75.0 128:226.0 129:7525.0 130:1571.0 131:2349.0 1…				1265	859	760	1002	1041	1172	393	593	746	962	982	711	1389	684	643	1766	1309	759	1260	830	1197	1200	707	1035	1839	769	946	1662	1450	1267	1063	935	775	618	2017	1526	1652	741	929	791	1683	1373
34097	991529	174	34097	85:24.0 86:450.0 98:7.0 99:4.0 100:362.0 103:324.0 112:57.0 115:615.0 116:11.0 126:3.0 128:177.0 129:264.0 130:114.0 133:75.0 142:8.0 143:48.0 154:78.0 156:103.0 158:96.0 159:28.0 169:40.0 174:4347.0 175:702.0 176:262.0 186:12.0 194:12.0 200:122.0 204:117.0 207:214.0 217:226.0 218:51.0 219:345.0 220:33.0 221:65.0 243:11.0 244:21.0 249:29.0 251:21.0 258:91.0 267:45.0 271:26.0 272:109.0 281:200.0 3…				672	406	727	814	1399	635	510	1927	953	823	3575	510	585	718	601	2612	893	828	1160	1308	437	420	1351	478	726	416	900	1669	1093	506	651	841	770	337	577	978	972	805	725	1131	309	1451
34081	575403	114	34081	85:656.0 86:457.0 87:565.0 88:334.0 89:1362.0 90:97.0 91:138.0 92:106.0 94:19.0 95:52.0 97:52.0 98:428.0 99:876.0 100:1564.0 101:1867.0 102:299.0 103:16684.0 104:1502.0 105:785.0 107:132.0 108:86.0 109:258.0 110:67.0 111:209.0 112:144.0 113:1180.0 114:9318.0 115:2508.0 116:1401.0 117:6911.0 118:734.0 119:1077.0 120:449.0 121:2.0 122:176.0 123:95.0 124:27.0 125:216.0 126:7.0 127:184.0 128:235.0 12…				2908	2623	1530	1133	2670	1750	928	1242	846	802	1394	869	480	633	1209	737	1071	1042	870	832	1155	1469	1947	1953	1748	1552	2911	2132	1826	2855	3228	1856	1705	2662	1323	899	1865	1664	805	1601	1518	1818
34078	889571	259	34078	85:41.0 89:484.0 91:38.0 93:114.0 97:246.0 98:13.0 99:20.0 101:462.0 102:41.0 103:2158.0 104:60.0 105:199.0 111:68.0 114:78.0 115:263.0 116:282.0 117:861.0 118:79.0 125:2.0 127:32.0 129:1181.0 130:98.0 131:97.0 133:603.0 137:3.0 140:58.0 142:57.0 143:178.0 144:53.0 145:61.0 146:29.0 147:2481.0 148:399.0 149:188.0 151:6.0 153:26.0 155:65.0 156:23.0 157:342.0 158:102.0 160:1060.0 161:339.0 162:96.0…				671	414	382	420	276	379	345	306	316	389	397	355	593	423	557	384	340	137	508	596	350	150	327	440	288	277	302	84	585	451	498	338	333	311	180	499	447	455	174	273	409	281
33415	319800	156	33415	85:267.0 89:21.0 93:14.0 99:165.0 100:724.0 101:142.0 102:178.0 103:1125.0 104:18.0 105:49.0 112:9.0 113:129.0 114:55.0 115:177.0 117:260.0 118:45.0 119:134.0 127:79.0 129:309.0 130:565.0 131:355.0 132:67.0 133:838.0 139:23.0 143:675.0 144:290.0 145:37.0 146:436.0 147:6772.0 148:971.0 149:793.0 150:25.0 156:1889.0 157:445.0 158:185.0 160:387.0 171:229.0 172:101.0 173:126.0 174:7.0 177:664.0 178:7…				8117	9165	11660	6392	7410	7154	3876	7150	7361	6754	6904	6387	7969	5652	6509	6223	7297	7129	5291	8834	10265	6563	9611	8905	7936	8626	9829	6944	8207	9358	10763	7452	9837	9886	7849	10241	6117	8469	7967	8198	10801	7474
33006	455951	259	33006	85:312.0 86:1005.0 87:60.0 88:478.0 89:164.0 90:10.0 98:94.0 99:134.0 100:2312.0 101:329.0 102:339.0 103:164.0 104:7.0 105:2.0 106:60.0 107:36.0 110:105.0 112:5.0 113:162.0 114:62.0 115:378.0 116:4531.0 117:607.0 118:188.0 119:2.0 120:38.0 122:133.0 127:221.0 130:440.0 131:4456.0 132:588.0 133:576.0 136:11.0 144:1610.0 145:106.0 147:2210.0 157:10.0 158:280.0 159:8.0 160:14.0 172:25.0 173:3.0 174:…				1650	940	3774	858	4479	740	339	4259	1235	905	703	3613	1328	1107	1206	1838	5371	830	1422	2455	672	1279	3862	1256	4603	2904	1988	1217	724	5173	3707	6124	6503	6684	759	1242	1266	1598	2868	2239	2109	1816
32528	573554	166	32528	85:344.0 86:129.0 89:139.0 91:342.0 93:28.0 95:1584.0 96:90.0 97:135.0 98:136.0 99:133.0 101:493.0 103:592.0 107:168.0 108:971.0 109:81.0 110:41.0 112:50.0 113:27.0 114:189.0 117:1105.0 125:71.0 131:124.0 134:76.0 136:4715.0 137:342.0 138:96.0 142:5.0 143:130.0 147:957.0 151:22.0 156:211.0 166:5951.0 167:813.0 168:226.0 169:2.0 171:445.0 175:7.0 180:42.0 182:2.0 187:665.0 188:234.0 199:11.0 201:6…				1663	930	2713	2823	3641	1828	2373	1392	1461	3616	3497	3124	883	2427	1559	820	3416	3707	1143	1187	883	904	2355	2428	2258	3053	4429	1194	1567	3170	2481	2772	3977	4313	2322	1727	3369	3437	5730	3419	3037	1115
32247	253754	245	32247	85:590.0 86:265.0 87:27.0 88:35.0 89:14.0 91:283.0 92:223.0 93:28.0 95:59.0 96:64.0 99:959.0 100:1001.0 105:175.0 106:20.0 107:1302.0 108:229.0 109:161.0 110:490.0 111:40.0 112:53.0 113:131.0 114:201.0 115:3650.0 116:1533.0 117:384.0 118:361.0 119:329.0 120:65.0 124:1.0 125:11.0 126:146.0 128:208.0 129:91.0 130:1184.0 132:374.0 134:607.0 136:95.0 137:2.0 139:249.0 140:32.0 141:178.0 142:158.0 143…				2501	3858	6175	2449	3329	2185	8715	3989	3741	2723	3065	5723	1368	2693	7997	2415	2704	3956	4793	5486	1559	5137	4515	1889	8902	1293	3114	3564	3311	3465	5448	2462	2371	5920	2257	1910	5258	4639	1885	5279	2486	2262
32148	533104	117	32148	85:495.0 86:429.0 87:91.0 88:113.0 89:150.0 91:17.0 94:19.0 97:51.0 98:1107.0 99:691.0 100:5428.0 101:2546.0 102:1622.0 103:546.0 104:16.0 105:98.0 107:31.0 108:33.0 112:123.0 113:147.0 114:248.0 115:5750.0 116:3000.0 117:10225.0 118:1296.0 119:682.0 124:14.0 125:5.0 126:178.0 127:147.0 128:420.0 129:1818.0 130:441.0 131:1311.0 132:401.0 133:3510.0 134:332.0 135:242.0 140:17.0 142:402.0 143:2918.…				2356	1655	2356	5454	3683	1887	2231	1986	2585	1607	2931	2682	1913	3278	1626	1612	453	1686	2277	2272	2277	1337	861	1287	860	1161	2583	1883	2637	1154	3688	4225	1866	1879	1401	3990	2537	3023	2104	2835	3839	1229
31695	630679	292	31695	87:40.0 88:9.0 98:23.0 99:153.0 100:31.0 101:290.0 102:397.0 103:171.0 107:88.0 109:5.0 110:486.0 113:137.0 114:5.0 115:54.0 116:72.0 117:6457.0 118:598.0 119:181.0 128:17.0 129:997.0 130:425.0 131:812.0 132:40.0 133:508.0 134:81.0 139:13.0 143:903.0 144:116.0 145:41.0 147:2686.0 148:280.0 149:164.0 151:8.0 155:7.0 160:17.0 161:6.0 164:6.0 171:332.0 172:55.0 173:52.0 175:22.0 184:46.0 185:32.0 18…				897	769	523	610	904	555	248	676	760	593	829	1109	577	835	1169	779	847	1117	561	738	995	536	665	512	717	706	472	766	839	501	671	328	431	677	771	701	517	764	851	706	1376	379
31664	544826	205	31664	85:212.0 86:91.0 87:242.0 88:243.0 89:265.0 90:155.0 93:6.0 97:3061.0 98:272.0 101:4749.0 102:404.0 106:63.0 107:77.0 109:37.0 111:90.0 112:213.0 113:201.0 114:89.0 115:87.0 116:2884.0 117:6445.0 118:783.0 119:622.0 120:3.0 121:13.0 124:2.0 126:106.0 127:634.0 128:39.0 129:5284.0 130:636.0 131:2076.0 132:352.0 133:4443.0 134:533.0 135:493.0 136:3.0 138:19.0 140:118.0 141:74.0 142:393.0 143:577.0 …				1189	1098	300	1627	1333	1420	862	1173	1296	607	1785	1695	548	2454	3173	1007	1501	489	821	2123	461	1164	1269	1299	1859	1398	1142	1160	509	484	1991	1029	1228	1378	2371	1650	3032	258	1448	1820	1297	663
31563	856175	285	31563	95:46.0 97:232.0 99:1.0 101:56.0 103:622.0 109:28.0 110:30.0 111:15.0 116:239.0 117:322.0 118:10.0 119:5.0 123:20.0 129:358.0 131:704.0 132:120.0 133:123.0 134:4.0 136:30.0 143:307.0 144:396.0 145:56.0 147:406.0 149:121.0 152:22.0 169:27.0 182:27.0 186:762.0 187:507.0 188:94.0 196:2.0 197:27.0 198:5.0 204:10.0 205:43.0 209:13.0 217:64.0 218:7.0 221:58.0 225:81.0 232:7.0 238:1.0 245:8.0 251:2.0 25…				1755	1235	1105	814	499	844	896	309	590	717	693	895	476	1037	1074	624	776	850	1254	1496	1802	955	599	977	674	768	654	899	1546	1050	1390	926	873	1094	886	882	917	984	823	866	1462	519
31556	913814	246	31556	87:2.0 88:19.0 89:1300.0 90:56.0 91:7.0 93:21.0 94:23.0 95:42.0 96:295.0 98:116.0 99:213.0 100:234.0 101:531.0 102:111.0 103:2211.0 104:276.0 105:35.0 106:63.0 107:79.0 111:31.0 112:119.0 113:26.0 114:304.0 115:184.0 116:1308.0 117:1566.0 118:184.0 119:106.0 121:35.0 122:115.0 123:113.0 124:32.0 125:26.0 126:253.0 128:489.0 129:735.0 130:200.0 131:808.0 132:513.0 133:1833.0 134:323.0 135:253.0 13…				8559	1895	1168	2050	1991	1764	3042	1021	1301	2042	2690	1724	1788	4133	1220	4233	2276	2031	6004	6508	5804	1709	2092	1988	2250	1271	3103	2218	4988	2326	3817	2448	2480	1544	1949	3020	2244	2428	3569	7603	4511	2471
31554	722563	174	31554	86:745.0 88:20.0 99:22.0 100:1558.0 101:436.0 102:81.0 112:84.0 114:6.0 115:299.0 116:292.0 117:42.0 124:17.0 127:62.0 128:150.0 130:202.0 131:327.0 132:112.0 133:67.0 140:16.0 142:48.0 143:21.0 144:46.0 145:5.0 146:72.0 147:988.0 149:25.0 154:10.0 155:17.0 157:12.0 170:3.0 171:26.0 172:92.0 173:33.0 174:2844.0 175:504.0 176:220.0 177:26.0 186:43.0 188:37.0 189:478.0 190:95.0 200:2.0 201:59.0 205…				2470	3109	13954	1299	3117	1296	1729	7662	1608	1565	2984	4851	1854	2622	7459	4022	3674	2904	6802	6565	2345	3319	17532	2851	30364	4921	3034	2589	4792	7808	28184	6630	6693	7574	6349	2810	11834	16681	2366	5218	2437	8018
31547	834477	258	31547	85:44.0 95:15.0 96:64.0 99:26.0 100:272.0 101:108.0 102:41.0 103:825.0 111:36.0 113:74.0 114:1379.0 115:131.0 116:326.0 117:575.0 127:29.0 128:216.0 129:127.0 130:79.0 131:178.0 132:17.0 133:325.0 136:6.0 141:84.0 142:263.0 143:670.0 144:163.0 145:26.0 147:1731.0 148:263.0 149:117.0 152:11.0 153:7.0 156:45.0 158:8.0 168:41.0 169:17.0 170:109.0 171:16.0 172:50.0 175:15.0 184:9.0 186:5.0 189:9.0 19…				2322	653	1296	870	1403	1084	350	1061	1695	1246	2227	793	1379	1057	520	2369	1920	1931	2628	1192	1606	616	1249	963	1350	808	1369	1998	2116	1106	1965	1569	1077	651	931	1072	1351	761	2266	2015	870	2141
31265	904035	277	31265	86:39.0 87:171.0 88:49.0 89:242.0 91:21.0 92:33.0 94:64.0 95:1290.0 96:259.0 98:91.0 100:109.0 101:99.0 102:227.0 104:72.0 105:50.0 107:1313.0 108:356.0 109:138.0 115:682.0 116:102.0 119:26.0 121:64.0 122:26.0 123:491.0 124:318.0 125:143.0 126:403.0 127:379.0 128:880.0 129:517.0 130:155.0 131:85.0 132:32.0 133:601.0 134:65.0 135:21.0 137:37.0 138:39.0 139:290.0 141:179.0 142:38.0 144:91.0 145:145…				502	786	2478	675	778	1110	2803	481	266	681	582	766	276	552	1508	662	232	259	540	1313	1038	362	320	808	2429	431	568	569	571	1452	1027	654	194	843	842	1117	1692	303	1000	1090	648	348
31224	508782	299	31224	86:729.0 87:92.0 89:1249.0 90:182.0 91:121.0 97:67.0 98:105.0 100:7105.0 101:480.0 102:3768.0 103:711.0 104:146.0 105:176.0 107:77.0 109:62.0 114:481.0 115:7156.0 116:4509.0 117:863.0 118:169.0 119:249.0 120:19.0 121:216.0 123:73.0 131:88.0 133:2429.0 134:286.0 135:620.0 136:34.0 137:233.0 140:21.0 147:1426.0 149:154.0 151:84.0 153:64.0 163:66.0 167:422.0 177:45.0 181:352.0 182:61.0 189:68.0 190:…				7631	1639	1340	2002	1944	3568	730	2418	1296	3703	2128	2841	2663	3299	1034	2053	2896	2372	5061	3603	8004	2983	1609	4034	1643	3494	3726	4217	4698	6282	1747	4598	6262	1665	5658	5038	13091	2212	2528	5809	7334	2470
31223	525092	188	31223	86:1014.0 87:116.0 88:90.0 89:68.0 90:17.0 91:63.0 92:40.0 94:26.0 98:37.0 99:240.0 100:6173.0 101:708.0 102:301.0 103:213.0 104:146.0 105:183.0 106:48.0 110:49.0 113:142.0 114:1274.0 117:377.0 118:68.0 119:29.0 120:26.0 121:58.0 122:28.0 123:14.0 126:44.0 127:49.0 128:31.0 129:49.0 130:843.0 131:338.0 133:665.0 134:59.0 135:121.0 136:23.0 137:78.0 140:230.0 141:34.0 142:206.0 144:249.0 145:134.0…				5206	3329	2513	2042	3228	2651	2359	1930	1484	2145	2565	2851	1686	2299	1405	1676	1789	1716	2191	3046	2183	5564	2278	2618	3085	2789	4344	3926	5370	5414	5044	3639	3625	4116	2911	2216	3060	3929	2833	4234	3740	3386
26868	379514	228	26868	85:7629.0 86:10445.0 88:737.0 89:591.0 90:1637.0 91:11514.0 92:633.0 93:2262.0 94:2671.0 95:1377.0 96:5241.0 97:2581.0 98:2429.0 99:1942.0 100:8695.0 101:1989.0 102:736.0 103:1633.0 104:1314.0 105:2276.0 106:416.0 108:3327.0 109:2440.0 110:59928.0 111:2636.0 112:1780.0 113:120.0 114:7542.0 115:308.0 116:5446.0 117:5342.0 118:4028.0 119:1572.0 120:5154.0 121:788.0 122:186.0 124:123.0 125:539.0 126…				1154	2076	2947	1299	2022	1855	1697	1978	1989	1221	1648	3555	1200	2748	3535	2174	1684	3034	2330	4022	1240	1163	1214	1819	2116	1087	1797	1022	1504	1461	1785	929	841	1758	991	1785	1382	1449	1935	2101	1397	1167
26736	822696	315	26736	85:1280.0 86:230.0 87:170.0 88:133.0 95:213.0 96:33.0 98:399.0 99:596.0 100:521.0 101:129.0 103:213.0 107:10.0 109:1259.0 111:825.0 112:8.0 113:1724.0 114:100.0 115:473.0 116:119.0 117:8362.0 118:615.0 119:511.0 121:86.0 125:224.0 126:459.0 127:707.0 128:25.0 129:5562.0 130:862.0 131:1534.0 132:1696.0 133:5809.0 134:791.0 135:626.0 137:541.0 139:104.0 140:75.0 142:569.0 143:746.0 144:40.0 145:966…				613	578	546	542	221	971	398	638	486	384	661	921	623	529	682	690	881	700	468	910	887	357	286	376	704	240	674	699	820	733	525	651	468	604	554	940	514	352	787	643	963	432
22902	599713	217	22902	85:52.0 86:33.0 87:28.0 88:65.0 89:81.0 90:34.0 91:278.0 92:7.0 94:4.0 97:3.0 98:455.0 99:111.0 100:331.0 101:186.0 102:28.0 103:1578.0 104:112.0 105:148.0 107:118.0 108:1.0 109:162.0 110:146.0 111:1306.0 112:204.0 113:152.0 114:28.0 116:64.0 117:18.0 119:12.0 120:109.0 121:5.0 124:2.0 126:12.0 128:99.0 129:943.0 130:92.0 131:181.0 132:135.0 133:509.0 134:90.0 135:63.0 137:46.0 139:22.0 140:67.0 …				53608	90163	134450	34136	45354	71391	75266	69538	68488	46843	66553	60892	45525	94867	34883	100314	114162	46008	43007	69423	27448	61907	82813	67068	96643	62138	63737	69609	109712	57247	85424	66663	68883	92924	69416	64407	101061	85888	118873	86288	72177	71802
22735	329248	194	22735	85:76.0 86:120.0 87:451.0 88:2129.0 89:208.0 90:125.0 91:1068.0 92:95.0 93:230.0 94:141.0 95:408.0 96:67.0 97:947.0 98:42.0 100:103.0 101:427.0 102:130.0 103:389.0 104:60.0 105:54.0 106:84.0 107:11.0 108:29.0 109:258.0 110:2439.0 111:59.0 112:21.0 113:149.0 115:29.0 116:691.0 117:1348.0 118:251.0 119:728.0 120:46.0 122:100.0 123:122.0 124:38.0 125:15.0 126:61.0 128:6.0 129:37.0 130:37.0 133:46.0 …				3190	6950	19616	6442	9404	6568	51280	94083	69602	35215	34726	107896	30812	76404	75138	50141	31662	60002	49138	108531	32082	5617	6593	5548	10391	7726	16617	9818	13531	5092	5933	3023	1487	6818	18038	33058	8282	3762	42495	45065	35891	2846
21802	626534	112	21802	85:404.0 86:499.0 87:257.0 88:170.0 90:131.0 91:103.0 93:40.0 96:11.0 97:62.0 98:154.0 99:66.0 100:1560.0 101:286.0 102:200.0 103:352.0 104:91.0 106:22.0 107:28.0 110:134.0 111:846.0 112:17546.0 113:1350.0 114:447.0 115:895.0 116:661.0 117:333.0 118:240.0 119:34.0 121:129.0 126:124.0 128:388.0 129:252.0 130:490.0 131:399.0 132:555.0 133:524.0 134:57.0 136:6.0 138:12.0 139:20.0 140:19.0 141:60.0 1…				10845	17033	12529	11718	27941	10333	11648	16044	15292	18694	30957	28038	11982	32343	13476	19861	33292	29487	23999	16095	22807	15372	25872	21754	10004	33176	33822	21317	49036	26106	30569	7335	34726	4809	26535	17908	36812	31753	49923	24472	25755	42722
21683	524126	211	21683	87:11.0 89:26.0 95:4.0 96:8.0 97:20.0 101:12.0 103:211.0 105:40.0 106:5.0 107:257.0 108:132.0 109:14.0 113:145.0 115:42.0 121:59.0 123:54.0 126:8.0 129:434.0 131:20.0 133:310.0 134:44.0 135:114.0 137:199.0 139:11.0 147:74.0 148:27.0 171:5.0 181:104.0 182:53.0 183:28.0 184:25.0 197:20.0 211:1751.0 212:215.0 213:114.0 225:26.0 227:229.0 228:2.0 243:1.0 269:14.0 273:17.0 283:204.0 284:34.0 327:8.0 3…				8713	9123	9902	4125	7313	12053	4140	5673	6983	6619	7680	3898	5757	5480	8388	9580	6503	1673	4152	6228	4760	7124	5963	7055	11597	5463	8245	8338	10163	7949	7581	6777	8318	10001	2625	7783	6842	7980	5982	6516	5948	10808
21502	983496	310	21502	88:87.0 89:83.0 90:74.0 97:93.0 98:85.0 99:58.0 101:142.0 102:48.0 103:493.0 104:85.0 105:99.0 106:65.0 110:41.0 111:65.0 113:97.0 116:74.0 117:279.0 120:470.0 121:92.0 125:22.0 129:48.0 132:22.0 133:315.0 134:75.0 140:9.0 141:21.0 143:41.0 144:53.0 145:26.0 147:1379.0 148:270.0 149:229.0 151:40.0 152:45.0 153:65.0 160:52.0 162:41.0 165:54.0 166:25.0 168:28.0 171:11.0 172:69.0 173:34.0 175:81.0 1…				887	1313	1449	848	1247	1734	777	1570	1635	1745	1237	2247	878	749	2525	879	2655	3008	790	1165	2893	563	970	491	1095	602	1204	949	773	453	881	805	705	543	438	1022	1106	908	1274	911	1334	1021
20903	483273	131	20903	85:42.0 87:52.0 88:22.0 91:18.0 98:13.0 100:756.0 102:105.0 103:115.0 107:22.0 112:33.0 114:169.0 115:256.0 117:45.0 127:65.0 128:268.0 129:76.0 130:147.0 131:5490.0 132:669.0 133:372.0 142:30.0 147:316.0 148:172.0 149:90.0 156:36.0 160:51.0 161:16.0 165:14.0 174:93.0 177:45.0 178:166.0 181:20.0 188:8.0 189:31.0 200:90.0 202:94.0 213:22.0 216:21.0 218:100.0 219:171.0 221:38.0 222:19.0 228:22.0 22…				43541	38994	59112	53751	58522	28685	12354	80395	49626	60428	68998	41015	73387	49176	30866	20303	97785	69733	35200	60121	52711	19843	71532	55037	66774	72059	63735	39297	70174	51433	39777	52953	47518	38399	46439	81862	26166	67487	76806	70370	78317	25528
18488	456907	232	18488	86:22.0 100:1553.0 101:64.0 102:107.0 114:209.0 115:180.0 116:59.0 117:118.0 129:57.0 131:327.0 132:50.0 133:290.0 143:35.0 144:89.0 147:2258.0 148:448.0 149:339.0 150:28.0 163:133.0 172:18.0 174:243.0 188:40.0 189:23.0 190:37.0 232:1491.0 233:316.0 234:93.0 247:19.0 306:56.0 334:36.0 335:34.0				1603	2562	4633	2701	2297	1928	1447	2820	3326	840	2231	2549	1436	2304	4298	1775	2160	2481	1402	2570	1451	1713	3119	2342	5097	1578	4531	1954	3594	4637	4080	2319	2853	2772	2136	1830	4592	3140	2689	1903	1489	2078
18305	609795	217	18305	85:221.0 87:130.0 88:149.0 92:5.0 94:16.0 99:105.0 101:317.0 102:77.0 103:1722.0 104:170.0 109:27.0 111:165.0 113:144.0 115:79.0 116:34.0 117:989.0 118:23.0 119:94.0 120:6.0 121:12.0 123:13.0 124:24.0 125:71.0 127:111.0 129:1831.0 130:162.0 131:513.0 132:5.0 133:1419.0 134:77.0 135:94.0 140:5.0 141:512.0 142:57.0 143:682.0 144:2.0 145:65.0 147:5572.0 148:1008.0 149:651.0 150:83.0 151:68.0 153:17.…				7534	4523	7477	2609	5825	10634	2487	959	9203	8282	3581	6926	1419	2268	16763	1962	5429	7819	3396	2261	12939	4065	2763	4622	5196	3941	8573	3134	7333	12608	6131	2686	3865	3951	3279	2582	4738	3751	7151	6175	5750	10645
18176	421354	148	18176	85:114.0 87:119.0 88:148.0 89:3659.0 90:441.0 91:1532.0 92:138.0 93:19.0 97:172.0 98:58.0 99:93.0 100:504.0 101:2549.0 102:979.0 104:145.0 105:502.0 106:158.0 107:27.0 110:41.0 111:27.0 112:24.0 114:60.0 115:86.0 116:2674.0 117:1318.0 118:447.0 119:357.0 120:70.0 121:6.0 122:10.0 123:81.0 124:46.0 128:203.0 131:331.0 132:1879.0 133:1270.0 134:290.0 135:94.0 136:3.0 137:10.0 138:13.0 139:18.0 140:…				3544	2587	2194	2067	3125	2092	3042	3474	2694	4024	4751	3309	11271	10659	5619	8506	4858	3092	8060	3555	4109	10742	2849	1534	3314	2792	4242	2602	3315	3500	4021	3383	5939	3729	14445	3204	20036	4247	5420	6501	4801	5634
18023	1100817	309	18023	85:1307.0 86:191.0 87:162.0 91:748.0 92:25.0 93:92.0 94:5.0 95:811.0 96:109.0 97:2356.0 98:203.0 99:590.0 100:86.0 101:264.0 103:2266.0 104:124.0 109:421.0 111:1638.0 112:103.0 113:268.0 114:72.0 115:847.0 116:262.0 117:4342.0 118:604.0 119:293.0 120:66.0 121:15.0 123:95.0 124:62.0 125:508.0 126:71.0 128:173.0 129:3781.0 130:1003.0 131:826.0 132:52.0 133:762.0 135:144.0 136:92.0 139:182.0 140:8.0…				487	1080	488	325	446	367	297	509	289	296	543	504	199	556	429	599	1377	352	449	507	345	355	434	274	618	317	526	600	634	551	607	319	1050	447	253	404	407	340	1552	1284	364	1002
17651	535097	275	17651	85:176.0 86:1.0 87:422.0 88:31.0 94:38.0 96:264.0 98:19.0 99:27.0 100:40.0 102:802.0 103:342.0 106:7.0 107:3.0 109:173.0 110:175.0 111:13.0 114:2.0 115:99.0 119:322.0 123:97.0 124:37.0 126:1.0 127:172.0 129:797.0 130:342.0 133:480.0 134:191.0 144:9.0 145:27.0 152:1.0 157:32.0 159:29.0 161:82.0 162:33.0 163:62.0 171:1.0 175:124.0 176:27.0 177:181.0 178:14.0 179:153.0 182:4.0 183:26.0 184:27.0 189:…				1310	1565	2174	1181	2340	2121	1245	1383	1435	1883	1823	1828	1400	1561	1667	1515	1713	1617	1480	1355	1661	1062	1480	1544	1591	985	1511	1986	1291	1686	1509	1715	1523	1635	1530	2336	1558	1435	1866	1479	1987	1669
17297	840974	217	17297	85:125.0 86:18.0 88:16.0 89:1566.0 90:105.0 96:147.0 97:898.0 98:609.0 99:123.0 100:544.0 101:348.0 103:11605.0 104:984.0 105:456.0 110:11.0 114:404.0 116:64.0 117:2694.0 118:346.0 119:88.0 121:45.0 123:3.0 126:113.0 127:49.0 128:16.0 129:1198.0 130:260.0 131:344.0 133:3068.0 134:259.0 135:113.0 140:14.0 141:35.0 142:167.0 143:211.0 144:51.0 145:123.0 146:11.0 147:6812.0 148:793.0 149:95.0 154:54…				1460	850	911	1045	855	953	700	668	942	413	752	1135	537	507	948	649	647	1186	517	1800	1546	1019	543	1479	536	504	796	1199	1521	660	769	542	1148	711	777	659	774	1046	593	686	1199	1225
17267	562200	243	17267	85:224.0 86:1265.0 87:466.0 89:2438.0 90:176.0 91:91.0 92:198.0 94:16.0 97:15.0 98:349.0 99:642.0 100:3096.0 101:3.0 102:166.0 111:9.0 112:512.0 113:286.0 114:91.0 119:365.0 125:23.0 126:396.0 127:430.0 128:1309.0 129:742.0 130:329.0 131:436.0 133:1409.0 134:198.0 135:175.0 139:190.0 140:195.0 142:2006.0 143:87.0 144:317.0 145:129.0 146:374.0 147:2210.0 148:248.0 149:557.0 153:10.0 154:104.0 155:…				9099	15079	13447	11104	17897	20729	5376	9468	13082	15322	14030	10558	10698	13263	10404	11806	14701	13845	4836	9600	13786	2203	13153	14881	8605	8585	16241	14718	10206	11638	10861	9362	7402	3227	6512	12414	12085	9308	10991	12979	14879	7686
17225	535942	229	17225	85:96.0 86:968.0 87:976.0 88:296.0 89:154.0 92:383.0 94:192.0 95:192.0 97:118.0 98:737.0 99:1053.0 101:1447.0 102:1201.0 103:1002.0 104:378.0 110:258.0 111:94.0 112:140.0 113:1042.0 114:171.0 115:405.0 116:309.0 117:576.0 118:191.0 119:200.0 120:265.0 128:56.0 130:1329.0 131:1271.0 132:616.0 133:1290.0 134:571.0 140:58.0 141:1028.0 142:183.0 143:492.0 144:22.0 145:6.0 146:130.0 148:285.0 154:236.…				1410	1206	1060	1189	1861	1744	1323	1178	1021	790	947	705	1215	1538	573	882	1431	1235	764	1317	1053	867	1604	1045	1644	1081	1680	1724	1060	1059	1490	905	1129	998	1018	1771	1448	1020	1880	1174	1101	713
17187	832478	204	17187	89:105.0 99:90.0 101:604.0 103:672.0 116:75.0 117:598.0 129:513.0 130:86.0 131:269.0 133:306.0 140:23.0 145:210.0 147:1367.0 149:116.0 157:14.0 163:28.0 169:98.0 178:26.0 179:5.0 187:14.0 189:513.0 190:65.0 191:358.0 192:99.0 195:61.0 203:43.0 204:4469.0 205:851.0 206:301.0 207:189.0 209:86.0 215:6.0 217:862.0 218:113.0 219:13.0 221:257.0 222:1.0 223:95.0 227:3.0 231:46.0 232:21.0 233:92.0 237:7.…				741	2323	4706	9294	1405	2662	1129	501	3236	2757	2845	2300	483	464	2336	779	2202	2288	843	456	5719	1285	1087	3793	1228	1133	12340	1151	5809	16239	1535	1300	4743	1203	1541	1659	1303	5130	3581	1955	979	5038
16947	481943	170	16947	86:908.0 93:278.0 94:116.0 95:135.0 98:1272.0 99:403.0 102:129.0 103:459.0 107:756.0 108:191.0 112:344.0 113:330.0 114:444.0 115:487.0 116:497.0 117:76.0 126:52.0 127:560.0 128:112.0 131:31.0 132:415.0 133:204.0 138:186.0 141:151.0 142:989.0 144:182.0 146:125.0 147:1830.0 148:195.0 152:607.0 153:150.0 154:4405.0 155:791.0 156:471.0 158:111.0 160:317.0 167:103.0 168:866.0 169:770.0 170:41898.0 171…				696	1305	1169	973	847	863	627	1614	1047	2413	1223	1470	1875	1629	579	3597	1735	1221	3109	1615	783	5926	1291	1675	1489	1810	1508	5009	1607	1839	1341	2872	1771	998	26352	1301	21216	2912	1552	1082	1550	1921
16794	628617	157	16794	85:700.0 86:801.0 89:10137.0 90:765.0 98:30.0 99:179.0 100:2383.0 101:413.0 102:688.0 103:18677.0 104:1540.0 105:3036.0 106:114.0 109:13.0 110:329.0 111:23.0 112:391.0 114:1174.0 115:274.0 116:229.0 117:11093.0 118:954.0 119:437.0 126:35.0 128:288.0 129:11758.0 130:4898.0 131:524.0 132:53.0 133:1324.0 138:212.0 142:1236.0 143:604.0 144:158.0 145:1072.0 146:217.0 149:119.0 152:9.0 156:45.0 157:265…				6350	4759	10570	5382	2030	11147	2399	2329	10591	5187	4903	6507	9179	8563	19649	10089	6577	16995	1383	5667	42334	4812	3704	2133	2571	5725	2964	3901	6174	1393	1811	2178	1053	3235	4122	8928	5270	1094	2874	3002	13740	3400
16792	803703	246	16792	85:154.0 86:747.0 87:201.0 88:305.0 89:151.0 90:84.0 98:56.0 100:697.0 101:384.0 102:38.0 103:3465.0 104:98.0 110:116.0 112:8.0 113:37.0 114:1004.0 115:343.0 116:201.0 117:2181.0 118:66.0 121:216.0 127:28.0 128:137.0 129:2464.0 130:674.0 131:588.0 133:347.0 134:11.0 136:1.0 139:13.0 142:850.0 144:336.0 147:7579.0 148:722.0 149:699.0 154:53.0 156:105.0 157:502.0 158:1257.0 160:17.0 163:2.0 164:58.…				7706	8271	9190	7889	2691	5377	1338	4459	4101	1692	4590	6925	5211	5983	12484	4169	2629	6458	1373	2889	4187	1354	3992	6065	5742	2308	2704	2151	4909	2156	3808	2950	2879	646	4178	4850	6541	2704	1454	1816	1961	2564
16788	865160	446	16788	85:1685.0 86:795.0 87:2126.0 88:1620.0 89:13641.0 90:1138.0 91:1260.0 92:392.0 93:531.0 94:931.0 95:1027.0 96:12389.0 97:3458.0 98:7685.0 99:2074.0 100:1990.0 101:6432.0 102:2660.0 103:76142.0 104:6996.0 105:4835.0 106:763.0 107:3111.0 108:1016.0 109:404.0 110:839.0 111:717.0 112:1186.0 113:2859.0 114:2184.0 115:1990.0 116:2662.0 117:21141.0 118:2515.0 119:2738.0 120:905.0 121:1616.0 122:589.0 12…				789	1628	1123	909	973	1582	271	604	763	1294	1061	917	574	1887	1294	688	739	1207	481	767	1626	263	699	906	752	411	592	772	637	744	581	556	367	662	597	1561	1106	736	692	629	1095	399
16747	742150	319	16747	89:1131.0 90:36.0 100:226.0 101:230.0 103:6902.0 104:367.0 110:93.0 113:101.0 114:124.0 117:2265.0 118:7.0 127:16.0 129:2616.0 130:358.0 131:443.0 133:961.0 143:163.0 144:13.0 147:4944.0 148:730.0 149:198.0 157:2547.0 158:291.0 159:94.0 160:22.0 161:34.0 169:19.0 172:769.0 173:333.0 174:29.0 177:80.0 184:5.0 187:17.0 188:83.0 189:646.0 190:167.0 191:216.0 192:35.0 201:128.0 202:49.0 203:104.0 204…				992	1933	3274	2549	1971	2937	1007	1948	1509	1374	2214	1851	2223	4554	3544	549	979	2824	2553	3730	4295	988	1494	1733	1566	1993	1348	714	2681	769	1762	704	2792	1453	1605	3060	2833	1552	3200	2542	2374	2124
16645	443196	232	16645	85:71.0 88:2.0 92:3.0 97:78.0 98:102.0 99:83.0 100:1482.0 101:499.0 102:3.0 103:343.0 104:100.0 107:199.0 108:153.0 110:251.0 112:295.0 113:67.0 114:109.0 115:91.0 116:511.0 117:16217.0 118:1859.0 119:790.0 128:645.0 130:1506.0 131:139.0 132:201.0 133:707.0 136:146.0 140:15.0 141:30.0 142:405.0 143:33.0 144:360.0 145:5.0 146:9.0 147:1226.0 148:189.0 152:35.0 153:58.0 154:55.0 156:322.0 157:130.0 …				615	626	571	741	352	542	164	444	991	570	474	427	349	565	921	445	647	484	623	606	199	742	589	807	1324	257	748	217	940	561	313	452	744	413	564	1198	810	461	565	1067	616	349
12330	643819	96	12330	85:26.0 86:896.0 87:30.0 88:2.0 91:9.0 92:16.0 94:12.0 95:6327.0 96:21280.0 97:6032.0 98:277.0 99:35.0 100:9768.0 101:1150.0 102:3100.0 107:86.0 108:42.0 109:51.0 110:83.0 112:168.0 113:62.0 114:152.0 115:255.0 117:120.0 120:19.0 123:13.0 124:187.0 125:157.0 126:30.0 127:165.0 128:32.0 130:765.0 131:562.0 132:1052.0 133:602.0 134:137.0 135:361.0 137:294.0 139:96.0 141:621.0 142:118.0 143:343.0 14…				9360	16212	17283	10035	16858	10769	4094	20216	14716	14592	21082	22117	9690	12975	12564	13137	23894	13415	25510	14603	10193	15895	20912	10284	39791	13736	13251	7669	6766	31510	32211	27699	27870	18096	8438	16931	8281	34351	22531	17681	13984	21138
11731	807716	204	11731	91:43.0 101:15.0 102:69.0 103:354.0 105:1703.0 106:138.0 115:152.0 117:163.0 127:110.0 128:142.0 129:811.0 130:99.0 131:70.0 141:12.0 142:55.0 143:68.0 144:44.0 147:479.0 155:138.0 156:49.0 157:76.0 158:29.0 160:15.0 169:111.0 174:74.0 187:30.0 189:112.0 191:60.0 200:181.0 203:2.0 204:2096.0 205:423.0 206:218.0 216:16.0 217:619.0 218:78.0 219:47.0 229:1.0 231:1.0 244:21.0 271:12.0 299:16.0 304:39…				1947	2174	7199	6461	2601	4276	2168	1459	7612	12479	2700	5876	1139	1351	3792	913	3126	2733	2187	1373	8058	2228	2702	5145	3287	980	12854	1463	6553	12208	2310	1559	3232	1178	1260	1527	1421	4007	6662	3795	1648	15641
11481	295661	211	11481	85:361.0 88:271.0 96:221.0 97:50.0 98:1126.0 99:136.0 100:454.0 101:102.0 103:3405.0 104:195.0 105:278.0 106:184.0 107:452.0 108:1.0 109:54.0 110:260.0 113:57.0 114:89.0 118:29.0 119:24.0 120:14.0 121:77.0 123:32.0 126:1385.0 127:985.0 128:85.0 130:90.0 133:243.0 134:828.0 135:193.0 136:107.0 137:150.0 139:979.0 140:395.0 144:492.0 147:203.0 148:183.0 149:1.0 158:52.0 170:105.0 171:186.0 172:1182…				14311	15925	11079	10011	11647	21338	15776	11469	9263	13631	10855	16460	11485	8257	13268	14774	14177	5513	9871	9841	8811	21054	13625	10132	16766	14214	13343	11735	13348	15204	27632	14184	17673	30679	6582	9060	19081	10561	9653	10066	11532	21602
11353	911271	259	11353	85:106.0 86:3.0 89:161.0 97:44.0 98:45.0 99:12.0 100:29.0 101:111.0 103:966.0 106:36.0 116:231.0 117:438.0 121:1.0 128:48.0 129:523.0 130:140.0 131:15.0 132:34.0 133:25.0 143:46.0 144:98.0 145:12.0 147:813.0 148:305.0 154:9.0 157:165.0 158:23.0 160:552.0 161:230.0 162:47.0 163:160.0 165:25.0 168:62.0 169:66.0 171:6.0 174:100.0 177:2.0 178:1.0 180:21.0 183:30.0 186:43.0 187:1.0 188:12.0 189:97.0 1…				967	755	1011	603	331	365	469	778	485	474	600	563	562	734	431	1010	553	558	676	990	421	811	416	534	474	428	541	705	1201	601	707	442	639	1002	560	1081	771	967	496	985	495	824
11149	825089	288	11149	85:50.0 86:5.0 88:6.0 89:26.0 96:36.0 98:638.0 99:57.0 101:133.0 103:445.0 110:196.0 121:3.0 122:1.0 124:12.0 125:7.0 126:319.0 129:770.0 130:1.0 131:71.0 133:257.0 134:46.0 138:42.0 142:127.0 143:72.0 147:1404.0 153:2.0 154:29.0 155:68.0 156:13.0 157:162.0 164:9.0 166:32.0 169:290.0 170:31.0 171:47.0 172:17.0 177:11.0 178:74.0 182:46.0 183:5.0 184:1775.0 185:261.0 186:80.0 189:222.0 190:50.0 191…				262	462	1414	902	437	787	210	140	757	875	665	1017	264	264	1023	406	549	839	316	366	868	386	544	647	669	328	2137	463	781	2979	725	548	1117	254	519	852	463	753	1115	670	477	3623
9489	688397	156	9489	85:196.0 86:171.0 89:166.0 94:15.0 96:127.0 97:116.0 99:143.0 100:117.0 110:27.0 112:72.0 113:59.0 114:9.0 116:168.0 117:116.0 124:22.0 125:21.0 126:15.0 130:25.0 139:28.0 140:281.0 142:31.0 149:35.0 150:14.0 152:52.0 154:15.0 156:5114.0 157:778.0 158:778.0 159:48.0 160:40.0 164:1.0 169:59.0 173:9.0 178:9.0 191:49.0 197:13.0 205:83.0 216:54.0 217:458.0 218:61.0 219:49.0 222:39.0 230:33.0 231:60.0…				4626	3590	2634	2640	3149	4129	2131	2747	2695	2657	3381	4608	3267	2404	4440	3637	3693	4351	3123	3736	5407	5078	3907	3118	3297	3285	5102	2951	5800	3882	6051	3964	4079	3044	1720	3498	3287	4196	3542	3443	3059	8301
8270	811465	246	8270	85:109.0 86:278.0 88:75.0 89:1388.0 90:138.0 93:50.0 99:89.0 100:416.0 101:442.0 102:279.0 103:5330.0 104:417.0 105:254.0 107:22.0 112:16.0 113:145.0 114:1163.0 115:85.0 116:384.0 117:2621.0 118:415.0 119:44.0 122:45.0 124:10.0 128:821.0 129:1089.0 130:505.0 131:472.0 133:771.0 134:291.0 140:91.0 141:19.0 142:371.0 143:193.0 144:1336.0 145:27.0 146:122.0 147:6477.0 148:846.0 149:483.0 150:20.0 15…				2699	5380	2604	3947	2221	3974	371	2017	2422	1021	3010	4518	2303	3570	3372	1659	1471	4134	523	2586	2423	691	1649	2694	1258	1636	1633	2162	2638	1476	1630	2364	1470	454	2974	4130	3235	1952	1435	1288	1318	1197
7826	790112	204	7826	86:153.0 99:14.0 100:39.0 101:193.0 102:60.0 103:526.0 104:87.0 113:66.0 116:40.0 128:339.0 129:472.0 130:239.0 131:218.0 133:37.0 136:14.0 142:66.0 144:394.0 147:2028.0 148:15.0 152:31.0 154:8.0 155:3.0 156:7.0 157:134.0 158:13.0 159:39.0 160:193.0 168:55.0 169:215.0 170:22.0 172:8.0 174:178.0 175:14.0 176:16.0 177:41.0 184:3.0 189:284.0 190:17.0 191:310.0 192:87.0 194:19.0 197:6.0 203:28.0 204:…				2383	3385	7213	6713	4219	8471	1827	4219	7251	10259	6095	9080	2198	1955	8202	1754	8739	10061	2180	1717	13094	3200	2499	5876	5103	5158	15535	4483	10100	20881	5865	4179	23542	2220	2175	4910	3686	5989	14171	3941	4295	21457
7490	466348	160	7490	85:108.0 86:158.0 87:54.0 92:35.0 100:64.0 103:43.0 106:11.0 107:62.0 109:16.0 114:15.0 117:92.0 118:40.0 129:2.0 130:39.0 133:17.0 134:153.0 136:8.0 142:188.0 147:484.0 149:47.0 158:8.0 160:2407.0 161:274.0 162:243.0 167:51.0 174:93.0 179:54.0 183:48.0 184:23.0 188:13.0 189:15.0 199:59.0 205:34.0 212:21.0 217:102.0 218:28.0 230:60.0 231:25.0 254:26.0 260:3.0 271:9.0 277:2.0 292:5.0 303:6.0 308:2…				2576	1986	1438	2322	1492	1364	726	992	1674	999	1545	1321	1518	2322	1484	1225	2157	1962	2477	1746	1557	1462	1059	1757	1141	2897	2530	1709	1199	912	2584	1548	1661	1303	1376	1542	1913	1851	12324	2137	1124	1520
7458	395250	160	7458	85:293.0 86:845.0 87:1678.0 88:482.0 89:76.0 90:29.0 92:97.0 94:21.0 96:113.0 99:321.0 101:523.0 102:1026.0 103:1203.0 104:49.0 105:417.0 108:126.0 110:107.0 113:36.0 115:522.0 116:575.0 117:2145.0 118:720.0 119:1055.0 120:129.0 121:91.0 124:6.0 129:66.0 130:178.0 131:3263.0 132:2210.0 133:2244.0 134:466.0 135:222.0 138:75.0 142:20.0 143:7.0 144:152.0 145:82.0 146:1527.0 147:12354.0 148:2010.0 14…				6242	3569	2657	2014	4661	3984	4773	3371	2606	2900	3058	5069	3454	4457	4607	4199	2019	4258	4687	6039	3662	5216	4714	3599	7829	6145	5064	8274	6076	4700	5683	4827	2995	5541	4359	4869	7136	4074	4905	5652	5280	3972
7053	837151	217	7053	85:422.0 89:9.0 99:186.0 100:220.0 101:52.0 103:311.0 104:10.0 106:14.0 113:114.0 114:11.0 116:48.0 117:21.0 126:3.0 127:20.0 128:25.0 129:292.0 130:25.0 133:168.0 141:37.0 142:24.0 143:22.0 145:6.0 147:557.0 149:69.0 155:8.0 163:14.0 169:54.0 170:25.0 171:113.0 172:25.0 174:5.0 198:16.0 215:35.0 217:2432.0 218:491.0 219:242.0 230:56.0 243:11.0 245:13.0 259:21.0 272:9.0 300:3.0 307:7.0 319:6.0 36…				3035	1417	1591	1045	2147	1462	2255	1006	1607	1767	887	1135	2554	2190	1421	2111	1762	1838	2224	2345	2679	1452	2284	2344	1032	976	1638	1331	2705	1818	2076	1212	1854	711	1444	1571	1498	1046	1377	2644	2411	2089
6646	584590	205	6646	85:237.0 86:18.0 89:620.0 90:132.0 92:138.0 93:371.0 94:23.0 95:86.0 97:26.0 99:10.0 100:277.0 101:143.0 102:54.0 103:454.0 104:12.0 105:26.0 106:26.0 107:127.0 110:127.0 111:57.0 112:23.0 113:38.0 114:215.0 115:494.0 116:29.0 117:2092.0 118:131.0 119:26.0 120:197.0 125:6.0 126:171.0 127:211.0 129:376.0 130:329.0 131:198.0 132:29.0 133:499.0 134:185.0 136:9.0 139:24.0 140:21.0 142:87.0 143:115.0 …				14687	16441	16887	10219	13159	13597	5859	7754	10007	10525	10269	15677	11841	11558	22394	13195	8712	17435	7756	12203	13347	11857	10630	7747	9529	8491	9882	8419	10008	9456	10304	8466	5072	10927	9351	14046	12255	8346	9164	9960	9765	11542
6376	433059	218	6376	85:260.0 86:109.0 87:164.0 88:102.0 89:185.0 90:56.0 91:65.0 93:17.0 97:226.0 98:117.0 99:188.0 100:1764.0 101:613.0 102:581.0 103:300.0 104:121.0 105:71.0 106:72.0 107:335.0 109:43.0 110:86.0 113:39.0 115:212.0 116:239.0 117:721.0 118:155.0 127:204.0 128:1.0 129:266.0 130:505.0 131:253.0 132:134.0 133:489.0 134:167.0 144:5.0 145:3.0 146:178.0 147:2236.0 148:261.0 149:140.0 157:91.0 159:23.0 160:…				1255	1355	892	1325	1620	1521	996	1743	1277	4481	1439	1658	1923	2092	1562	1427	1673	721	3352	1990	2166	2857	1912	1602	1962	1766	1887	1904	1942	1750	1866	1748	1468	1066	5053	2051	6445	1479	1756	2244	2144	1079
5990	301233	188	5990	87:330.0 88:48.0 96:22.0 98:266.0 99:67.0 100:687.0 101:200.0 102:119.0 103:20.0 108:23.0 110:168.0 112:37.0 113:88.0 114:682.0 115:365.0 116:97.0 117:318.0 118:13.0 127:10.0 128:104.0 129:168.0 130:82.0 131:428.0 132:142.0 133:149.0 134:1.0 143:137.0 144:29.0 146:34.0 147:9109.0 148:1914.0 149:731.0 150:46.0 153:155.0 172:1140.0 173:172.0 174:161.0 177:69.0 184:11.0 187:8.0 188:1845.0 189:253.0 …				5180	4748	4972	5336	8294	4477	1957	2998	5181	2656	5637	6060	2439	3808	4451	3953	4848	4968	4288	4664	6950	3492	3442	4823	6575	3729	7329	3707	6281	7054	3991	3616	2903	3354	3851	3353	5602	5457	3994	4903	9014	4497
5900	408373	263	5900	85:137.0 86:304.0 87:214.0 88:72.0 89:216.0 90:70.0 95:22.0 98:97.0 99:1529.0 100:685.0 101:272.0 102:459.0 103:690.0 104:96.0 105:62.0 107:29.0 108:94.0 109:59.0 110:608.0 111:31.0 113:90.0 114:172.0 115:1094.0 116:487.0 117:385.0 118:318.0 119:163.0 120:12.0 128:185.0 129:39.0 130:556.0 131:398.0 132:1103.0 133:1080.0 134:443.0 135:76.0 139:49.0 140:24.0 141:3.0 144:6.0 146:49.0 147:1141.0 148:…				4634	3133	4731	1674	2643	1709	5507	1880	1876	1755	3372	3301	1485	4625	5647	3279	2600	3700	3781	5241	4024	1966	2065	4408	3171	1939	4124	2132	3473	5145	4014	956	3521	3835	2041	3408	4344	3783	2319	4062	5964	1341
5837	688396	217	5837	85:57.0 86:5.0 90:51.0 91:17.0 93:5.0 98:11.0 99:21.0 100:204.0 101:15.0 102:14.0 103:32.0 110:20.0 113:54.0 114:9.0 116:42.0 117:5.0 120:3.0 121:12.0 123:2.0 128:118.0 129:272.0 133:9.0 143:22.0 145:3.0 146:1.0 147:222.0 148:20.0 149:19.0 150:3.0 154:13.0 155:41.0 157:218.0 161:26.0 163:5.0 164:2.0 172:6.0 175:1.0 177:17.0 178:1.0 179:9.0 189:26.0 190:29.0 193:12.0 203:5.0 204:43.0 205:101.0 207…				5455	14747	18029	7836	7858	2822	5893	5402	5563	4392	6045	8335	6884	6420	18852	9057	4590	9357	4806	7199	8772	8901	6971	5508	4537	3721	6680	5613	8125	5437	8463	5447	5468	7889	3983	6895	10704	7439	5060	5511	5260	7946
5691	302228	89	5691	85:978.0 86:597.0 88:128.0 89:4661.0 90:393.0 91:566.0 93:114.0 95:1.0 96:19.0 97:472.0 98:312.0 99:254.0 100:420.0 101:59.0 105:29.0 107:130.0 108:16.0 110:923.0 111:112.0 112:177.0 113:1093.0 114:791.0 115:569.0 116:189.0 117:229.0 118:57.0 119:154.0 125:3.0 126:122.0 127:35.0 128:231.0 129:566.0 130:499.0 131:118.0 132:21.0 133:191.0 134:229.0 140:270.0 141:113.0 142:85.0 144:77.0 146:342.0 14…				2397	5239	1318	3644	3634	2448	5075	2492	4780	6322	9321	5133	2388	5421	6265	2001	5131	2617	15677	4194	3711	7972	2457	4460	4138	3856	3103	3408	2769	1826	3352	2731	6576	2375	1643	2312	3056	2565	7668	4606	3066	3500
5276	281469	145	5276	85:847.0 86:173.0 87:24.0 99:647.0 100:1799.0 101:48.0 102:74.0 104:56.0 107:3802.0 108:168.0 109:95.0 110:1816.0 111:8.0 114:64.0 115:62.0 116:15.0 117:2458.0 118:280.0 119:71.0 126:217.0 127:438.0 128:59.0 129:61.0 131:86.0 132:61.0 133:684.0 134:980.0 136:110.0 138:22.0 140:115.0 143:57.0 144:45.0 145:4912.0 146:602.0 147:3521.0 148:542.0 149:302.0 150:1.0 151:12.0 157:17.0 161:5.0 165:15.0 16…				29587	20684	35215	20988	15753	21494	91572	6363	21682	20898	8683	16473	7218	6273	23308	15566	9180	17213	57478	10241	26636	51241	15644	35761	117832	20342	25700	28012	17198	24864	20856	10657	12995	21262	31517	20410	31353	9894	32178	17318	84601	13435
5259	1203017	297	5259	95:294.0 96:160.0 97:47.0 98:143.0 99:43.0 103:135.0 109:113.0 110:39.0 111:38.0 113:22.0 115:32.0 119:7.0 122:4.0 123:26.0 125:44.0 129:1581.0 130:225.0 142:63.0 143:14.0 154:11.0 155:77.0 156:5.0 157:23.0 161:29.0 175:36.0 185:26.0 190:2.0 191:20.0 192:38.0 193:28.0 194:9.0 195:45.0 201:2.0 207:187.0 208:20.0 209:95.0 210:7.0 221:187.0 237:2.0 238:9.0 239:8.0 251:37.0 256:7.0 265:1.0 266:31.0 2…				6049	6859	3258	2673	5844	5864	3022	2270	2939	4258	3203	5976	2248	3575	4676	6142	3125	3251	4024	4697	3464	7325	3015	2670	2788	2211	4483	5548	5346	5362	5115	3647	4004	6351	2717	3169	4628	3645	2567	2931	2527	8013
5244	197777	104	5244	86:1079.0 88:2424.0 89:67359.0 90:6597.0 91:5291.0 92:728.0 93:297.0 95:73.0 97:18.0 101:863.0 102:1202.0 103:4388.0 104:55007.0 105:4638.0 106:2599.0 107:1060.0 108:671.0 109:115.0 110:152.0 113:77.0 114:177.0 116:407.0 117:3455.0 118:803.0 119:26551.0 120:3019.0 121:914.0 122:143.0 125:6.0 127:70.0 132:580.0 133:834.0 134:706.0 135:264.0 136:8.0 139:40.0 143:815.0 145:33.0 146:30.0 147:291.0 14…				147954	237355	174572	140896	212727	267755	229988	175855	303623	226145	271687	450818	155560	240243	337142	359770	232562	293368	286712	254258	209064	163615	218863	188065	328199	238346	335796	226359	278514	294023	261346	124283	188401	354944	158215	186067	320870	191206	227310	181046	386732	283421
5121	424376	100	5121	85:277.0 86:195.0 96:1.0 98:98.0 99:163.0 100:2882.0 101:551.0 102:193.0 104:20.0 110:149.0 111:77.0 112:36.0 113:32.0 114:315.0 115:250.0 116:166.0 117:517.0 118:36.0 119:25.0 126:6.0 127:61.0 128:135.0 130:31.0 132:43.0 134:1.0 140:16.0 141:23.0 142:15.0 144:80.0 147:171.0 153:9.0 158:46.0 159:1.0 171:73.0 174:60.0 184:50.0 188:9.0 199:42.0 200:9.0 208:4.0 213:8.0 215:1.0 216:2.0 226:9.0 228:71…				4380	5083	6524	4054	7072	5401	2548	5690	5946	8041	6704	5334	3733	2708	6199	2342	5408	4541	6434	2622	5040	4187	6030	5138	6276	5057	6383	7299	8109	5345	7087	5120	4218	6460	5021	3979	6439	5271	1246	4557	4470	3288
5085	799884	98	5085	85:133.0 86:110.0 87:139.0 88:125.0 89:1730.0 90:102.0 91:105.0 92:23.0 93:36.0 94:152.0 95:164.0 96:190.0 97:138.0 98:6168.0 99:646.0 100:354.0 101:531.0 102:164.0 103:7093.0 104:637.0 105:445.0 107:27.0 108:35.0 109:74.0 110:127.0 111:68.0 112:100.0 113:184.0 114:91.0 115:107.0 116:253.0 117:2678.0 118:306.0 119:222.0 121:59.0 122:11.0 123:10.0 124:87.0 125:219.0 126:193.0 128:316.0 129:1674.0 …				6223	7777	2105	6727	6014	6594	3696	9748	4941	8962	10186	7707	7299	7905	7439	2101	7660	7705	4437	10635	2548	3899	8878	5354	5842	4443	1350	5192	4397	4606	2107	7617	4047	5635	6214	1323	3058	4651	666	7303	11076	9036
4986	525275	156	4986	85:21.0 93:80.0 100:249.0 102:64.0 104:58.0 110:89.0 113:184.0 114:58.0 115:110.0 116:388.0 117:10.0 121:90.0 122:7.0 128:102.0 130:161.0 140:131.0 141:306.0 142:84.0 143:9.0 144:63.0 147:243.0 148:16.0 149:785.0 150:37.0 153:2.0 156:1855.0 157:940.0 158:150.0 159:24.0 167:3.0 169:18.0 170:7.0 172:3.0 176:18.0 177:54.0 185:404.0 186:4.0 197:7.0 215:41.0 229:18.0 230:34.0 258:1.0 260:1.0 288:9.0 3…				16968	11857	7907	8822	12509	14002	8296	11428	9252	9434	16172	20449	14848	9822	11587	16316	19235	29168	17853	12669	23617	22774	20044	11029	12395	12409	22921	12118	17981	12828	19779	11931	14602	13860	10989	11763	13060	17113	20083	15632	15253	41351
4983	422308	373	4983	87:44.0 88:2.0 89:137.0 90:13.0 101:61.0 102:157.0 103:528.0 104:27.0 105:43.0 106:32.0 107:49.0 111:3.0 113:7.0 115:102.0 116:51.0 117:195.0 118:15.0 119:38.0 120:12.0 121:56.0 122:1.0 123:3.0 129:42.0 130:107.0 131:175.0 132:55.0 133:508.0 134:125.0 135:192.0 136:20.0 137:18.0 147:1087.0 148:431.0 149:149.0 151:30.0 163:86.0 164:12.0 165:69.0 167:25.0 168:8.0 175:12.0 177:25.0 179:36.0 181:87.0…				3792	3042	7237	1737	2626	3546	4890	5151	2481	2952	4720	6192	3025	5811	9329	5480	4680	4386	3669	5097	2701	5640	3825	2668	4154	3792	3137	3098	3625	3718	6095	4876	6480	9190	1843	6329	5183	3464	3792	4799	4313	4659
4945	1028191	227	4945	92:43.0 95:10.0 97:71.0 98:123.0 100:59.0 103:34.0 105:24.0 109:89.0 111:141.0 112:85.0 113:76.0 114:29.0 115:30.0 117:7.0 121:81.0 123:114.0 124:7.0 125:69.0 132:40.0 135:24.0 137:189.0 138:16.0 139:32.0 140:18.0 142:5.0 145:3.0 151:42.0 153:107.0 154:20.0 155:1198.0 156:85.0 157:19.0 159:10.0 160:17.0 161:1.0 162:21.0 163:1.0 165:53.0 167:25.0 169:96.0 171:222.0 172:24.0 177:58.0 179:79.0 181:1…				4217	1534	4131	2221	5239	2201	2772	2124	1997	2956	2979	3617	3061	1991	2992	3504	2994	2363	1720	3095	1827	3822	2810	3049	4044	1638	5340	4440	4174	4143	5050	3606	2416	4560	2690	4724	3883	3467	2824	2530	2516	1968
4929	624368	156	4929	86:69.0 96:28.0 98:38.0 99:51.0 100:190.0 111:2.0 112:34.0 113:33.0 114:14.0 117:92.0 129:39.0 130:116.0 140:132.0 141:157.0 142:16.0 146:61.0 147:35.0 148:17.0 156:4187.0 157:562.0 158:187.0 161:1.0 168:46.0 172:18.0 184:35.0 196:7.0 217:39.0 222:3.0 229:3.0 311:5.0 326:26.0 361:5.0 376:13.0 402:11.0 404:1.0 412:5.0 457:15.0				18623	14956	10964	12912	14404	17103	6146	13539	11012	9042	12899	10600	25357	17112	14414	17953	7778	9821	17086	14402	16334	25821	29294	12029	11821	11973	34852	17702	35762	21514	29971	20098	18228	20425	12419	20014	14620	23495	9257	13327	9107	39994
4901	625257	217	4901	85:52.0 88:51.0 89:140.0 99:35.0 100:9.0 101:139.0 103:437.0 107:21.0 111:15.0 115:45.0 116:82.0 117:286.0 129:477.0 130:62.0 131:189.0 133:371.0 140:8.0 141:14.0 143:126.0 147:1633.0 148:170.0 149:59.0 155:36.0 157:392.0 158:3.0 173:9.0 175:28.0 177:14.0 189:144.0 190:41.0 191:744.0 192:127.0 193:15.0 204:62.0 205:119.0 216:10.0 217:3069.0 218:592.0 219:184.0 230:26.0 231:69.0 232:3.0 243:32.0 2…				4502	8234	12231	7120	6786	11320	2919	2566	10950	10194	6052	13966	5808	3071	23932	4971	6705	12403	4957	6030	20632	3651	3315	5427	4287	2503	7028	4052	9991	7214	4941	2884	4026	3247	3526	3889	2744	2721	9114	6698	6433	9154
4898	549736	173	4898	86:18.0 98:8.0 99:59.0 100:63.0 128:17.0 130:57.0 136:9.0 142:7.0 146:14.0 155:52.0 157:72.0 158:18.0 166:5.0 171:59.0 173:1526.0 174:151.0 175:88.0 221:10.0 238:5.0 247:41.0 275:149.0 303:16.0 307:17.0 352:8.0 383:10.0 410:20.0 447:2.0				2168	1770	1773	1440	2100	1506	2441	4354	3946	2448	4845	6292	1268	2257	8298	5348	7824	7235	2692	3515	3817	1596	2832	1823	4468	1970	2472	1335	2547	3020	3465	1688	2052	2553	2346	2438	4485	3238	3263	3504	6723	2675
4877	410320	211	4877	86:92.0 88:67.0 89:259.0 90:64.0 91:27.0 93:21.0 98:34.0 101:113.0 103:89.0 104:39.0 105:21.0 106:16.0 107:37.0 108:15.0 109:15.0 110:408.0 111:29.0 115:77.0 119:54.0 121:96.0 123:30.0 130:72.0 131:58.0 132:65.0 133:715.0 134:166.0 135:264.0 136:106.0 137:99.0 138:21.0 139:9.0 140:18.0 143:20.0 146:64.0 148:54.0 151:70.0 152:21.0 153:4.0 155:43.0 158:174.0 159:23.0 165:25.0 167:63.0 168:36.0 172:…				696	1263	1110	9214	1531	647	548	1258	501	532	1166	2727	629	614	759	378	548	836	6941	2359	623	1258	667	1050	7385	606	4116	844	1347	688	5033	1106	1759	4964	663	3606	2347	944	670	1030	911	1132
4793	873697	446	4793	85:279.0 86:925.0 87:114.0 88:55.0 89:3142.0 90:218.0 91:82.0 92:131.0 93:153.0 94:138.0 95:105.0 96:3469.0 97:880.0 98:2393.0 99:511.0 100:514.0 101:942.0 102:478.0 103:15218.0 104:1427.0 105:928.0 106:199.0 107:537.0 108:196.0 109:102.0 110:175.0 111:97.0 112:168.0 113:389.0 114:399.0 115:237.0 116:432.0 117:4188.0 118:459.0 119:548.0 120:36.0 122:112.0 123:623.0 124:294.0 126:441.0 127:165.0 1…				2534	4444	2436	3017	2328	4468	577	1072	2359	1637	1826	2675	1098	3104	2728	1210	1982	3467	458	1468	4044	702	1696	1795	1118	1287	1674	1986	1857	1134	1841	1112	823	1518	1881	3805	2557	1677	1260	1946	3113	1616
4773	925215	204	4773	96:286.0 103:300.0 104:92.0 109:1.0 113:5.0 119:20.0 129:733.0 130:3.0 139:25.0 140:13.0 141:10.0 142:21.0 143:95.0 144:9.0 147:455.0 153:3.0 155:68.0 156:41.0 163:57.0 165:29.0 167:33.0 169:94.0 176:7.0 177:98.0 178:17.0 179:9.0 180:11.0 189:130.0 191:550.0 192:104.0 193:20.0 194:74.0 195:50.0 202:5.0 203:9.0 204:2061.0 205:369.0 206:126.0 207:573.0 208:107.0 210:17.0 211:30.0 213:7.0 217:586.0 …				819	1555	2990	3324	1604	3282	591	506	2583	4195	1715	2163	1532	812	2053	697	1737	2263	1217	1180	1957	905	1440	2635	1356	1083	2647	817	1829	5359	1199	646	3079	636	4223	823	3484	1419	2968	2239	1409	6910
4766	618681	204	4766	86:89.0 87:265.0 88:82.0 89:180.0 90:24.0 99:138.0 101:1141.0 102:184.0 103:2236.0 104:190.0 105:196.0 106:46.0 110:125.0 111:11.0 113:10.0 114:278.0 115:48.0 116:1300.0 117:622.0 118:121.0 119:45.0 120:38.0 122:5.0 123:60.0 129:1356.0 130:376.0 131:909.0 132:152.0 133:1343.0 134:137.0 135:177.0 140:21.0 141:163.0 142:6.0 143:664.0 144:232.0 145:182.0 146:238.0 147:4591.0 148:988.0 149:570.0 150:…				6771	8243	13503	8571	7199	7151	3002	5014	9964	9976	6544	9170	4503	5748	14512	5625	7223	9846	4563	5582	20129	10540	12958	7178	12975	5436	12373	4377	7759	14275	7354	5414	9378	6903	6428	8038	6131	9032	11164	8406	4039	18750
4746	548258	275	4746	85:340.0 86:1019.0 87:118.0 88:57.0 89:5028.0 90:174.0 91:106.0 98:391.0 99:176.0 100:4306.0 101:959.0 102:2212.0 103:1287.0 104:171.0 106:16.0 107:216.0 108:17.0 110:98.0 111:77.0 112:503.0 113:381.0 114:1252.0 115:857.0 116:763.0 117:731.0 119:18.0 120:124.0 121:11.0 125:17.0 126:29.0 127:2389.0 128:3055.0 129:536.0 130:1024.0 131:1606.0 132:502.0 133:1357.0 135:76.0 139:378.0 140:703.0 142:216…				1486	3251	2679	2492	2888	3541	1196	2123	2317	2094	1939	2519	1874	1648	2973	2204	2179	2250	1054	1219	2451	1084	2137	2459	1078	1542	2455	2368	1989	1577	1632	1212	1679	1271	1297	2033	2169	1628	1990	2620	2868	1267
4745	612986	217	4745	85:652.0 88:182.0 89:1438.0 92:118.0 93:226.0 95:137.0 99:1068.0 100:280.0 101:1501.0 102:359.0 103:4860.0 104:555.0 105:320.0 107:115.0 108:22.0 109:307.0 110:105.0 111:781.0 112:44.0 113:771.0 114:380.0 115:168.0 117:1883.0 119:57.0 121:80.0 123:37.0 125:395.0 126:175.0 127:225.0 128:443.0 129:5837.0 131:2136.0 132:1.0 133:3521.0 134:1189.0 135:603.0 137:21.0 139:97.0 141:1428.0 142:390.0 143:2…				3039	4779	17364	8219	5890	9913	3238	873	14581	10003	4614	10179	1432	1071	20017	2140	8255	14711	4645	1618	20479	4488	4160	5164	5716	4107	10938	3749	11464	13480	5447	3174	9209	3830	2596	2922	4219	7850	12167	8269	4249	17043
4605	757109	230	4605	85:145.0 86:108.0 88:57.0 89:302.0 90:6.0 98:23.0 99:123.0 100:439.0 101:493.0 102:44.0 103:1051.0 104:33.0 105:25.0 108:16.0 109:40.0 111:52.0 112:29.0 113:53.0 114:134.0 115:26.0 116:251.0 117:1037.0 118:57.0 119:84.0 125:26.0 128:93.0 129:1068.0 130:123.0 131:603.0 132:98.0 133:1023.0 134:74.0 137:11.0 139:20.0 140:35.0 141:62.0 142:333.0 143:191.0 144:416.0 145:27.0 146:1.0 147:2132.0 148:318…				1393	1695	1716	975	1212	1054	511	787	936	937	1094	1383	973	619	1735	1033	935	1535	776	1014	1424	771	822	572	1036	472	967	1029	937	921	786	1059	966	1012	1042	1428	1202	712	759	693	1745	1354
4603	590717	116	4603	85:271.0 86:41.0 87:36.0 88:112.0 91:5.0 92:5.0 93:2.0 94:11.0 95:40.0 98:2765.0 99:268.0 100:414.0 101:150.0 102:162.0 103:144.0 104:8.0 106:10.0 110:36.0 112:20.0 113:6.0 114:132.0 115:96.0 116:3597.0 117:377.0 118:130.0 119:5.0 120:6.0 122:17.0 123:4.0 124:83.0 125:19.0 128:125.0 129:1.0 131:21.0 132:55.0 133:225.0 134:7.0 136:4.0 138:5.0 140:25.0 141:10.0 142:347.0 143:24.0 144:4.0 145:6.0 14…				8027	8097	8048	2328	11404	6491	4250	4555	9264	6037	7604	8835	4749	4842	6860	8746	8612	6361	5531	5851	7162	10446	9274	5118	8302	4146	12326	7798	8881	8040	8783	4584	8508	9885	5904	8687	6233	10853	7066	9170	9842	10053
4577	1166033	283	4577	85:210.0 93:23.0 94:33.0 95:305.0 96:251.0 97:126.0 98:50.0 99:30.0 100:22.0 103:245.0 105:11.0 109:206.0 110:27.0 111:35.0 113:86.0 123:11.0 127:91.0 129:1939.0 130:175.0 135:32.0 136:10.0 137:43.0 139:4.0 142:104.0 143:19.0 152:4.0 155:121.0 157:36.0 163:84.0 164:8.0 165:40.0 166:1.0 167:4.0 169:15.0 173:2.0 175:39.0 177:20.0 183:4.0 192:2.0 193:121.0 195:12.0 196:2.0 207:144.0 208:73.0 209:101…				4010	3485	1956	1785	3730	3092	2689	1457	1725	2988	1857	3948	1418	2069	2338	3678	1863	2046	2817	2392	1988	4470	1631	1472	1386	1336	2855	3585	3400	3565	3798	2172	2761	3933	1828	1847	2475	706	1522	2316	2485	5325
4550	447676	350	4550	86:704.0 87:1216.0 88:211.0 89:89.0 90:18.0 98:13.0 99:23.0 100:489.0 101:517.0 102:172.0 103:274.0 104:57.0 105:173.0 106:57.0 107:127.0 108:49.0 109:5.0 110:75.0 113:6.0 114:17.0 115:251.0 116:60.0 117:564.0 118:174.0 119:160.0 120:14.0 121:24.0 124:9.0 127:37.0 129:92.0 130:349.0 131:1418.0 132:536.0 133:1324.0 134:87.0 135:81.0 136:9.0 138:1.0 139:7.0 144:60.0 145:19.0 146:123.0 147:5601.0 14…				35269	39603	26629	26701	47739	41294	31084	39818	44056	40484	33306	68656	31273	34193	37166	38704	38174	39355	39149	42287	28290	25066	39673	33104	49258	30207	48508	45231	42872	37159	37449	28939	26323	40328	26393	35464	43059	32962	30283	34698	41217	34820
4548	785321	179	4548	99:15.0 100:277.0 102:268.0 108:3.0 110:41.0 117:62.0 129:112.0 145:16.0 151:1.0 179:1965.0 180:268.0 184:2.0 192:5.0 193:1.0 202:59.0 204:22.0 217:91.0 277:9.0 282:30.0 283:7.0 316:112.0 321:2.0 365:4.0 407:10.0 434:1.0 437:15.0 492:1.0 497:22.0 498:2.0 500:15.0				1491	1967	1730	1266	2043	1220	1023	1952	1681	1685	2261	1731	1393	1690	2310	1987	1704	2395	1520	2670	1726	2444	2678	2117	2005	2527	2858	2084	3022	3259	2576	1756	1578	2354	2192	1578	1725	1599	1564	1807	2751	3941
4546	782748	217	4546	85:516.0 86:210.0 87:308.0 88:44.0 89:1357.0 90:38.0 91:106.0 93:119.0 94:129.0 95:198.0 96:257.0 97:215.0 98:257.0 99:309.0 100:249.0 101:440.0 102:198.0 103:5226.0 104:520.0 105:217.0 106:26.0 108:192.0 109:173.0 110:205.0 111:646.0 112:122.0 113:320.0 114:219.0 115:46.0 116:409.0 117:3287.0 118:315.0 119:98.0 121:32.0 122:11.0 123:162.0 124:44.0 125:81.0 128:170.0 129:2126.0 130:307.0 131:469.…				3582	6904	6970	5349	4496	3840	5247	6938	4453	4263	8114	8502	3313	5900	8771	2509	5073	8095	3646	7009	10547	8658	5172	3307	6246	3847	2487	5208	3179	3519	4653	1099	4883	3694	3949	8342	4591	4322	5444	4955	7015	6451
4543	642404	157	4543	86:82.0 89:743.0 97:6.0 98:47.0 99:118.0 100:181.0 101:439.0 102:127.0 103:618.0 105:234.0 110:9.0 111:1.0 112:67.0 114:57.0 115:6.0 116:464.0 117:1165.0 118:4.0 128:80.0 129:1156.0 130:624.0 131:271.0 133:769.0 135:55.0 138:51.0 140:27.0 141:15.0 142:66.0 143:131.0 144:28.0 145:71.0 147:1805.0 148:298.0 149:177.0 154:25.0 156:25.0 157:3097.0 158:620.0 159:152.0 160:1278.0 161:695.0 162:109.0 163…				19062	23169	9339	4397	18391	24674	6003	7812	12958	9792	11752	7588	6456	6553	18361	14668	4648	23060	9478	9775	22109	5402	13168	7429	18635	11143	9258	3866	12249	12749	5092	2645	8472	11236	6209	10399	22390	15376	9922	9786	19349	15084
4541	630827	157	4541	85:66.0 86:291.0 87:2.0 88:2.0 89:1373.0 90:129.0 94:55.0 97:57.0 98:102.0 99:180.0 100:426.0 101:693.0 102:2082.0 103:3016.0 104:385.0 105:497.0 107:3.0 108:121.0 109:46.0 110:334.0 111:96.0 112:151.0 113:105.0 114:268.0 115:285.0 116:332.0 117:2553.0 118:234.0 119:170.0 121:5.0 122:8.0 125:10.0 126:76.0 127:33.0 128:119.0 129:2498.0 130:956.0 131:623.0 132:128.0 133:1311.0 134:28.0 135:50.0 136…				4928	4759	7671	6683	3598	11147	2399	2329	10591	7056	6508	8744	10968	6265	22607	2612	6577	16995	1383	5667	28255	6638	2063	2133	2571	3278	4546	5061	6174	1574	788	1453	1053	4216	4122	8928	5270	1094	4963	3002	11591	4754
4361	592255	117	4361	86:67.0 87:120.0 95:513.0 96:88.0 97:349.0 101:171.0 105:178.0 107:117.0 109:137.0 112:112.0 116:498.0 117:7633.0 118:630.0 119:252.0 122:31.0 123:40.0 126:54.0 128:83.0 129:2766.0 130:225.0 131:1539.0 132:2203.0 133:321.0 135:66.0 142:47.0 143:325.0 145:1077.0 146:151.0 157:80.0 159:43.0 162:18.0 164:33.0 167:36.0 168:49.0 170:25.0 171:141.0 174:52.0 178:18.0 181:25.0 185:126.0 187:101.0 189:24.…				8064	7373	8271	6030	10167	5243	3858	7063	7749	5342	6964	8581	4996	4543	8293	9927	6414	6872	5017	6304	7429	10752	7109	5202	7454	1064	10012	7811	7064	8565	8526	5973	8417	5144	5971	7859	961	9300	6427	7964	9894	4364
4219	846127	98	4219	86:124.0 88:79.0 89:641.0 90:58.0 95:36.0 97:69.0 98:4073.0 99:206.0 100:109.0 101:154.0 102:149.0 103:2060.0 104:147.0 105:72.0 113:77.0 114:75.0 115:94.0 117:1047.0 119:57.0 122:16.0 128:117.0 129:580.0 130:93.0 131:257.0 133:562.0 134:79.0 141:17.0 143:67.0 144:205.0 147:3382.0 148:559.0 149:283.0 154:19.0 156:203.0 157:147.0 160:44.0 163:55.0 169:14.0 170:241.0 171:66.0 172:85.0 175:52.0 177:…				3678	4811	9380	3856	2750	2395	3935	3323	2237	1931	2004	2574	1571	1799	5241	2431	1337	1868	1336	3827	1819	2818	6706	2022	8211	1819	2333	2780	2380	1957	5690	2199	2136	1238	2442	4087	7116	2997	1677	2626	1892	3412
3772	1132662	129	3772	85:36.0 87:16.0 91:1284.0 92:135.0 93:1068.0 94:208.0 95:1153.0 96:242.0 97:438.0 101:2.0 104:16.0 105:1277.0 106:196.0 107:1126.0 108:284.0 109:614.0 111:72.0 113:17.0 115:26.0 116:2.0 117:218.0 118:81.0 119:1155.0 120:469.0 121:665.0 122:102.0 123:210.0 125:15.0 128:156.0 129:2194.0 130:371.0 131:464.0 132:215.0 133:205.0 134:68.0 135:238.0 136:63.0 137:64.0 139:8.0 141:102.0 142:8.0 143:459.0 …				1288	1662	1976	667	796	1261	1067	640	1522	1160	1353	1922	727	1351	1475	873	1186	1106	629	1865	1609	1210	1515	1446	1624	483	1587	1566	1340	632	1682	1565	1707	2531	584	2016	1878	1173	1449	1686	1308	1652
3582	656328	188	3582	85:73.0 86:914.0 89:28.0 93:2.0 95:145.0 99:71.0 100:1655.0 101:52.0 102:22.0 108:50.0 109:176.0 113:25.0 114:73.0 116:68.0 126:100.0 128:132.0 130:382.0 131:92.0 132:82.0 135:8.0 137:681.0 139:38.0 141:70.0 142:6.0 143:86.0 147:96.0 155:1.0 156:6.0 157:2.0 159:36.0 160:5.0 171:226.0 172:305.0 173:55.0 174:1901.0 175:262.0 176:72.0 184:52.0 186:22.0 187:35.0 188:2629.0 189:461.0 190:197.0 199:62.…				1605	9918	3709	5617	8769	5581	697	6660	11603	20194	8744	15897	7952	10773	125677	17235	9099	15796	5185	7359	8033	1058	5466	3746	4234	3614	3427	3140	5861	4669	5411	4803	2852	3023	3877	4798	9383	7582	5773	3321	4535	11304
3286	275568	85	3286	85:25854.0 86:882.0 90:115.0 91:57.0 92:118.0 94:117.0 95:267.0 96:1220.0 97:476.0 98:107.0 99:24.0 100:38.0 102:3.0 106:182.0 107:1143.0 108:104.0 109:124.0 110:331.0 111:54.0 114:342.0 115:45.0 117:136.0 118:200.0 126:755.0 127:1535.0 128:63.0 129:1308.0 130:903.0 134:196.0 135:83.0 136:55.0 139:15.0 142:1.0 146:87.0 150:102.0 152:293.0 154:331.0 165:117.0 167:40.0 185:71.0 196:423.0 197:14.0 1…				45633	56314	55212	30165	45367	34850	328231	24180	7031	229458	45627	28953	24513	36511	40703	44324	50037	33296	237676	30198	42663	53615	38944	45364	43974	40876	48221	62077	47907	51097	46029	39199	47924	46120	38242	43018	46660	42787	31158	33329	52768	41523
3204	362716	212	3204	85:711.0 86:364.0 87:206.0 88:975.0 89:135.0 90:256.0 91:122.0 92:99.0 93:150.0 94:15.0 95:27.0 96:246.0 97:71.0 98:62.0 99:180.0 100:1150.0 101:1197.0 102:158.0 103:8164.0 104:1154.0 105:540.0 106:200.0 107:351.0 108:107.0 109:102.0 110:1012.0 111:112.0 113:221.0 114:485.0 115:1934.0 116:1538.0 117:76.0 118:468.0 119:337.0 120:607.0 121:86.0 122:16.0 123:38.0 126:19.0 128:76.0 129:3386.0 130:446…				1971	1328	1721	784	1170	1531	2544	1214	790	783	1231	1587	903	1879	3416	2931	1341	1733	1335	2513	1178	1777	1326	1125	4914	1241	1328	2194	1929	1619	1609	958	1675	1989	1149	983	2456	1123	1509	1111	1352	2101
3173	517075	217	3173	85:84.0 86:33.0 88:82.0 89:182.0 97:32.0 98:150.0 99:653.0 100:70.0 101:227.0 102:112.0 103:1042.0 107:169.0 109:3.0 110:25.0 111:132.0 112:215.0 113:129.0 115:122.0 116:262.0 117:541.0 118:119.0 127:152.0 128:22.0 129:2292.0 130:601.0 131:298.0 133:684.0 134:4.0 135:31.0 143:886.0 144:57.0 147:1664.0 149:278.0 155:65.0 184:60.0 189:74.0 190:46.0 191:22.0 199:18.0 203:26.0 204:63.0 205:5.0 217:98…				3059	1447	2297	1196	1147	1864	879	779	1449	1281	1091	2070	1560	965	3314	1418	851	1884	1176	1358	1658	1212	1246	963	1276	776	1236	1134	1021	1038	955	1211	1267	1018	869	1203	1349	1256	921	1216	1304	669
3143	459926	155	3143	88:126.0 100:234.0 103:134.0 105:27.0 110:51.0 112:72.0 126:44.0 133:135.0 139:377.0 147:1501.0 155:3104.0 177:18.0 202:16.0 205:20.0 206:18.0 231:22.0 239:27.0 390:12.0 397:13.0 440:18.0 443:20.0 455:23.0 477:17.0				8095	16973	19783	22153	7996	12314	2960	6967	19637	9272	8897	8622	7664	11871	10609	5506	10074	15096	5321	7809	34475	3230	9652	21397	6931	16477	13770	11697	12428	14673	7817	5637	6601	6010	14248	9585	6512	5115	6840	7505	22730	4622
3029	605198	223	3029	85:1116.0 86:185.0 87:101.0 88:159.0 89:276.0 91:1571.0 92:139.0 93:1385.0 94:86.0 95:916.0 96:6.0 97:258.0 98:12.0 99:117.0 101:478.0 102:166.0 103:1545.0 104:182.0 105:989.0 106:71.0 107:1562.0 108:87.0 109:906.0 110:49.0 111:464.0 113:4.0 115:150.0 116:128.0 117:7251.0 118:815.0 119:900.0 120:26.0 121:668.0 122:46.0 123:952.0 124:18.0 125:149.0 126:173.0 128:337.0 130:165.0 131:590.0 132:5.0 1…				4124	1173	6552	900	1289	1067	5517	1438	2048	1201	1733	1788	1484	1526	4145	2151	2187	2044	1785	1941	2237	884	936	841	1687	1058	791	1531	1091	1048	1261	1301	1308	3259	1629	2190	2414	1208	1817	1729	2639	4929
2575	563223	279	2575	85:117.0 88:37.0 89:392.0 90:119.0 91:356.0 94:76.0 95:152.0 99:227.0 100:194.0 102:234.0 103:486.0 104:105.0 105:465.0 106:200.0 107:529.0 108:62.0 109:88.0 110:741.0 111:47.0 112:92.0 114:17.0 115:425.0 116:198.0 117:91.0 118:824.0 119:305.0 120:30.0 123:56.0 124:87.0 125:7.0 127:49.0 128:316.0 129:27.0 131:38.0 132:151.0 135:217.0 136:2.0 137:124.0 139:11.0 140:60.0 141:282.0 142:26.0 143:6.0 …				3751	2142	3768	2150	4212	2469	1298	1413	1287	2299	2191	1439	1030	1819	2532	2201	2811	1617	1577	1853	1779	2502	2133	2111	4390	1998	2432	2184	3801	2673	4555	2624	3679	4049	1899	2321	3615	2106	2041	2033	2603	3032
2568	800444	156	2568	85:67.0 86:356.0 89:340.0 97:50.0 98:400.0 99:45.0 100:411.0 101:35.0 102:26.0 103:1028.0 104:34.0 107:18.0 112:132.0 113:107.0 115:28.0 116:285.0 117:328.0 120:11.0 127:1404.0 128:321.0 129:888.0 131:47.0 133:438.0 134:19.0 140:507.0 141:283.0 142:183.0 143:83.0 144:111.0 146:154.0 147:1896.0 148:335.0 149:83.0 151:92.0 152:6.0 153:38.0 154:109.0 155:538.0 156:9197.0 157:1176.0 158:712.0 159:88.…				999	2931	2518	2557	1034	1405	942	1429	1198	1544	1561	1304	796	1150	1376	1035	1883	1780	1244	1356	1192	1153	1907	1779	1546	1744	3240	1803	1228	2690	1111	1402	1661	514	2087	4287	3546	3885	1456	1197	1872	1372
2551	707929	223	2551	85:288.0 87:138.0 88:93.0 89:118.0 91:292.0 93:255.0 95:189.0 101:321.0 103:730.0 105:204.0 106:89.0 107:446.0 109:371.0 110:78.0 111:6.0 115:16.0 117:2831.0 118:176.0 119:181.0 121:206.0 123:121.0 125:1.0 129:34.0 130:86.0 133:162.0 135:453.0 139:54.0 147:324.0 151:23.0 157:58.0 161:933.0 162:63.0 167:232.0 169:42.0 173:111.0 179:80.0 181:316.0 183:124.0 184:26.0 191:64.0 195:35.0 197:30.0 211:1…				1716	661	5532	491	1167	1004	3480	782	1080	1051	1329	1236	1292	1279	2362	1153	1730	1647	921	1524	892	691	682	518	1261	626	1557	1004	1039	975	941	555	765	1115	1799	3705	1482	449	986	804	1285	1384
2543	919257	174	2543	85:204.0 86:1169.0 87:217.0 94:62.0 95:124.0 96:65.0 98:52.0 99:72.0 100:577.0 101:341.0 102:157.0 108:5.0 110:32.0 111:21.0 112:255.0 113:39.0 114:147.0 116:82.0 117:610.0 128:30.0 129:464.0 130:59.0 132:349.0 135:74.0 137:43.0 139:25.0 140:271.0 141:76.0 142:209.0 143:73.0 145:39.0 146:180.0 147:242.0 148:58.0 156:3519.0 157:596.0 158:642.0 159:26.0 160:39.0 167:24.0 168:29.0 170:54.0 172:144.0…				1064	888	1843	585	1204	1321	846	1021	1013	830	1433	1244	714	598	1300	838	1126	1184	1290	1106	761	1900	1292	799	1253	561	1410	1531	1724	594	2660	802	1039	936	1023	1374	1371	897	1149	1177	617	1876
[truncated: 35 more rows]
[truncated: 105 more columns]

## Sheet: sample analysis
Analysis
MiniX:	579854
Client Name:	So Young Park
Matrix:	Cat Urine
Sample Number:	135
Method:	Primary Metabolomics
Exraction Notes:
Parameters:
Instrument:	GCTOF - D
Resuspension Volume:	100 uL
Injection Volume:	0.5 uL
Start Date:	2021-03-08
Comments:
Data Processing:
Data Technician:	LMV
[truncated: 2 more rows]
