# Supplementary material for: The Serum and Fecal Metabolomic Profiles of Growing Kittens Treated with Amoxicillin/Clavulanic Acid or Doxycycline
Source: Animals (Basel). 2022 Jan 29;12(3):330. doi: 10.3390/ani12030330 (PMC8833518; doi:10.3390/ani12030330)
Supplement: Supplementary file 1 [file animals-12-00330-s001.zip › Supplementary_table_S2_List of metabolites identified in serum samples by untargeted metabolomics.Mean and standard deviation by group and time point.xlsx]

## Sheet: Φύλλο1
	Day 0						Day 28						Day 300
	AMC		CON		DOX		AMC		CON		DOX		AMC		CON		DOX
	Mean	SD	Mean	SD	Mean	SD	Mean	SD	Mean	SD	Mean	SD	Mean	SD	Mean	SD	Mean	SD
zymosterol	2193	672.041	2076.33	1342.69	1962.8	997.056	1974.93	574.664	2280.13	835.306	1953.8	525.075	1909.93	636.74	2151.27	826.514	1894.73	662.389
xylose	14843.3	5531.27	12665.7	3808.2	13374.1	4695.82	10360.8	2667.92	11332	2373.76	13059.4	4409.59	9774.47	2902.61	17971.9	33818	9253.27	1625.5
xylitol	4779.4	3365.39	4240	2366.54	4036.07	1114.3	3321.47	628.318	3693.73	979.871	3892.73	977.504	5311.33	2872.09	4851.8	2010.51	5992.47	3383.73
xanthine	633.667	335.586	554.467	424.248	745.333	319.058	879.867	574.141	641.933	223.504	986.2	729.662	681.867	293.521	542.267	153.594	591	145.129
valine	965732	380570	976548	224277	986482	330456	1006056	264914	885910	191253	932646	281379	862680	172382	846069	181815	835247	149289
uric acid	6902.6	5455.65	4913.27	2828.89	5566	2632.5	4781.27	1946.59	5071.87	2028.86	5469.73	3966.05	5069.53	1840	4621.13	1985.99	5252.93	1544.94
urea	2.67037e+06	1.15698e+06	2.92721e+06	867573	2.85979e+06	817376	2.50049e+06	1.03248e+06	2.72963e+06	1.42881e+06	3.57065e+06	883769	3.18541e+06	434369	3.06179e+06	1.30564e+06	2.95236e+06	1.13065e+06
uracil	5508.93	2809.34	4474.07	1466.93	6916.73	3400.81	6180.53	2823.44	4458.87	1647.67	8912.73	4261.36	4285.67	2151.85	4117.53	1688.07	3795.67	1863.85
tyrosine	348497	112479	352379	52448.8	342804	88686.7	389055	76789.1	378890	110001	402890	108836	426431	75040.7	409423	77645.4	418578	78953.5
tryptophan	250388	119740	255630	96825.5	267090	124026	389432	66867	344260	139221	393276	108905	486582	95354.5	441120	137368	534822	126493
trans-4-hydroxyproline	255038	192296	362100	180627	256459	126726	460027	112402	463525	154783	483291	125487	291014	128521	229341	113944	290840	112972
tocopherol gamma-	1113.93	462.045	1014.8	412.827	1015.8	303.989	1093.4	503.032	1320.47	498.951	1248.07	481.479	1012.4	307.065	1098.2	386.575	1066.47	361.551
tocopherol alpha-	32348.9	23394.3	38259.7	22116.4	41000.9	22358.6	22279.7	8333.72	22664.6	10313.6	20256	8868.46	21629.7	10279	21665.1	9209.88	26884.5	12928.7
thymine	692.333	293.598	714.133	258.256	700.8	255.31	782.933	288.682	712.467	235.258	915	302.811	826.867	368.499	804.267	404.047	952.667	455.79
thymidine	29481.3	13895.3	29113.5	8965.08	30479.2	11403.8	36056.7	9856.07	38496.9	10815.3	47596.3	16194.7	35570.7	7553.52	39462.6	12095.6	36446.1	8196.68
threonine	200578	108054	186456	60399	155280	71885.3	317721	255427	220900	85493.1	233122	125193	277047	109534	234702	78769.6	232976	55123.9
threonic acid	23324.5	13271.7	31888.7	21050.8	29323.3	19581.6	17031.7	6611.91	16298.4	9022.62	16192.3	8831.64	20062.8	13165.6	13589.4	7100.22	16088.7	8939.14
threitol	6119.93	8254.79	1801.6	585.808	2897.13	2568.83	1677.8	497.079	1728.07	434.677	1673.8	586.83	1619.67	523.234	1741.73	630.827	1635.93	383.234
taurine	26540.1	32695.9	19326.3	22457.5	21726.9	23325.6	29549.1	21933.7	18007	17035.3	24701.9	22041.2	26203.3	30433	19823.5	19493.5	25328.9	26223.5
tartaric acid	455.133	348.37	366.533	152.901	518.933	447.101	380.8	139.133	397.6	165.596	369	235.934	1108.67	706.497	1094.73	1317.88	883.267	680.095
tagatose	2116.67	2291.14	1149.07	661.063	2056	2854.53	1241.2	597.497	1408.53	1478.94	2943.4	5124.92	1992.07	1359.88	3759.33	6685.46	2863.07	3580.8
sucrose	3886.27	3536.01	10390.9	32957.6	2317.8	1928.89	2258.13	1319.54	2239.67	1067.54	2664.27	1852.33	2850.53	5595.48	1233	705.744	1923.93	1548.72
succinic acid	9456.27	6525.96	13106.4	10027.4	9854.93	6090.38	8235.27	2945.05	10102.8	3839.2	12548.1	6413.91	12161.8	4173.58	12940.3	5227.33	11583.2	3217.16
sophorose	595.933	565.102	399.733	137.478	440.8	228.959	329.8	170.001	354.667	151.94	408.933	162.571	375.467	121.924	354.467	149.245	400.2	118.206
shikimic acid	5820.93	4388.85	5121.47	3219.91	5864.13	4483.49	3667.8	2227.91	5604.27	3946.94	6129.6	4963.79	7066.6	2701.73	6673.33	4817	5382.13	3331.93
serotonin	126501	75948.4	83366.5	36347.5	138556	95321.7	93110.8	31402	85772.3	40067.1	104343	69275.5	74286.7	27759.4	54524.8	32985.3	81244.2	42095.6
serine	835186	331042	934373	222882	840490	219048	774373	163222	886272	235951	787586	158581	631428	117380	681525	180244	688938	139003
salicylic acid	4058.6	2289.72	5806.27	6858.74	4435.73	3377.33	4081.47	3768.93	5652.33	4014.98	3644.07	1732.64	3830.87	2021.52	5767.67	4102.75	4720.07	2678.11
saccharic acid	1613.8	970.804	1261.13	554.027	1460.47	955.441	1084.07	542.331	1240.53	663.381	1229.6	453.534	1093.27	416.194	999.933	253.018	1438.33	1164.45
ribose	17584.5	10043.5	21027.8	12089.3	31123	16217.6	34281.7	15372.7	24271.6	15111.7	39875.5	21165.4	26158.1	10523.5	21787.3	9626.04	25978.9	9971.42
ribonic acid	6795.27	2790.02	5952.33	4258.95	5965.27	3176.09	5797.6	3241.23	4471.73	2031.74	6757.6	3210.35	7105.67	4661.18	6632.07	3670.86	5487.33	3124.89
ribitol	2170.53	655.522	2230	628.744	2158.87	487.399	2027.73	782.538	1936.33	395.62	2371.13	842.881	2245.2	731.605	1919.4	614.2	2093.47	701.475
raffinose	1438.87	1160.66	859.533	598.983	908.333	777.529	1930.27	1258.39	2265.33	1677.6	2140.4	2048.47	1582.13	1927.41	784.533	544.604	1416	1045.52
pyrophosphate	3104.4	1982.67	3244.4	1780.22	3068.33	1303.26	2965.27	1100.51	3669.87	1894.59	3572.8	1655.41	1921.2	1081.6	2511.07	1477.97	2791.07	899.972
putrescine	8462.73	3795.53	8201.2	2687.85	8902.13	4849.25	7001	2926	7366.47	3102.74	6250.13	1834.55	6402.2	2619.92	5258.8	1630.89	5994.73	1463.76
pseudo uridine	16271.3	4110.52	15377.9	6106.9	18234.6	4993.62	14276.4	4154.98	17688.7	2480.52	18167.6	7313.93	12659.5	2338.5	12642.2	3254.3	13255.9	2608.43
proline	569693	271790	842596	403882	596258	219616	776007	276746	757983	315011	687707	354383	607518	179501	528694	245932	551109	184052
piperidone	14527	23337.3	12712.1	27489.5	12318.7	34767	7799.8	7086.73	8653.2	9695.38	7580.4	7458.63	4956.67	3592.36	4670.33	4871.99	7773.07	6693.52
pipecolinic acid	4381.47	4063.83	3332.67	2104.69	2861.33	1161.67	3970	4519.07	3981.33	2902.14	3094.07	1225.11	3832.8	3029.46	4053.67	3612.83	4167.07	2865.87
pimelic acid	1726.47	749.683	1603.4	615.62	1761.53	570.57	1471	592.689	1491.33	516.211	1580.53	480.733	1928.67	690.66	1662	624.347	1765.6	730.628
phthalic acid	11360.9	4248.23	19548.6	25325.1	10623.8	4752.94	11113.5	5092.28	15601.2	15281.2	12702.1	5420.48	13325.7	6390.38	12246.4	3070.83	15358.4	10047.3
phosphoethanolamine	5252.33	3882.3	4733.93	2622.34	5073.53	5258.46	4987.93	3600.88	5175.13	4180.24	6560.13	5362.3	3942.67	3311.2	4275.53	2784.71	2784.8	2285.83
phosphate	585752	180423	658084	154258	646228	185512	724384	135885	740669	228236	803778	194686	461412	112402	474287	128408	506266	107415
phenylethylamine	86072.6	127334	49633.7	59675.1	28350.8	23642.4	19914.5	8793.03	31497	19925.1	16495.7	11520.1	24564.5	32353.7	11004.5	8318.65	16308.5	9799.03
phenylalanine	204594	65120	211805	54762.8	196902	39441.7	200348	37292.8	212861	53743.6	227351	61520.4	202495	38510.7	223982	59562.9	227767	32915.3
pentose	3683.67	2494.25	4541.33	4272.68	3292.87	1075.31	5087.13	4592.49	2804.4	632.961	2850.53	1089.45	4944.73	3673.48	4604.93	6583.51	4799.87	4612.95
pelargonic acid	24781.5	10935.6	24880.1	6101.21	23111.7	6256.48	20997.9	4176.22	24165.2	7030.38	25805.7	8264.89	27022.8	19050.3	26460.9	6977.47	25622.9	5426.61
palmitoleic acid	2931.87	1584.78	2481.93	1067.63	3224.2	1601.5	2402.2	998.52	2847.87	1831.1	3650.13	3820.7	2271.27	1754.02	2517.4	1626.19	2717.07	1437.09
palmitic acid	153159	40920.2	124426	37750.5	150974	49217.8	118611	32892.1	134650	45865.4	155765	94729.7	137195	42998.4	148563	54136.2	147699	38102.8
oxoproline	721708	174709	810308	186281	831417	159223	815969	134779	887491	144407	964036	176627	981792	184254	977598	204674	1.01029e+06	163669
oxalic acid	11651.5	11402.6	4967.13	2701.38	7197.2	3645.58	3960.87	1538.32	6045.47	1781.28	5516.6	4127.15	4962.07	1775.72	4894.87	2681.11	5102.4	1845.4
ornithine 3TMS	258700	170934	210686	91827.7	212528	96399.5	269825	122419	217030	66118.1	212151	73136.1	163428	66909.4	144327	34873.8	156238	32992.1
oleic acid	42896.7	50115.3	23347.8	33416.7	34733.8	44660.4	26404.5	24760.6	26343.5	31918	34534.7	50865.9	15105.9	27644.2	26239.1	28974.7	30124.6	27645.5
oleamide	18083.1	8130.38	23278.9	8277.72	19514.9	8007.08	21418.9	9409.09	23573.5	7596.61	21836.3	9485.91	30178.8	10253.8	27719.2	9942.21	24864.9	8545.43
nonadecanoic acid	4061.13	1818.6	3737.2	1481.53	3771.47	1090.97	5517.47	4496.12	5050.87	1633.83	3719.67	1943.89	4665.33	1294.01	5005	878.111	4858.13	1461.02
nicotinic acid	100072	132056	136994	244571	162849	215620	192881	290467	64469.1	99755.1	168692	230028	205904	306125	131236	228952	192561	364973
N-acetylglycine	1613.67	943.375	1149.33	639.18	1543.87	773.219	1100.27	430.417	1233.73	461.919	1262.6	371.744	858.067	368.73	1045.6	512.518	981.6	451.845
myristic acid	5541.2	2509.82	6684.33	4900.83	6124.67	2617.42	4167.33	2131.67	5691.67	3809.26	6721.6	6959.06	5073.2	2147.49	5487.27	2435.56	6484.13	3808.62
myo-inositol	368463	161286	231903	60889.9	328116	196035	361324	132797	325714	117771	404678	133019	311081	150540	240775	80902.1	265394	128091
mevalonic acid	2738.4	2015.13	2365.33	2869.3	1754.73	1434.07	1106.87	434.474	1909.13	1610.41	975.933	507.104	1449.93	647.299	1451.87	917.875	1310.07	744.618
methionine sulfoxide	111978	64721.8	107175	52420	112105	109978	96373.5	47668.8	93536.9	35520.2	72542.3	40971	82147.9	40212.4	59856.5	33237.3	79027.9	30222.3
methionine	238448	195003	174398	126588	212318	259756	148627	58229.8	137644	52987.4	146462	57801.7	103550	33931.3	95538.7	35383	96055.1	16888.8
methanolphosphate	27860.7	9609.82	28699.9	8461.31	30985	12764.2	25096.4	8649.48	29373.3	7113.68	27857.1	4997.26	27568.5	12095.8	32730.9	12548.8	31318.3	8672.71
mannose	208673	66982.6	214076	62188.9	209333	38983.3	171265	44527.2	191779	54210.6	188999	67426.6	196698	51051.5	225714	81775.5	209313	26885.3
maltose	41611	71559.7	15491.4	7688.44	24549.4	19609.4	17306.4	10965.2	10346.9	4911.99	20357.5	13558.2	10231.8	9841.11	6515.73	2847.94	10882.5	10225.5
malonic acid	511.667	263.468	315.067	107.283	401.467	127.724	324.267	201.538	432.667	198.459	308.667	101.441	335.867	188.274	425.467	184.678	428.8	130.458
malic acid	5453.73	3538.82	4789.6	1959.82	5383.87	2209.37	5402.33	1893.75	4697.13	1626.09	6064.8	2204.17	7667.13	3324.89	6639.93	3042.89	7016.87	3385.34
maleimide	13923.5	7911.28	14484.1	7208.98	14390.1	5707.94	11127.1	2230.39	12274.7	3308.48	15098.1	8255.83	11051.1	3099.41	10638.3	3278.56	12410.7	5276.59
lyxitol	11550.1	4831.59	12286.6	3873.83	11056.2	3042.1	14805	2616.86	16352.7	5302.32	16724.5	5177.9	14383.9	6856.22	11433.2	3557.31	13625.1	5278.31
lysine	58003.9	29737.9	55021.7	37982.4	59681.9	40793.4	42254.1	11742.8	46927	15808.8	41336.2	13152	45941.6	15461.6	52029.9	13093.9	50102.3	12328.4
linoleic acid	23510.6	9718.84	17667.2	7060.73	20055.9	6975.68	17965.9	5307.95	21480.1	8329.76	24934.1	16397.2	20543.3	8250.41	20242.6	8813.35	21624.3	7456.14
levoglucosan	1365	1194.84	1254.47	499.583	1151	534.362	1093.47	379.805	1330.47	804.326	1041.4	341.628	1905.6	1493	1730.07	796.271	1480.73	795.823
leucine	1.24026e+06	317666	1.09475e+06	254657	1.14974e+06	313216	1.26727e+06	354695	1.1317e+06	279541	1.14796e+06	328185	1.01546e+06	165608	1.01328e+06	257091	1.0468e+06	212892
lauric acid	44025.6	77310.7	97879.3	135329	48865.6	66974.2	28455.8	65583.7	67074.6	110731	67158.8	108361	42189.7	71567.6	48308.3	85726.8	64195.7	100765
lanosterol	473.267	247.705	402.667	290.456	372.533	180.333	277.8	69.939	338.067	129.37	257	60.4932	274.8	86.1064	331.333	110.897	344.333	66.634
lactose	2740.73	2070.45	7877.4	22063.5	2784.47	1196.05	2112.2	1337.94	1998.47	892.321	2409	1530.06	5700.8	12892.7	3285.33	4573.29	2607.4	1772.87
lactic acid	2.69798e+06	1.05057e+06	2.77901e+06	1.30598e+06	2.53192e+06	1.26875e+06	3.09334e+06	1.11579e+06	2.78409e+06	1.20526e+06	2.41121e+06	1.30915e+06	2.47519e+06	1.07706e+06	2.46473e+06	908727	2.29304e+06	805501
lactamide	2692.67	902.131	2933.47	1205.72	2893.87	1036.71	3338.93	1242.99	3044.93	700.03	2861.47	1366.76	2434.73	983.759	2372.4	823.241	2128.07	933.026
kynurenine	10250.3	5780.44	8815.87	2405.48	10503.6	5329.59	9116.13	3961.31	9775.4	2150.77	10992.7	4150.27	7720	1784.48	8724	3732.55	9896.67	2587.16
isothreonic acid	13534.7	5666.04	11551.9	3362.32	12508.3	3518.41	9540.8	1845.57	10556.8	1533.22	12359.6	3379.76	8052.73	1190.71	8767	4040.79	7674.73	1083.55
isomaltose	753.2	738.285	519.6	325.113	646.133	490.518	498.333	161.204	478.667	206.386	475.533	197.113	508.467	235.508	510.533	257.666	465.467	224.035
isoleucine	514102	188354	491051	126964	501808	165121	503053	83031.9	454584	68953.7	496639	123971	404231	72426.1	438188	105434	434591	91135.7
isocitric acid	5523.4	2056.49	6597.6	2349.38	7311.93	2223.42	6639.2	1629.62	6947.2	1530.65	8723.33	2340.12	6290.07	1733.49	5876.8	1864.8	6591.53	1508.23
inositol-4-monophosphate	2096.87	874.424	1922.6	645.325	2102.2	874.46	1289.87	466.587	2072.13	653.239	2058.67	872.094	1592.2	607.782	1737.07	713.933	2079.27	710.521
inosine	33664.7	10497	27975.7	8229.82	35954.9	21606.4	28073.8	10599.5	29647.3	11246.5	28176.7	11577.5	30733.1	9269	27151.9	8384.94	33831.8	15070.6
indoxyl sulfate	2620.67	1638.84	2742.73	1826.82	2487.73	1425.7	2064.67	1564.26	4154.33	3092.28	2690.13	1138.19	2477.8	1534.23	3044.73	2258.4	2654.67	1145.75
indole-3-propionic acid	13576.1	14657	7699.93	7617.69	7124.2	5863.86	2624	3382.16	8815.07	3066.81	7491.67	3823.45	8706.53	6595.03	7034.53	3233.96	9481.07	6029.08
indole-3-lactate	7358.87	7747.49	6976.73	5359.4	6051.67	7175.18	6230.47	1992.65	6539.73	2057.03	6855.13	2874.63	8372.47	3762.47	10427.7	5192.51	9226.13	5183.65
indole-3-acetate	15311.4	18001	9736.6	8383.13	10135.3	7717.6	5407.93	2056.27	9955.8	9652.76	6346.13	3210.39	6766.2	3546.7	7335.27	5538.01	6484.13	2202.21
hypoxanthine	64699.7	31102.5	54919.5	18003.4	74971	24171.8	84182.9	35210.8	58815.7	23693.7	94958.6	28239.2	76146.3	27867.7	58515.1	23217.4	61218.6	23140.6
hydroxycarbamate	5802.73	2743.05	8513.4	3195.32	7954	3503.51	7077.2	2588.8	7698.27	3502.1	8790.93	3426.36	7971.8	3491.23	8631.13	3624.36	7031.4	2908.03
homoserine	1242.2	555.01	1354.93	399.467	1181.93	491.916	1173.4	315.376	1221.13	330.911	1084.6	210.973	1053	266.974	1113.6	291.025	974	198.748
homocystine	998.533	324.35	1520.67	1024.36	1436.87	753.355	1073.73	282.077	1278.93	300.61	1050.73	351.885	963.733	247.635	1006.33	313.083	1007.2	140.504
histidine	62456.5	28666	89653.9	45444.3	80170.4	40570.4	81451.1	30696.9	85960	28594.4	78644.6	33659	84483.3	25015.9	86698.1	31378.4	93276.5	23799.7
heptadecanoic acid	16670.5	4902.25	13796.7	3652.84	16354.2	6818.33	13201.7	3880.4	16082.7	5264	16453.1	8915.91	16909.7	4570.42	17757.2	5056.12	17200.9	4233.5
guanosine	2820.73	1111.37	2231.67	677.495	2944.93	1569.45	2603.53	1139.24	2735.67	1283.65	2853.93	1120.1	2945.67	1025.03	2580.2	841.335	3073.67	1212.47
guanine	2168.47	1102.46	1778.93	803.247	2480.4	1313.97	3031.8	1878.71	2071.13	946.514	3936.67	2018.54	2949.4	1260.03	2463.47	1067.82	2402.8	736.231
glycyl proline	1596.2	750.919	1373.07	588.558	1411.33	410.888	1291.73	439.628	1297.93	380.663	1457.4	564.145	1207.2	593.544	1014.73	361.275	1151.4	300.139
glycolic acid	16578.5	6620.17	17580.2	6804.91	16366.8	5030.32	16124.1	2687.26	17618.3	4914.18	27515.9	19909	15070.4	3082.29	16664.1	7736.32	16443.5	6169.69
glycine	777976	345921	883554	378247	798730	243021	880399	296307	887547	233365	846078	226912	617497	170787	546186	165401	645513	187589
glycerol-alpha-phosphate	29469.5	9005.6	24677.6	6534.86	25838.9	9117.02	29523.5	8036.46	29324	9742.49	34047.5	10958.2	31302.6	8771.64	29195.3	10955.4	31771.5	9181.92
glycerol-3-galactoside	7090.73	7578.94	5949.47	3568.91	7369	6590.05	3857.27	1155.91	4880.73	2999.17	5325.33	3541.86	6979.33	3510.37	4800.13	2703.69	4766.07	3361.65
glycerol	439938	107754	441379	110553	585720	514929	368216	138348	418780	124623	472501	181944	446134	224196	591415	167958	473639	138382
glyceric acid	27312.7	11511.9	18797.2	5325.15	31637.7	16222.4	19689.1	4479.99	16918.5	4292.79	23472.3	6589.85	17796.2	4727.29	17970	9254.95	18033	4288.26
glutaric acid	1216.27	779.914	882.333	256.832	855.867	279.038	728.467	143.645	876.467	483.91	1003.87	361.749	949.8	314.723	925.733	258.711	1006.67	307.063
glutamine	552948	263875	872941	336987	735477	296473	619357	214353	811041	305329	685996	270345	969464	344844	1.07372e+06	270518	1.05812e+06	241970
glutamic acid	57885.4	18528.5	60413	13580.3	64914.9	18768.1	61714	12837.9	54507.8	14480.1	66937.5	13577.1	71530.6	19780	67211.3	14787.4	70374.6	17613
glucuronic acid	9124.73	2202.49	9337.33	3708.24	9607.2	4247.42	7615.73	1437.78	8146.13	1455.27	9036.13	3806.1	9606.13	2710.19	9058.8	1990.31	9423.53	1970.74
glucose-6-phosphate	1462.93	574.202	2230.53	1019.74	1798.13	710.819	2191.67	761.516	1632.67	391.871	2074.6	1386.85	2387.4	1133.53	1791.8	709.77	2013.2	662.838
glucose-1-phosphate	3737.67	1871.38	3210.53	1140.91	4023.07	1574.05	3507.27	1384.44	3440.73	1207.83	5271.53	2485.5	3924.53	1090.91	4739.93	2027.58	3548.33	1767.12
glucose	3.14543e+06	643472	3.29088e+06	471590	3.42392e+06	579060	3.216e+06	497544	3.19186e+06	458828	3.3379e+06	743758	4.25177e+06	1.15517e+06	4.07737e+06	1.12316e+06	4.2299e+06	1.06395e+06
gluconic acid lactone	15805.9	8931.2	13047.9	6077.2	15977.2	9925.68	12758.6	6723.2	10444.5	6490.21	12789.2	5488.54	10491.2	4407.09	8848.8	5846.9	8123.73	4885.02
gluconic acid	107534	65285.1	78888.1	42225.4	104628	61378.8	76451	44109.6	62554.2	52543.6	90441.8	47982.5	62391.2	31365.7	49544.9	42237.3	43425.5	43335.1
galactinol	1805.4	1053.62	2190	1535.74	2323.27	1563.27	2096.27	721.027	2496	1101.64	2608.6	1444.93	2127.13	1530.07	1558.33	630.46	1903.2	758.392
fumaric acid	2629	1423.73	2378.2	853.175	2409.4	1190.4	2212.67	929.595	2200.27	905.371	2746.33	1190.93	3049.73	1798.35	2600	1163.78	2827.07	1487.26
fucose	7136.6	1408.8	8388.13	1904.04	7954.13	1273.98	7344.87	1362.05	8413.6	2630.53	7849.13	2078.07	9371.2	2347.57	8942.8	2758.46	9340	3012.08
fructose	245355	97707.7	239211	65696.1	270389	100509	245007	66226.9	253125	60945.3	253464	69322.2	460975	219230	437246	297641	446899	206582
ethanolamine	33652.4	11511.5	39959.5	8922.19	42268.4	16990.7	44036.1	14646.6	43542.5	17412.9	52697.5	16908.2	38178.1	9346.95	37588.4	12277	36598.4	17309.2
erythritol	11999.8	3872.77	12511.4	4017.2	14136.1	7851.4	10979.4	2370.1	12764.2	1622.59	11950.3	2445.41	11721.7	2015.85	10485.6	1623.15	10376.3	1735.75
epsilon-caprolactam	7160	4378.6	8741.53	3444.63	7855.2	3957.56	10128.3	4214.63	8096.8	3596.17	7956.8	3376.9	11495.1	3360.8	11439.4	4444.83	9011.67	4009.79
docosahexaenoic acid	2308.87	656.955	2506.93	839.865	2489.53	1070.66	1989.6	517.702	2438.8	494.339	2119.2	628.054	2122.53	521.379	2618.73	654.109	2494.47	624.694
dihydrocholesterol	2775.07	1484.95	5023.07	3152.07	3991.6	1571.92	4476.13	1884.75	4871.33	2515.78	5593.13	1798.38	4220.67	1533.76	5489.67	2041.17	5253.8	1602.82
dihydro-3-coumaric acid	1206.87	380.03	1210	353.053	1176	407.533	1194.4	355.95	1526.27	502.324	1417.87	444.027	1646.27	733.29	1567.2	462.486	1686.87	316.082
cytosine	1746.67	753.025	1491	632.48	1519.47	505.863	1812.6	630.342	1781.07	578.713	1657.6	584.219	1394.53	482.841	1405.07	737.946	1432	492.771
cystine	10950.4	6761.65	14542.3	9063.57	11583.4	5265.19	18670.3	10262.1	16488.3	8662.16	18703.3	10429.5	15685.5	8728.74	15638.3	9350.5	15267.7	8318.98
cysteine	7163.53	4792.41	7832.4	4190.37	7152.8	5333.63	10303.1	5529.27	7314.47	3135.17	9515	5426.09	9790.27	3943.84	10457.5	4811.83	10049.3	6264.54
creatinine	169183	97974	107839	52332.6	144622	108648	110233	39656.5	119932	39720.4	117559	42094.3	181369	57411.8	188484	41887.7	207932	51552.7
conduritol-beta-epoxide	2009.87	1259.54	1712.13	495.835	1666.47	576.401	2507.47	2400.69	2062.07	823.617	1890.8	515.059	2177.93	877.004	1888.47	608.869	2404.07	2172.2
citrulline	33450.7	9391	40282.7	12408.5	36320.6	9875.46	38281.3	7993.69	45474.9	11757	42727.1	10655.8	31867.2	6246.82	35552.6	7250.26	35674.2	6702.28
citric acid	257012	124739	332841	112121	346138	99573.5	320807	77425.3	333533	83141.4	418980	108935	311789	82476.7	315177	98558	329888	53211.2
cis-gondoic acid	756.6	291.319	554.733	237.128	585	204.796	493.6	168.521	561.933	208.736	694	361.864	626.533	200.421	583.4	220.159	568.2	207.46
cholic acid	732.867	532.299	1045.4	888.229	1510.07	2998.17	702.2	319.922	810.8	244.452	801.8	378.861	758.2	245.901	814.933	281.924	912.467	526.892
cholesterol	709848	397488	654575	157977	784298	285284	590877	189202	675104	183641	734499	206841	601702	184953	727599	240252	667820	142506
cellobiose	3291.47	6699.52	649.867	315.997	879.267	403.219	675.267	256.002	687.6	279.918	917.4	510.208	671.4	276.571	507.867	203.441	720.8	383.372
capric acid	5118.6	2475.01	6607.07	3254.86	5723.2	3182.91	4602.87	2353.28	5632.33	2014.43	6863.4	4744.98	5348.2	1791.15	6025.33	3081.69	6145.8	3170.39
butyrolactam	38616.1	13595	26796.1	6912.5	31308.1	9252.55	26262.4	7131.22	33360.7	7117.62	29980.8	10411.3	26885.9	7367.49	27617.9	8572.93	31162.3	9179.82
butane-2,3-diol	205433	85022.5	200629	108409	186338	84463.9	193805	74536.4	194929	55713.6	191705	115632	132736	44412.2	141802	48729.7	120381	45790.2
beta-sitosterol	2458.27	1340.64	4459.2	2159.01	2766.87	1602.59	5775.73	3217.59	5953.13	3332.17	6238.47	2606.5	6342.33	3243.21	7510.93	2757.77	5392.67	2244.61
beta-glycerolphosphate	1621.67	462.081	1248.73	452.886	1339.47	292.989	1277.53	326.623	1390.4	310.374	1421.07	473.158	1652.8	467.843	1604.67	486.7	1461.6	371.543
beta-alanine	3028.8	1820.98	3244.33	1801.14	3223.67	1817.15	3366.13	1108.89	3817.07	1562.73	3341.93	1584.81	4421.47	1582.84	4327.73	2429.76	3512.27	1742.91
benzoic acid	159552	41961.4	180393	70669.3	159697	28599.5	155623	42539	183532	42833	174249	49533.5	170422	30171.8	196642	66852.8	186769	36123.9
azelaic acid	1562	869.922	1606.27	516.352	1467.2	388.804	1332.47	458.612	1605	544.733	1593.4	574.514	1987.13	782.284	1851	859.946	1537	485.143
aspartic acid	22166.7	6100.17	22953.7	4229.6	26034.1	7550.82	27773.7	6181.82	23535.3	5158.25	30308.3	6213.47	24414.7	9567.56	24418.1	8656.3	22840.3	4077.99
asparagine	28024.5	8064.52	39820.6	14906.2	37632.3	9713.01	35357.9	8345.58	38056.1	8542.51	36873.1	11859	29799.9	5652.46	31909.6	5144.24	31116.1	4294.27
arachidonic acid	20304.9	7954.04	15331.7	7136.39	21507.3	8645.36	12796.9	4318.2	15529.5	4525.47	15391	4627.57	19069.7	5576.97	21009.5	6215.79	21035.9	4419.12
arachidic acid	8337.73	5322.76	6427.4	1468.76	6371.67	1017.43	5894.8	1233.37	6363.53	1968.19	6169.67	1675.94	7114	2943.35	7090.4	3870.21	6315.4	1642.68
arabitol	9362	4741.09	9453.47	3557.99	8919.13	3010.5	12314.7	3305.1	13775.6	3221.1	12956.5	3184.34	10662.7	5162.35	8836.2	2273.96	9972.07	3891.16
aminomalonate	30384.3	17025.8	42813.3	22563.6	37189.1	12086.1	36200.2	10423.1	35252.3	13754.2	40723.2	14183.4	25267.4	11846.7	24782.9	12315	26142.1	13007.2
alpha-ketoglutarate	850.333	937.805	1138.07	1885.53	983.8	1064.42	1011.2	1073.26	1008.6	1562.5	1915.47	1871.85	477.333	129.69	1370.13	1744.37	827.467	1090.61
alpha-aminoadipic acid	2739.53	529.02	2570.4	838.014	2340.47	692.462	2805.47	547.353	3036.2	651.988	2806.13	447.318	2751.87	557.265	2962.2	824.184	2874	618.072
allantoic acid	41306.8	13786.2	31623.3	9395.56	37663.3	12042.9	37455.7	15104.6	45895.8	13730.2	45025.8	23038.8	38307.1	21723	34621.1	20671.3	31555.2	13273
alanine	1.57104e+06	777177	2.07707e+06	473102	1.92104e+06	581831	1.91268e+06	460983	2.1811e+06	611749	1.80572e+06	496371	2243351	548446	2.46376e+06	873550	2.08013e+06	447153
adipic acid	5131.07	5757.45	4154.33	2099.25	3728.13	1981.06	3920.93	2432.35	4537.87	3202.21	3752.53	1232.73	7455.67	4666.83	6156.4	4466.07	5171.2	3336.2
aconitic acid	2615.33	1457.69	2398.73	1457.92	1887.67	1030.97	1594.47	837.769	2273.93	829.899	1856.47	974.121	1614.4	882.518	1851.87	866.241	1841.47	831.866
5-methoxytryptamine	105089	60702.9	78750.6	34590.5	117940	74132.8	77431.8	26048.5	77920.5	50103	94206.1	60434.6	61336.3	21410.9	49624.1	41836.1	72414.6	39642.4
5-hydroxymethyl-2-furoic acid	5903.47	9134.78	1222.53	487.041	1799.73	1639.32	993.667	256.435	1163.73	267.122	980.6	267.976	1571.4	388.339	1563.47	433.186	1628.13	417.639
5-hydroxy-3-indoleacetic acid	2030.27	1809.45	1334.47	716.351	2143.67	2811.12	1427.27	756.05	1775.4	1642.75	1229.33	712.257	1600.8	1545.67	1157.8	652.582	1567.53	683.175
5-aminovaleric acid	27554	25615.3	20423.2	16898.2	16242.5	14153.3	12374.5	10395.6	18715.9	15041.2	12097.8	7193.89	4658.13	2946.95	4234.67	2062.48	6352.47	7222.2
4-hydroxyphenylacetic acid	3647.67	3120.27	3015.07	1602.17	2187.73	1135.87	1510.13	726.553	2829.47	2052.87	1385.6	565.526	1357.07	683.763	1252.33	525.808	1405.27	592.259
4-hydroxymandelic acid	1253	271.776	1295.87	348.882	1350	419.193	1251.07	369.23	1491.53	305.478	1651.33	928.193	1243.87	380.365	1317.53	366.956	1264.47	251.732
4-hydroxyhippuric acid	471.933	411.419	430.733	276.91	420.467	241.067	327	64.6242	468.8	190.373	391.4	99.3815	345.867	111.717	468.933	350.511	910.067	865.338
3-ureidopropionate	1251.4	510.493	1662.73	523.131	1770.13	900.146	2126.47	1023.87	1499.93	721.716	1827.33	559.778	1514.53	599.846	1412.4	555.739	1273.6	575.989
3-phosphoglycerate	843.667	429.936	816.8	294.993	1090.8	1476.57	1280.73	894.285	960.533	560.449	1846	1798.08	1235.4	1295.44	1049.47	786.971	909.133	769.221
3-phenyllactic acid	4808.67	9500.77	2524.53	2191.66	3191.73	5131.73	2910.53	1491.3	3665.13	2560.26	2735	2041.24	2261.07	1989.74	1724.4	622.745	1928.73	1608.66
3-hydroxybutyric acid	1.19291e+06	2.27412e+06	112391	80512.7	311593	407090	57513.1	23638.2	86163.8	32683.1	101597	110369	60262.7	32852.2	68674.1	43689.4	73253.8	29622.4
3-hydroxy-3-methylglutaric acid	1259.07	1940.94	545.2	199.325	601.8	337.747	546.933	234.259	668.6	310.039	679.8	310.593	867.133	311.81	735.867	261.284	813.8	331.461
3-aminoisobutyric acid	9769.6	12655	9558.2	10131.2	7185.93	5432.93	9586.67	10505.3	11754.2	11207	7633.13	4009.77	5655.4	3010.73	6686.07	5097.78	5691.73	2679.79
3-(4-hydroxyphenyl)propionic acid	3952.8	8838.95	1461.07	561.123	1809.2	889.573	1181.2	289.659	1557.4	438.713	1559.67	519.669	1417.93	281.409	1284.07	360.489	1401.6	334.902
2-picolinic acid	2618.73	1278.17	2313.73	538.14	2286.07	914.909	2277.33	689.79	2129.67	562.332	2257.33	567.416	2938.27	1203.74	2922.73	1045.5	2584.67	1246.09
2-monopalmitin	6471.8	9431.77	3804	6324.68	7237.47	11235.4	4712.4	7532.54	9250.2	14319.7	11072.2	15135.8	2567.73	1138.66	3070.2	2758.66	9241.2	14017
2-ketoisocaproic acid	7171.27	7501.99	7045.67	7302.88	6596.6	6186.63	5995.6	6357.12	6570.2	6304.18	10313.9	7399.25	3619.13	2334.25	8524.53	8403.27	4188.93	6015.26
2-hydroxyvaleric acid	21326.3	16138.2	10612.2	3961.41	11400.7	4625.1	9355.47	3539.66	11974.7	6597.59	10003	3438.61	8858.8	3034.35	8327.87	2164.84	7602.47	1892.59
2-hydroxyglutaric acid	9528.33	4490.5	12753.5	5398.85	10048.1	3521.99	12206.4	3939.57	10301.9	3394.81	12499.9	3377.28	4244.07	1019.98	4327.33	906.877	4425	1062.78
2-hydroxybutanoic acid	193658	170263	93973.8	61660.5	123541	69982.6	74315.1	22329.8	85974.1	23796.9	98728.2	60143	79136.7	19102.3	78563.6	33259.7	81039.3	22061.7
2-hydroxy-2-methylbutanoic acid	12287.9	7297.71	11851.7	5531.19	11047.4	5676.18	6737.47	1685.3	9429.2	3784.94	8528.6	3942.86	6593	1501.07	6686.73	1321.85	8126.93	6095.86
2-deoxytetronic acid	21788.5	43917.6	5091	1750.64	5508.4	2467.53	3684.47	1165.07	4289.87	628.028	3691	1492.9	2623.6	680.704	3354.47	1802.83	2538.53	754.122
2-deoxypentitol	3796.4	5408.74	1187.8	292.99	1388.87	404.199	1185.27	366.788	1136.53	239.116	1284.4	483.348	1252.6	433.654	1186.47	397.547	1203.4	274.419
2-aminobutyric acid	87422.4	68388.1	58866.9	27809.1	102758	90053.8	37605.1	11768	47510.8	20207.1	42100.7	13279.2	54484.5	27146	51210.2	18499.7	54504.2	20406.9
2,5-dihydroxypyrazine	3553.27	1211.81	4110.53	1930.08	3620.73	1120.04	3916.67	1132.08	3591.47	1311.04	4852.53	1168.58	3468.6	1225.78	3732.27	1718.17	3165.93	1353.18
2,3-dihydroxybutanoic acid	3400.53	2509.57	2210.07	717.348	2584.2	1478.6	2630.2	1902.57	2155.07	800.86	2326.6	860.972	2099.67	992.983	1946.07	543.875	1776.73	532.337
1-monostearin	4527.53	1645.64	4488.07	1249.01	4474.93	2238.34	3861.6	1012.73	3844.93	802.354	4710.27	1839.47	3299.87	665.895	5377.73	6322.57	3768.87	1363.17
1-monopalmitin	3290.4	1344.46	3842.87	1308.62	3792	1757.55	2799.07	789.584	3511.53	1110.86	3072.47	782.133	2978.2	373.056	4894.13	6493.13	3255	874.041
1-kestose	931.533	723.885	822.4	556.171	681.933	405.411	1166.8	373.281	1221.8	556.446	1208.4	892.338	994.267	746.539	620.533	348.04	1178.27	847.753
