# Supplementary material for: The Serum and Fecal Metabolomic Profiles of Growing Kittens Treated with Amoxicillin/Clavulanic Acid or Doxycycline
Source: Animals (Basel). 2022 Jan 29;12(3):330. doi: 10.3390/ani12030330 (PMC8833518; doi:10.3390/ani12030330)
Supplement: Supplementary file 1 [file animals-12-00330-s001.zip › Supplementary_table_S3_List of raw metabolites identified in fecal samples by targeted metabolomics.xlsx]

## Sheet: Fecal metabolites
		BA (ng/mg)					FA (ug/mg)												Sterols (ug/mg)										BA												Other ratio
NO	ID	cholic acid (ng/mg)	chenodeoxycholic acid (ng/mg)	lithocholic acid (ng/mg)	deoxycholic acid (ng/mg)	ursodeoxycholic acid (ng/mg)	myristate	alpha-linolenate	cis-vaccenate	palmitate	oleate	linoleate	stearate	arachidonate	gondate	erucate	docosanoate	nervonate	coprostanol	cholesterol	cholestanol	brassicasterol	lathosterol	campesterol	stigmasterol	fusosterol	beta-sitosterol	sitostanol	Total Primary Bile Acids (ng/mg)	Total Secondary Bile Acids (ng/mg)	Total Bile Acids (ng/mg)	Secondary BA (% Total)	Primary BA (% Total)	Cholic Acid (% Total)	Chenodeoxycholic Acid (% Total)	Lithocholic Acid (% Total)	Deoxycholic Acid (% Total)	Ursodeoxycholic Acid (% Total)	2˚ to 1˚ % of Total (Ratio)	1˚ to 2˚ % of Total (Ratio)	sitostanol/ stigmasterol	sitostanol/ sitosterol	sitostanol/ (stigma+βsito)	stigma/ βsito	βsito/ cholesterol	sitostanol/cholesterol	Total Phytosterols	Total Zoosterols	Phyto/Zoo
1	FMF4-0	17.9245	53.7736	276.038	1260.57	1.50943	0.246604	0.137736	1.16981	18.8868	18.8868	6.25396	10.3704	0.449434	0.259245	0.0509434	0.124717	0.149811	0.0518868	1.18377	0.413585	0.0471698	0.0213208	0.219245	0.10283	0.0267925	0.737925	0.436038	71.6981	1538.11	1609.81	95.5462	4.45382	1.11346	3.34037	17.1472	78.3052	0.0937647	21.4526	0.0466143	4.24037	0.590897	0.518627	0.139351	0.623366	0.368346	1.67057	1.52283	1.09701
2	FMF4-28	51.9266	56.6972	193.394	1904.04	1.46789	0.11945	0.143853	0.618716	6.06679	8.65982	5.46477	2.47193	0.481101	0.112294	0.0286239	0.060367	0.0900917	0.00146789	0.637064	0.0750459	0.0438532	0.0212844	0.215963	0.107706	0.0251376	0.617064	0.398532	108.624	2098.9	2207.52	95.0794	4.92062	2.35226	2.56837	8.7607	86.2522	0.0664949	19.3226	0.0517528	3.70017	0.645852	0.549873	0.174547	0.968606	0.625576	0.734862	1.3644	0.538596
3	FMF4-60	597.679	145.179	1.25	516.607	1.42857	0.122857	0.236786	0.331786	6.74	10.4357	7.14661	2.4125	0.399107	0.112143	0.0298214	0.0610714	0.0805357	0.137321	0.405179	0.0725	0.0448214	0.0205357	0.213036	0.124286	0.0283929	0.655	0.444107	742.857	519.286	1262.14	41.1432	58.8568	47.3543	11.5025	0.0990379	40.931	0.113186	0.699038	1.43054	3.57328	0.678026	0.56989	0.189749	1.61657	1.09608	0.635536	1.46482	0.433866
4	FMF4-120	251.193	120	386.422	2453.94	16.8807	0.28367	0.321651	4.6055	18.367	18.367	8.77596	18.367	1.19468	0.346606	0.0750459	0.21633	0.280183	3.68807	0.646606	0.246606	0.0541284	0.0253211	0.186789	0.102018	0.00146789	0.451193	0.776881	371.193	2857.25	3228.44	88.5024	11.4976	7.78062	3.71697	11.9693	76.0102	0.522876	7.69748	0.129913	7.61511	1.72184	1.40431	0.226108	0.697787	1.20148	4.60661	1.51835	3.03396
5	FMF4-300	790.909	146.182	221.091	2036	1.45455	0.144909	0.218545	0.486	7.41182	11.8973	8.09655	2.79327	0.845091	0.138364	0.0358182	0.0707273	0.0903636	0.064	0.664	0.0974545	0.0450909	0.0216364	0.350545	0.158364	0.0383636	1.02509	0.758727	937.091	2258.55	3195.64	70.6759	29.3241	24.7497	4.57442	6.91853	63.7119	0.0455166	2.41017	0.414909	4.79104	0.740156	0.641112	0.154487	1.54381	1.14266	0.847091	2.33109	0.363388
6	FMF6-0	46.4151	48.6792	78.1132	897.17	1.50943	0.260943	0.160755	1.85906	18.8868	18.8868	5.87208	11.833	0.605849	0.392264	0.0679245	0.119811	0.191321	0.0318868	1.34151	0.269245	0.0458491	0.0224528	0.191321	0.0924528	0.0158491	0.551132	0.29283	95.0943	976.792	1071.89	91.1283	8.87168	4.33022	4.54145	7.28745	83.7001	0.14082	10.2718	0.0973537	3.16735	0.531325	0.454999	0.167751	0.41083	0.218284	1.66509	1.14358	1.45603
7	FMF6-28	1975.32	403.226	463.871	3144.03	1.29032	0.279355	0.593065	1.50661	15.0335	16.1452	15.2179	5.83113	0.791613	0.280806	0.10871	0.108226	0.144516	0.051129	0.916613	0.13371	0.0474194	0.0198387	0.439194	0.258871	0.0903226	1.34242	0.946613	2378.55	3609.19	5987.74	60.2764	39.7236	32.9894	6.73419	7.74701	52.5078	0.0215494	1.51739	0.659025	3.6567	0.705154	0.591156	0.192839	1.46454	1.03273	1.12129	3.07742	0.364361
8	FMF6-60	867.027	233.694	557.838	3023.96	26.3063	0.358378	0.56973	4.52252	18.036	18.036	18.036	13.8986	0.786126	0.363964	0.0758559	0.182883	0.261081	0.0428829	3.18126	0.184685	0.0554955	0.0259459	0.619099	0.251171	0.096036	1.35261	0.899099	1100.72	3608.11	4708.83	76.6243	23.3757	18.4128	4.96288	11.8466	64.219	0.558659	3.27795	0.305069	3.57963	0.664713	0.560611	0.185693	0.425181	0.282623	3.43477	3.21802	1.06736
9	FMF6-120	2670.41	470.909	400.826	3002.31	173.223	0.326777	0.570744	2.07421	16.5455	16.5455	16.5455	9.09504	0.904628	0.282149	0.0565289	0.142149	0.169587	0.0494215	1.56661	0.161488	0.051405	0.0203306	0.561322	0.309752	0.106612	1.56264	1.13504	3141.32	3576.36	6717.69	53.238	46.762	39.752	7.00999	5.96673	44.6927	2.57861	1.13849	0.878357	3.66435	0.726359	0.606197	0.198223	0.997468	0.72452	1.79785	3.67537	0.489162
10	FMF6-300	245.664	182.655	779.823	4517.7	1.41593	0.230265	0.255398	0.851327	11.7218	17.7168	10.9929	4.23823	0.709558	0.170619	0.0456637	0.115044	0.137699	0.0568142	0.98354	0.137168	0.0530973	0.0217699	0.55292	0.267257	0.0969912	1.7069	1.12867	428.319	5298.94	5727.26	92.5214	7.4786	4.28938	3.18922	13.616	78.8807	0.0247226	12.3715	0.080831	4.22318	0.66124	0.571723	0.156574	1.73547	1.14756	1.19929	3.75274	0.319577
11	FMF7-0	39	68.6	1158.2	4662.6	90	0.4476	0.7178	5.02	20.02	20.02	20.02	16.308	0.7912	0.5408	0.1002	0.1782	0.275	4.02	0.9844	0.1956	0.0656	0.0246	0.2934	0.1866	0.0326	0.728	1.0212	107.6	5910.8	6018.4	98.2121	1.78785	0.648013	1.13984	19.2443	77.4724	1.49541	54.9331	0.018204	5.47267	1.40275	1.11655	0.256319	0.739537	1.03738	5.2246	2.2618	2.30993
12	FMF7-20	289.764	134.488	183.15	1437.01	1.25984	0.228504	0.387874	1.13654	12.5098	15.7638	10.3572	5.34457	0.61748	0.203465	0.0392126	0.0874016	0.109764	0.0256693	0.677323	0.122362	0.0401575	0.0187402	0.27937	0.169606	0.0573228	0.865984	0.581732	424.252	1621.42	2045.67	79.261	20.739	14.1647	6.57429	8.95304	70.2463	0.0615858	3.82183	0.261655	3.4299	0.671759	0.56174	0.195854	1.27854	0.85887	0.844094	1.95402	0.431979
13	FMF7-60	41.7886	56.748	393.821	2535.77	1.30081	0.25187	0.394472	3.26455	16.2764	16.2764	10.0881	8.2026	0.599187	0.299837	0.0578862	0.102276	0.15935	1.32114	0.613008	0.11561	0.0421138	0.0195122	0.179024	0.107967	0.0134959	0.44	0.585691	98.5366	2930.89	3029.43	96.7474	3.25264	1.37942	1.87322	12.9998	83.7046	0.0429392	29.7442	0.03362	5.4247	1.33112	1.06884	0.245381	0.717772	0.955438	2.06927	1.32618	1.56032
14	FMF7-120	88.2353	97.8431	763.137	4330.98	30.1961	0.544118	0.806078	2.62471	19.6275	19.6275	19.6275	19.6275	1.42451	1.0402	0.160392	0.241373	0.398824	3.94118	1.19784	0.178627	0.0552941	0.0252941	0.265686	0.148039	0.0323529	0.643333	0.935882	186.078	5124.31	5310.39	96.496	3.50404	1.66156	1.84248	14.3706	81.5567	0.568622	27.5385	0.0363128	6.32185	1.45474	1.18261	0.230113	0.537076	0.781306	5.34294	2.02529	2.63811
15	FMF7-300	621.081	202.703	67.2072	1145.59	68.1081	0.152252	0.188649	0.370631	7.73099	8.27568	4.11243	2.78775	0.556396	0.103964	0.0291892	0.0636036	0.0792793	0.0720721	0.300541	0.0430631	0.041982	0.0205405	0.130811	0.0935135	0.00144144	0.433874	0.257658	823.784	1280.9	2104.68	60.8595	39.1405	29.5095	9.63102	3.19322	54.4303	3.23602	1.5549	0.643128	2.7553	0.593854	0.488555	0.215532	1.44365	0.857314	0.436216	0.917297	0.475545
16	FMF8-0	2522.55	374.545	1.27273	280	1.45455	0.398	0.254182	0.716909	18.2	18.2	10.4533	16.422	0.836	0.477818	0.113091	0.232364	0.208364	0.00145455	1.03618	0.082	0.0430909	0.0214545	0.301818	0.164364	0.0330909	0.822182	0.405818	2897.09	282.727	3179.82	8.8913	91.1087	79.3299	11.7788	0.0400252	8.80553	0.045743	0.0975901	10.2469	2.46903	0.493587	0.411353	0.199912	0.793473	0.391648	1.14109	1.72727	0.660632
17	FMF8-28	656.303	221.008	122.857	1288.24	1.34454	0.288571	0.577479	1.90403	16.8235	16.8235	16.8235	6.22336	0.724706	0.275966	0.0544538	0.11042	0.132773	0.0356303	0.884706	0.109916	0.045042	0.0196639	0.338487	0.198824	0.0635294	0.977143	0.68437	877.311	1412.44	2289.75	61.6853	38.3147	28.6627	9.65208	5.36553	56.261	0.0587199	1.60996	0.621133	3.4421	0.700378	0.581964	0.203474	1.10448	0.773556	1.04992	2.26235	0.464081
18	FMF8-60	740.833	390.167	393.5	1711.67	330.667	0.309	0.563667	4.18333	11.556	16.6833	11.0353	6.72617	1.0445	0.415167	0.0846667	0.168833	0.223333	0.3735	1.43183	0.109	0.0511667	0.0211667	0.488667	0.252167	0.097	1.48517	1.02717	1131	2435.83	3566.83	68.2912	31.7088	20.7701	10.9387	11.0322	47.9884	9.27059	2.1537	0.464317	4.07336	0.691617	0.591232	0.16979	1.03725	0.717379	1.9355	3.35017	0.577732
19	FMF8-120	37.7236	53.6585	408.13	1657.24	106.504	0.205041	0.36374	1.04862	7.01642	8.27577	6.84325	3.34276	0.558374	0.197561	0.0429268	0.0894309	0.136423	0.309756	0.774146	0.100813	0.0458537	0.0190244	0.333496	0.16878	0.0536585	0.92	0.673333	91.3821	2171.87	2263.25	95.9624	4.03765	1.66679	2.37086	18.0329	73.2237	4.7058	23.7669	0.0420753	3.9894	0.731884	0.618429	0.183457	1.18841	0.869775	1.20374	2.14927	0.56007
20	FMF8-300	14.7287	60.155	684.031	2453.49	212.093	0.242481	0.370233	2.75256	7.78248	6.9614	5.81845	4.90062	0.505426	0.163101	0.0418605	0.135349	0.124031	0.0232558	1.25876	0.247442	0.0390698	0.0187597	0.265581	0.144341	0.0212403	0.618295	0.325271	74.8837	3349.61	3424.5	97.8133	2.18671	0.430098	1.75661	19.9746	71.6452	6.19341	44.7308	0.0223559	2.25349	0.526078	0.426509	0.23345	0.491193	0.258406	1.54822	1.37473	1.1262
21	FMF9-0	91.9231	104.231	378.846	1519.42	373.846	0.465962	0.729615	2.15808	19.25	19.25	19.25	10.1923	1.30096	0.4325	0.0763462	0.155769	0.204808	0.0294231	1.67673	0.169423	0.0540385	0.0242308	0.483846	0.259231	0.0930769	1.24269	0.89	196.154	2272.12	2468.27	92.053	7.94702	3.72419	4.22283	15.3487	61.5582	15.1461	11.5833	0.0863309	3.43323	0.716187	0.592574	0.208604	0.74114	0.530795	1.89981	2.96885	0.639914
22	FMF9-28	53.6923	65.8462	422.462	1091.08	89.8462	0.292462	0.502	2.90446	15.4	15.4	10.8325	6.10846	0.764615	0.265077	0.0581538	0.151077	0.211846	1.71754	0.459385	0.213846	0.0456923	0.0187692	0.226923	0.160923	0.0310769	0.575692	1.08062	119.538	1603.38	1722.92	93.0619	6.93812	3.11635	3.82177	24.52	63.3271	5.21475	13.4131	0.0745538	6.71511	1.87707	1.467	0.27953	1.25318	2.35231	2.40954	2.07523	1.16109
23	FMF9-60	57.5	83.6538	1326.15	4580.19	183.654	0.471154	0.367885	4.82692	19.25	19.25	11.2652	11.2156	1.09288	0.632692	0.171154	0.199808	0.301923	0.0326923	2.47019	0.160577	0.0478846	0.0251923	0.448462	0.252308	0.0776923	1.18308	0.839423	141.154	6090	6231.15	97.7347	2.26529	0.922783	1.34251	21.2826	73.5047	2.94735	43.1444	0.023178	3.32698	0.709525	0.584807	0.213264	0.478941	0.339821	2.68865	2.80096	0.959904
24	FMF9-120	60.7143	72.8571	639.464	2792.5	127.143	0.233214	0.390179	0.726429	10.6623	17.875	9.25536	4.00268	0.793036	0.238393	0.0532143	0.110536	0.175357	1.4875	0.807679	0.21125	0.0530357	0.0219643	0.36	0.187321	0.0458929	0.867143	0.958571	133.571	3559.11	3692.68	96.3828	3.6172	1.64418	1.97302	17.3171	75.6226	3.44311	26.6457	0.0375295	5.11725	1.10544	0.90906	0.216021	1.07362	1.18682	2.52839	2.41893	1.04525
25	FMF9-300	283.009	187.257	109.204	1489.2	169.735	1.1292	0.30885	2.14602	17.7168	17.7168	12.7053	17.7168	1.12513	0.816637	0.135575	0.23115	0.324248	0.534159	1.78991	0.153628	0.0437168	0.0223009	0.363363	0.146372	0.0242478	0.750442	0.566195	470.265	1768.14	2238.41	78.9911	21.0089	12.6433	8.36562	4.87863	66.5296	7.58283	3.75988	0.265966	3.8682	0.754481	0.63134	0.195047	0.419262	0.316326	2.5	1.85062	1.3509
26	FMF13-0	19.5876	49.4845	230.928	1296.91	1.64948	2.03072	0.162474	5.17526	20.6392	20.6392	7.54969	20.6392	1.2734	2.08247	0.696289	1.70082	2.08247	0.00164948	2.31505	0.365773	0.0564948	0.0896907	0.100619	0.0521649	0.00164948	0.208247	0.0115464	69.0722	1529.48	1598.56	95.6791	4.32091	1.22533	3.09558	14.446	81.1299	0.103186	22.1433	0.0451604	0.221344	0.0554455	0.0443389	0.250495	0.0899537	0.00498753	2.77216	0.374227	7.40771
27	FMF13-20	2344.08	428.35	1.35922	18.4466	79.2233	0.22	0.321748	0.413204	8.4699	10.9697	8.11883	3.52039	0.949515	0.187961	0.0471845	0.0920388	0.137282	0.0248544	0.77767	0.101942	0.0497087	0.0231068	0.276699	0.168155	0.041165	0.77767	0.536699	2772.43	99.0291	2871.46	3.44874	96.5513	81.6338	14.9175	0.0473357	0.642413	2.75899	0.0357193	27.9961	3.19169	0.690137	0.56744	0.21623	1	0.690137	0.927573	1.80039	0.515207
28	FMF13-60	3405.5	699.633	79.633	1613.21	133.394	0.17211	0.304037	0.386055	6.98275	9.38514	7.36954	3.25064	0.785688	0.234862	0.0579817	0.0965138	0.138716	0.0376147	0.773578	0.106055	0.0555963	0.0222018	0.415046	0.205688	0.0675229	1.12734	0.763303	4105.14	1826.24	5931.38	30.7895	69.2105	57.4151	11.7955	1.34257	27.1979	2.24896	0.444867	2.24786	3.71097	0.677083	0.572608	0.182454	1.45731	0.986717	0.93945	2.5789	0.364283
29	FMF13-120	889.76	207.52	275.36	2316.8	172.48	0.61408	0.3336	4.016	11.3862	10.8565	8.69296	7.62672	2.04208	0.35888	0.07712	0.23424	0.27712	1.72368	3.62176	0.18832	0.04944	0.02704	0.54976	0.18208	0.0584	0.97632	0.63776	1097.28	2764.64	3861.92	71.5872	28.4128	23.0393	5.37349	7.13013	59.9909	4.46617	2.51954	0.396898	3.50264	0.653228	0.550552	0.186496	0.269571	0.176091	5.5608	2.40432	2.31284
30	FMF13-300	277.255	107.647	173.333	2056.47	166.078	0.265882	0.313922	2.34725	10.2824	13.1684	7.21314	5.42804	0.968431	0.245098	0.0607843	0.140588	0.201373	0.501569	1.46353	0.16098	0.0547059	0.0247059	0.411765	0.218431	0.0560784	0.970196	0.844314	384.902	2395.88	2780.78	86.1585	13.8415	9.97038	3.8711	6.23325	73.9529	5.97236	6.22466	0.160651	3.86535	0.870251	0.710327	0.225141	0.662915	0.576902	2.15078	2.50078	0.860044
31	FMF14-0	65.4717	67.9245	595.283	3475.28	84.5283	0.632642	0.262453	4.73585	18.8868	18.8868	5.57245	18.8868	1.00585	0.885472	0.168868	0.265283	0.57717	1.15566	3.92717	0.143208	0.0469811	0.0267925	0.270377	0.126226	0.0169811	0.606604	0.277925	133.396	4155.09	4288.49	96.8894	3.11056	1.52668	1.58388	13.8809	81.0374	1.97105	31.1485	0.0321043	2.20179	0.458165	0.379248	0.208087	0.154463	0.0707697	5.25283	1.29811	4.04651
32	FMF14-28	95.3704	86.8519	461.667	2177.04	205.556	0.350185	0.512593	1.44852	12.1148	18.537	12.3574	4.46685	0.791111	0.270741	0.0596296	0.138519	0.191667	1.14259	1.11611	0.193333	0.0635185	0.0235185	0.508519	0.311296	0.0990741	1.38537	1.0737	182.222	2844.26	3026.48	93.9791	6.02093	3.1512	2.86973	15.2542	71.9329	6.7919	15.6087	0.0640667	3.44914	0.77503	0.632831	0.224703	1.24125	0.962004	2.47556	3.37796	0.732855
33	FMF14-60	178.88	191.84	288	1696.96	154.08	0.12752	0.21408	0.36816	5.56912	7.40544	5.9096	2.1656	0.69952	0.17808	0.04016	0.06544	0.10016	0.02368	0.56624	0.07168	0.04176	0.0192	0.2584	0.13328	0.0392	0.724	0.45536	370.72	2139.04	2509.76	85.2289	14.7711	7.12737	7.64376	11.4752	67.6144	6.13923	5.76996	0.173311	3.41657	0.62895	0.531168	0.184088	1.27861	0.804182	0.6808	1.61024	0.422794
34	FMF14-120	2640.94	497.736	26.2264	1533.4	292.642	0.303208	0.329057	0.629057	10.483	11.4	8.87925	5.73151	1.67038	0.338679	0.0749057	0.149057	0.221887	0.0664151	2.03321	0.145094	0.0535849	0.024717	0.47434	0.203208	0.0707547	1.11679	0.684717	3138.68	1852.26	4990.94	37.1125	62.8875	52.9147	9.97278	0.52548	30.7236	5.86345	0.590141	1.69451	3.36955	0.61311	0.518725	0.181956	0.549276	0.336767	2.26943	2.54981	0.89004
35	FMF14-300	45.4264	50.8527	235.659	1061.09	57.9845	0.37814	0.489767	2.12295	15.5194	15.5194	15.4333	6.79922	1.27612	0.312403	0.0648062	0.173953	0.203101	1.58047	0.971938	0.211783	0.0465116	0.0209302	0.359845	0.233023	0.0618605	0.90093	1.20233	96.2791	1354.73	1451.01	93.3647	6.63532	3.13068	3.50465	16.2411	73.1275	3.99615	14.0709	0.0710689	5.15968	1.33454	1.0603	0.258647	0.926942	1.23704	2.78512	2.75798	1.00984
36	FMF15-0	54.7368	118.772	425.614	1721.75	1.40351	0.306667	0.515088	0.979474	14.8712	17.5614	13.357	4.70982	0.63	0.238246	0.0498246	0.121404	0.154912	0.0414035	1.37579	0.170877	0.0501754	0.0217544	0.410702	0.25193	0.0794737	1.1993	0.832281	173.509	2148.77	2322.28	92.5285	7.47148	2.35703	5.11445	18.3274	74.1407	0.0604367	12.3842	0.0807479	3.30362	0.693973	0.573501	0.210064	0.871716	0.604948	1.60982	2.77368	0.580392
37	FMF15-28	482.783	195.304	96	997.391	47.8261	0.313565	0.481739	0.897043	10.8562	17.4087	10.9892	4.14348	0.778261	0.233391	0.0502609	0.109391	0.141217	0.233739	0.945043	0.150957	0.0483478	0.0213913	0.394261	0.252696	0.0737391	1.11809	0.845391	678.087	1141.22	1819.3	62.7282	37.2718	26.5367	10.7351	5.27674	54.8227	2.62881	1.683	0.594179	3.34549	0.756105	0.616722	0.226007	1.18311	0.894553	1.35113	2.68417	0.503369
38	FMF15-60	297.321	139.107	472.679	3044.11	55.7143	0.219286	0.281607	0.455536	6.12929	8.23661	6.73768	2.38482	0.621786	0.174821	0.04	0.0880357	0.130536	0.430179	0.816071	0.141607	0.0507143	0.0217857	0.411607	0.229286	0.06625	1.05857	0.856429	436.429	3572.5	4008.93	89.1136	10.8864	7.41648	3.46993	11.7906	75.9332	1.38976	8.18576	0.122163	3.7352	0.809042	0.665003	0.216599	1.29716	1.04945	1.40964	2.62214	0.537592
39	FMF15-120	182.353	134.622	574.622	3379.66	492.605	0.308403	0.278151	1.33882	6.94622	8.3237	6.57697	3.69143	1.03328	0.267059	0.0640336	0.149244	0.243361	0.551597	1.87412	0.215126	0.0527731	0.022521	0.651261	0.306891	0.114286	1.65076	1.21008	316.975	4446.89	4763.87	93.3463	6.65373	3.82784	2.8259	12.0621	70.9437	10.3404	14.0292	0.0712801	3.94304	0.733048	0.618132	0.185909	0.880818	0.645682	2.66336	3.93328	0.677135
40	FMF15-300	77.8333	77.6667	509.5	2577.83	165.5	0.386333	0.265833	0.993	7.4015	8.3375	6.87183	3.8175	0.7375	0.174667	0.0478333	0.168167	0.166333	1.62533	1.206	0.198167	0.048	0.0225	0.502667	0.254667	0.0771667	1.29217	1.14617	155.5	3252.83	3408.33	95.4377	4.56235	2.28362	2.27873	14.9487	75.6333	4.85575	20.9185	0.0478045	4.50065	0.887011	0.740976	0.197085	1.07145	0.950387	3.052	3.27283	0.932525
41	FMF16-0	211.2	127.2	315.52	2092.8	14.88	0.96144	0.19088	4.016	16.016	16.016	11.764	16.016	2.8432	1.616	0.36608	0.5472	1.28864	3.216	5.35792	0.4672	0.03936	0.02672	0.2856	0.06848	0.00128	0.37216	0.17488	338.4	2423.2	2761.6	87.7462	12.2538	7.64774	4.60603	11.4253	75.7822	0.538818	7.16076	0.13965	2.55374	0.469905	0.396877	0.184007	0.0694598	0.0326395	9.06784	0.9024	10.0486
42	FMF16-28	968.991	262.936	103.119	1447.71	1.46789	0.201651	0.226422	0.599633	5.75266	6.75743	5.3822	2.7145	0.683119	0.183853	0.0444037	0.0981651	0.142752	0.115596	0.717064	0.113211	0.0502752	0.0216514	0.29578	0.199083	0.0526606	0.862202	0.649358	1231.93	1552.29	2784.22	55.7533	44.2467	34.803	9.44379	3.7037	51.9968	0.0527218	1.26005	0.793617	3.26175	0.753139	0.61186	0.2309	1.20241	0.905578	0.967523	2.05908	0.469881
43	FMF16-60	14.9606	54.3307	297.638	1051.18	69.7638	0.237795	0.367402	0.552598	7.29354	10.3433	7.63512	2.96189	0.619055	0.168504	0.0393701	0.0965354	0.125197	0.0585827	0.967874	0.13874	0.0426772	0.0190551	0.36	0.191654	0.0634646	0.877795	0.59937	69.2913	1418.58	1487.87	95.3429	4.65707	1.0055	3.65157	20.0042	70.6499	4.68882	20.4727	0.0488455	3.12736	0.682813	0.560448	0.218335	0.906931	0.619265	1.18425	2.09228	0.566009
44	FMF16-120	112.333	94.6667	682.667	2290.33	104.333	0.292833	0.397	0.992333	6.81383	7.58333	7.35483	3.554	0.903333	0.246	0.0548333	0.150333	0.191833	0.500167	1.2005	0.180667	0.0508333	0.0213333	0.5185	0.295833	0.112333	1.49467	1.30833	207	3077.33	3284.33	93.6974	6.30265	3.42028	2.88237	20.7855	69.7351	3.1767	14.8663	0.067266	4.42254	0.875335	0.730708	0.197926	1.24504	1.08982	1.90267	3.72967	0.510144
45	FMF16-300	73.2143	78.5714	699.464	3214.29	146.429	0.225714	0.419286	0.857321	13.2959	17.875	11.9421	7.2825	0.423214	0.142143	0.0335714	0.0860714	0.0978571	0.136964	2.02982	0.199286	0.0521429	0.0214286	0.289464	0.17375	0.0564286	0.849643	0.616607	151.786	4060.18	4211.96	96.3963	3.60368	1.73825	1.86543	16.6066	76.3132	3.47649	26.7494	0.037384	3.54882	0.725725	0.602513	0.204498	0.41858	0.303774	2.3875	1.98589	1.20223
46	FMF18-0	41.5748	55.4331	719.055	5066.61	116.378	0.935591	0.30063	3.95276	15.7638	15.7638	7.86236	15.7638	0.437953	0.832598	0.111339	0.306614	0.423465	3.16535	0.504252	0.099685	0.0368504	0.0245669	0.0874016	0.0604724	0.00125984	0.245039	0.139685	97.0079	5902.05	5999.06	98.3829	1.61705	0.693023	0.92403	11.9861	84.4569	1.93994	60.8409	0.0164363	2.3099	0.570051	0.457216	0.246787	0.485946	0.277014	3.79386	0.533858	7.10649
47	FMF18-20	1156.73	306.545	66.7273	1152.91	126.364	0.170364	0.380727	0.298364	4.36782	5.57473	5.41273	2.44782	0.680182	0.157636	0.0365455	0.0772727	0.112	0.0345455	0.874727	0.111818	0.0510909	0.0214545	0.296545	0.234	0.110364	1.21436	0.814909	1463.27	1346	2809.27	47.9128	52.0872	41.1753	10.9119	2.37525	41.0394	4.49809	0.919856	1.08713	3.48252	0.671059	0.562641	0.192694	1.38828	0.931615	1.04255	2.67018	0.39044
48	FMF18-60	72.7132	51.7829	353.023	2497.52	52.2481	0.14062	0.285581	0.558915	3.35116	3.98744	3.82636	1.81411	0.516124	0.128992	0.0336434	0.0631008	0.0993798	0.0448062	0.766667	0.0772093	0.0396899	0.0182946	0.222171	0.173333	0.0849612	0.945736	0.616744	124.496	2902.79	3027.29	95.8875	4.11247	2.40193	1.71054	11.6614	82.5003	1.7259	23.3163	0.0428884	3.55814	0.652131	0.551122	0.183279	1.23357	0.804449	0.906977	2.04295	0.443955
49	FMF18-120	602.087	128.522	681.217	3515.48	102.957	0.243478	0.419826	1.37861	7.22591	9.79183	7.7847	4.156	0.582087	0.202957	0.0405217	0.0893913	0.121391	0.482087	1.07913	0.143652	0.0507826	0.0217391	0.361913	0.273739	0.0897391	1.13739	1.08591	730.609	4299.65	5030.26	85.4757	14.5243	11.9693	2.55497	13.5424	69.8866	2.04674	5.88503	0.169923	3.96696	0.95474	0.769534	0.240673	1.05399	1.00629	1.72661	2.9487	0.58555
50	FMF18-300	47.3171	88.7805	524.39	2136.75	118.862	0.433008	0.29561	4.0813	16.2764	16.2764	14.3361	16.2764	16.2764	0.738537	0.105203	0.180325	0.256423	3.26829	3.43528	0.201789	0.0492683	0.023252	0.482276	0.222439	0.0712195	0.958211	0.852846	136.098	2780	2916.1	95.3329	4.66711	1.62262	3.0445	17.9826	73.2742	4.07606	20.4265	0.048956	3.83406	0.890039	0.722352	0.23214	0.278932	0.248261	6.92862	2.58699	2.67825
51	FMF20-0	482.772	317.426	202.376	1444.95	295.446	0.406337	4.9703	0.361584	19.8218	19.8218	14.0299	12.8279	0.674455	0.493267	0.0580198	0.175644	0.145941	0.059604	1.35366	0.14495	0.0546535	0.0243564	0.318416	0.281386	0.120198	1.14693	0.697624	800.198	1942.77	2742.97	70.8273	29.1727	17.6003	11.5723	7.378	52.6783	10.771	2.42786	0.411885	2.47924	0.608253	0.488424	0.245338	0.847279	0.51536	1.58257	2.56455	0.617095
52	FMF20-20	18.0952	47.0476	363.619	1860.38	104.19	3.82857	4.78095	4.78095	19.0667	19.0667	19.0667	3.09676	19.0667	1.92381	0.971429	1.92381	1.92381	3.82857	2.4701	0.264952	0.0510476	0.0291429	0.222667	0.144571	0.0272381	0.454095	0.545143	65.1429	2328.19	2393.33	97.2782	2.72185	0.756068	1.96578	15.193	77.7318	4.35336	35.7398	0.02798	3.77075	1.2005	0.910595	0.318372	0.183837	0.220697	6.59276	1.39371	4.73035
53	FMF20-60	69.3548	71.2903	642.258	2678.55	184.839	0.343065	0.326935	3.00532	3.83048	6.10613	5.96177	3.29532	0.910484	0.413871	0.0782258	0.140323	0.201774	1.0571	1.1271	0.144194	0.0453226	0.0198387	0.334194	0.289355	0.122903	1.29452	0.95129	140.645	3505.65	3646.29	96.1428	3.85721	1.90207	1.95515	17.614	73.4595	5.06923	24.9255	0.0401196	3.28763	0.734862	0.600611	0.223524	1.14854	0.844018	2.34823	2.99226	0.784767
54	FMF20-120	256.545	169.636	411.455	4504	613.636	0.252	0.322545	3.17655	8.1	10.5344	7.66982	6.72473	0.748909	0.205636	0.0478182	0.154182	0.206182	0.232364	5.36727	0.270182	0.0667273	0.0241818	0.713455	0.320182	0.151091	1.79545	1.19309	426.182	5529.09	5955.27	92.8436	7.15638	4.30787	2.84851	6.90908	75.6305	10.3041	12.9735	0.0770799	3.72629	0.664506	0.563939	0.178329	0.334519	0.22229	5.894	4.17327	1.41232
55	FMF20-300	135.254	80.678	352.203	2818.64	300.678	0.975593	0.150339	4.25424	13.8515	16.9661	10.4627	16.9661	2.26881	1.71186	0.247119	0.418305	0.645593	2.11831	5.62576	0.234068	0.0447458	0.0242373	0.596949	0.21661	0.0981356	1.17153	0.760678	215.932	3471.53	3687.46	94.1441	5.85586	3.66795	2.1879	9.55139	76.4387	8.15407	16.0769	0.062201	3.51174	0.649306	0.547985	0.184896	0.208243	0.135213	8.00237	2.8439	2.81387
56	FMF22-0	429.643	228.214	1061.61	4240.54	80.3571	3.58929	4.48214	4.48214	17.875	17.875	17.875	17.875	7.16071	1.80357	0.910714	1.80357	1.80357	0.168393	4.07	0.156786	0.04625	0.0226786	0.200536	0.110357	0.0176786	0.345357	0.0925	657.857	5382.5	6040.36	89.109	10.891	7.11287	3.77816	17.5752	70.2034	1.33034	8.18187	0.122221	0.838188	0.267839	0.202978	0.319545	0.0848543	0.0227273	4.41786	0.766429	5.76421
57	FMF22-20	197.383	262.056	1197.2	5064.67	75.1402	0.246168	0.796262	1.33308	9.38299	10.3996	9.4972	5.07738	0.83514	0.242991	0.0585047	0.12243	0.153645	0.0592523	2.37963	0.21215	0.0570093	0.0229907	0.485794	0.361869	0.180561	1.7957	1.31402	459.439	6337.01	6796.45	93.24	6.75999	2.90421	3.85578	17.615	74.5194	1.10558	13.7929	0.072501	3.6312	0.731758	0.609027	0.20152	0.754615	0.552195	2.67402	4.13794	0.646219
58	FMF22-60	41.913	67.6522	469.565	2929.22	26.6087	0.272522	0.504174	1.67687	6.55722	9.8007	8.04452	5.18313	0.660348	0.432522	0.254783	0.106957	0.174435	1.50991	0.688522	0.132348	0.0453913	0.0217391	0.155652	0.139826	0.029913	0.484	0.779304	109.565	3425.39	3534.96	96.9005	3.09948	1.18567	1.9138	13.2835	82.8643	0.75273	31.2635	0.0319862	5.57338	1.61013	1.24923	0.288897	0.702955	1.13185	2.35252	1.5887	1.48079
59	FMF22-120	5703.78	1057.12	219.459	1964.68	194.054	0.14036	0.397117	0.43027	4.73027	5.52649	4.75027	2.78955	1.05081	0.155315	0.0533333	0.107748	0.138378	0.123063	1.54955	0.171892	0.0488288	0.0218018	0.471532	0.402162	0.17982	2.03748	1.03838	6760.9	2378.2	9139.1	26.0222	73.9778	62.4108	11.567	2.40132	21.4976	2.12334	0.351758	2.84287	2.58199	0.509639	0.425628	0.197382	1.31488	0.670116	1.86631	4.12937	0.451959
60	FMF22-300	593.6	210.2	696.6	5004.8	202	0.3852	0.3984	1.0156	8.7476	7.9274	6.8728	5.2512	1.6264	0.4308	0.0734	0.1738	0.1992	0.2984	2.1538	0.1076	0.05	0.0248	0.3006	0.2066	0.07	0.8888	0.5266	803.8	5903.4	6707.2	88.0159	11.9841	8.85019	3.13395	10.3859	74.6183	3.01169	7.34436	0.136159	2.54889	0.592484	0.480738	0.232448	0.412666	0.244498	2.5846	1.9926	1.2971
61	FMF23-0	537.117	236.036	968.288	5855.14	409.55	0.612613	0.29009	1.81532	14.4618	18.036	10.653	7.10126	1.40847	0.716036	0.111351	0.196577	0.263784	1.4555	2.10937	0.114234	0.0463063	0.0227027	0.245586	0.202703	0.0758559	0.833874	0.624685	773.153	7232.97	8006.13	90.343	9.65702	6.70883	2.94819	12.0943	73.1332	5.11545	9.35516	0.106893	3.08178	0.749136	0.602642	0.243086	0.395319	0.296148	3.7018	1.9827	1.86705
62	FMF23-28	34.8031	55.2756	872.913	4062.83	172.598	0.410079	0.264882	2.12425	6.54394	8.21339	5.96866	3.98961	0.693543	0.399528	0.0680315	0.146929	0.202835	2.84866	0.917323	0.0995276	0.0417323	0.0206299	0.132126	0.120315	0.0217323	0.405669	0.529606	90.0787	5108.35	5198.43	98.2672	1.73281	0.669494	1.06331	16.7919	78.1551	3.32021	56.7098	0.0176336	4.40183	1.30551	1.00689	0.296584	0.442232	0.577339	3.88614	1.20945	3.21315
63	FMF23-60	131.311	152.787	535.41	2569.84	448.852	0.398361	0.321311	1.00393	6.68869	8.40623	6.83508	3.99131	1.49426	0.571803	0.119508	0.18377	0.265246	1.54787	1.66525	0.125246	0.0508197	0.0214754	0.332623	0.247869	0.108033	1.18951	1.03754	284.098	3554.1	3838.2	92.5981	7.40187	3.42118	3.98069	13.9495	66.9543	11.6944	12.5101	0.0799354	4.18585	0.872244	0.721829	0.208379	0.714314	0.623056	3.35984	2.91557	1.15238
64	FMF23-120	15.5738	58.8525	384.426	1533.93	93.4426	0.0844262	0.149016	0.376393	3.65311	4.54443	3.65098	2.12623	0.291148	0.108033	0.0295082	0.0344262	0.0832787	0.15623	0.487869	0.0567213	0.0419672	0.0190164	0.154426	0.122623	0.0268852	0.561475	0.412787	74.4262	2011.8	2086.23	96.4325	3.5675	0.746503	2.821	18.4268	73.5266	4.47902	27.0308	0.0369948	3.36631	0.735182	0.603403	0.218394	1.15087	0.846102	0.719836	1.2782	0.563165
65	FMF23-300	1074	230.727	231.091	2414.55	185.091	0.234727	0.485455	1.45291	11.1469	18.2	10.5525	6.75491	1.06091	0.405818	0.0667273	0.088	0.148909	0.441636	1.01436	0.0670909	0.0443636	0.022	0.170182	0.131818	0.0243636	0.517273	0.505091	1304.73	2830.73	4135.45	68.4502	31.5498	25.9705	5.57925	5.58804	58.3865	4.47571	2.16959	0.460916	3.83172	0.97645	0.778151	0.254833	0.509948	0.497939	1.54509	1.34873	1.14559
66	FMF24-0	413.233	216.391	192.331	1829.47	41.3534	0.307669	0.264662	3.77444	8.6015	15.0526	8.24722	6.64481	1.41203	0.520602	0.0706767	0.0891729	0.188571	0.873083	2.00692	0.0502256	0.0360902	0.0190977	0.103609	0.0679699	0.00120301	0.275789	0.153233	629.624	2063.16	2692.78	76.6181	23.3819	15.346	8.03596	7.14246	67.9399	1.53571	3.27681	0.305175	2.25442	0.555616	0.445757	0.246456	0.137419	0.0763525	2.94932	0.601805	4.9008
67	FMF24-20	496.634	523.564	1.38614	18.8119	107.921	0.0823762	0.183366	0.244752	5.9699	9.00257	6.58178	2.45762	0.359604	0.121386	0.0663366	0.0415842	0.0817822	0.00158416	0.462574	0.0520792	0.0479208	0.0227723	0.176832	0.117426	0.0312871	0.619604	0.39802	1020.2	128.119	1148.32	11.1571	88.8429	43.2488	45.5941	0.12071	1.63821	9.39817	0.125582	7.96291	3.38954	0.642378	0.540032	0.189517	1.33947	0.860445	0.53901	1.34317	0.401297
68	FMF24-60	65.9615	104.808	604.038	2434.04	249.231	0.139808	0.275577	0.743077	7.25	11.8452	8.31077	3.70327	0.411154	0.158462	0.0355769	0.0746154	0.110769	1.07731	0.948269	0.121538	0.0503846	0.0240385	0.244038	0.154615	0.0503846	0.754038	0.790192	170.769	3287.31	3458.08	95.0617	4.93827	1.90746	3.03081	17.4675	70.3871	7.20721	19.25	0.0519481	5.1107	1.04795	0.86963	0.20505	0.795173	0.8333	2.17115	1.99327	1.08924
69	FMF24-120	611.901	235.868	254.545	2201.32	374.876	0.109917	0.239835	0.463471	6.73025	11.1329	7.20545	3.80264	0.47719	0.167273	0.0360331	0.0553719	0.0957025	0.0436364	0.970413	0.0690909	0.0404959	0.0198347	0.208099	0.128595	0.047438	0.706777	0.504298	847.769	2830.74	3678.51	76.9535	23.0465	16.6345	6.41204	6.91979	59.8427	10.191	3.33905	0.299486	3.92159	0.713517	0.60368	0.181946	0.728326	0.519673	1.10298	1.59521	0.691431
70	FMF24-300	137.426	164.158	449.505	3228.51	253.861	0.118416	0.25604	0.211881	6.83287	10.6184	8.32752	2.96515	0.441386	0.10297	0.0308911	0.0415842	0.089505	0.11604	0.623762	0.0631683	0.0473267	0.0229703	0.21505	0.154851	0.0493069	0.763762	0.587921	301.584	3931.88	4233.47	92.8762	7.12381	3.24618	3.87764	10.6179	76.2618	5.99654	13.0374	0.0767023	3.79668	0.769769	0.640009	0.202748	1.22444	0.94254	0.825941	1.77089	0.466398
71	FMF26-0	14.9606	52.9134	1.10236	14.9606	1.25984	0.739685	0.40063	0.859213	15.7638	15.7638	14.9287	15.7638	0.687874	0.387874	0.035748	0.0628346	0.0935433	0.00125984	1.60205	0.0548031	0.0354331	0.0188976	0.0951181	0.0461417	0.00125984	0.228976	0.0489764	67.874	17.3228	85.1969	20.3327	79.6673	17.5601	62.1072	1.2939	17.5601	1.47874	0.25522	3.91818	1.06143	0.213893	0.178019	0.201513	0.142927	0.0305711	1.67701	0.420472	3.98839
72	FMF26-28	467.826	257.913	116	1243.65	31.3043	0.448348	0.64887	0.681565	17.4087	17.4087	17.4087	17.4087	2.51948	1.47235	0.176	0.162609	0.319478	0.185391	3.292	0.107826	0.0424348	0.0222609	0.308696	0.143826	0.0598261	0.801565	0.502435	725.739	1390.96	2116.7	65.7136	34.2864	22.1017	12.1847	5.48024	58.7544	1.47893	1.91661	0.521755	3.49335	0.626817	0.531457	0.179432	0.243489	0.152623	3.60748	1.81635	1.98612
73	FMF26-60	57.1154	125.962	296.154	1915.77	206.731	0.182308	0.388077	0.876923	7.93038	10.3594	8.34731	4.31231	0.469231	0.218846	0.0423077	0.0740385	0.111731	0.5025	0.840577	0.0846154	0.0459615	0.0226923	0.174615	0.13	0.0265385	0.568846	0.471154	183.077	2418.65	2601.73	92.9633	7.03674	2.19528	4.84145	11.383	73.6344	7.94589	13.2111	0.0756937	3.62426	0.828262	0.674188	0.228533	0.676733	0.560512	1.45038	1.37115	1.05778
74	FMF26-120	159.504	153.058	866.942	4026.28	435.537	0.21405	0.369752	4.14876	16.5455	16.5455	16.5455	9.97835	1.31174	0.386446	0.0636364	0.137025	0.166942	0.0371901	2.51521	0.136198	0.0438017	0.0206612	0.358182	0.246612	0.0983471	1.35719	0.932562	312.562	5328.76	5641.32	94.4594	5.54058	2.82742	2.71316	15.3677	71.3712	7.72048	17.0487	0.0586557	3.7815	0.687127	0.58147	0.181707	0.539594	0.37077	2.70926	2.99289	0.90523
75	FMF26-300	17.5926	77.2222	731.852	3343.52	81.4815	0.367407	0.522222	1.30093	18.537	18.537	15.2828	10.1128	1.92648	0.808333	0.127222	0.129074	0.215741	1.8887	1.04296	0.117222	0.0455556	0.022963	0.157963	0.128148	0.00148148	0.397778	0.427407	94.8148	4156.85	4251.67	97.7699	2.23006	0.413781	1.81628	17.2133	78.6402	1.91646	43.8418	0.0228093	3.33526	1.07449	0.812676	0.32216	0.381392	0.409801	3.07185	1.11278	2.76053
76	FMF29-0	17.757	85.7944	566.542	522.056	40.9346	0.301495	0.163178	3.28991	13.8151	11.1523	5.07794	7.68636	0.717196	0.243551	0.0379439	0.129907	0.202617	1.06579	2.02467	0.0839252	0.0596262	0.022243	0.125421	0.0760748	0.00149533	0.389346	0.103925	103.551	1129.53	1233.08	91.6022	8.39776	1.44005	6.95771	45.9451	42.3374	3.31969	10.9079	0.0916763	1.36609	0.266923	0.223293	0.195391	0.192301	0.0513294	3.19664	0.696262	4.59114
77	FMF29-20	2452.2	846	1.4	19	425.6	0.2124	0.4558	0.352	12.2282	20.02	13.1676	5.1592	0.7122	0.2318	0.0488	0.0828	0.1296	0.0928	1.0614	0.1282	0.0556	0.0242	0.3354	0.2374	0.0862	1.2082	0.8728	3298.2	446	3744.2	11.9118	88.0882	65.4933	22.5949	0.0373912	0.507452	11.3669	0.135225	7.39507	3.6765	0.722397	0.603763	0.196491	1.13831	0.82231	1.3066	2.74	0.476861
78	FMF29-60	879.844	350.938	184.688	2317.66	155.781	0.146875	0.26875	0.646563	7.65219	9.72266	7.23344	4.44187	0.582812	0.239063	0.0407812	0.0632812	0.102344	0.170469	0.89	0.0598438	0.0389063	0.01875	0.177969	0.119219	0.0328125	0.597969	0.461562	1230.78	2658.12	3888.91	68.3515	31.6485	22.6245	9.02407	4.74909	59.5966	4.00579	2.15971	0.463026	3.87156	0.771884	0.643573	0.199373	0.671875	0.51861	1.13906	1.38953	0.819746
79	FMF29-120	417.059	191.961	338.431	3431.96	301.373	0.260588	0.661373	1.46118	11.4275	15.7445	11.8827	6.69176	0.952157	0.525686	0.0858824	0.0998039	0.163922	0.0476471	1.32098	0.0847059	0.0480392	0.0243137	0.241765	0.187451	0.0507843	0.806667	0.743529	609.02	4071.76	4680.78	86.9889	13.0111	8.91002	4.10104	7.23023	73.3202	6.43851	6.68577	0.149571	3.96653	0.921731	0.747929	0.232377	0.610658	0.562862	1.47765	2.0302	0.727835
80	FMF29-300	129.744	160.171	452.821	1693.68	286.154	0.271966	0.438291	1.25658	11.1554	17.1111	9.95624	7.12786	1.04034	0.511282	0.0866667	0.121368	0.188034	0.169402	1.56137	0.112821	0.045812	0.0206838	0.377094	0.237607	0.106154	1.33932	0.971282	289.915	2432.65	2722.56	89.3514	10.6486	4.76549	5.88309	16.6321	62.2088	10.5105	8.39092	0.119176	4.08777	0.725207	0.615935	0.177409	0.857784	0.622071	1.86427	3.03145	0.614977
81	FMF31-0	318.268	427.874	489.134	2285.98	550.709	0.368031	0.304567	3.95276	8.24835	8.02992	5.32205	5.80709	0.732756	0.361732	0.0604724	0.102047	0.204252	0.0330709	3.21969	0.118425	0.0412598	0.0201575	0.263465	0.157638	0.0656693	0.827402	0.570866	746.142	3325.83	4071.97	81.6761	18.3239	7.81607	10.5078	12.0122	56.1395	13.5244	4.45737	0.224348	3.62138	0.689951	0.579536	0.190522	0.256982	0.177305	3.39134	1.88504	1.79908
82	FMF31-28	178.545	271.273	381.818	2776	329.455	0.257273	0.362182	3.17327	12.7489	18.2	9.76455	7.73364	0.729273	0.358	0.0629091	0.117455	0.182545	0.06	3.30891	0.133818	0.0489091	0.0243636	0.378	0.191636	0.0752727	1.02145	0.731273	449.818	3487.27	3937.09	88.5749	11.4251	4.53496	6.89018	9.69798	70.5089	8.36797	7.75263	0.128989	3.81594	0.715913	0.602818	0.187611	0.308698	0.221001	3.52709	2.39764	1.47107
83	FMF31-60	1048.5	467.434	144.602	1435.75	307.434	0.182655	0.387788	1.04743	8.17327	10.4308	8.78354	5.07681	0.82	0.319292	0.0584071	0.0899115	0.138407	0.0237168	1.55257	0.0913274	0.0440708	0.0217699	0.286903	0.177876	0.060708	0.915221	0.638584	1515.93	1887.79	3403.72	55.4625	44.5375	30.8044	13.733	4.24835	42.1819	9.03229	1.2453	0.803019	3.59005	0.697737	0.584197	0.194353	0.589489	0.411309	1.68938	2.07929	0.812479
84	FMF31-120	400	224.754	356.557	3195.57	188.197	0.142623	0.307049	0.861803	6.51754	8.21525	6.90902	3.8418	0.688525	0.259508	0.0463934	0.062623	0.109344	0.0181967	0.93082	0.0631148	0.0388525	0.0195082	0.231311	0.130492	0.0554098	0.741475	0.46459	624.754	3740.33	4365.08	85.6875	14.3125	9.16363	5.14891	8.1684	73.2076	4.31141	5.98688	0.167032	3.5603	0.626575	0.532807	0.175989	0.796583	0.499119	1.03164	1.62328	0.635528
85	FMF31-300	104.603	235.714	299.683	2182.06	77.9365	0.232063	0.364444	0.786984	5.26952	6.28127	5.68667	3.27857	0.781746	0.194127	0.0406349	0.108254	0.136667	0.0230159	1.55556	0.157937	0.0433333	0.02	0.412381	0.267937	0.130159	1.39905	1.0127	340.317	2559.68	2900	88.2649	11.7351	3.60701	8.12808	10.3339	75.2436	2.68747	7.52146	0.132953	3.77962	0.723848	0.607503	0.191514	0.899388	0.65102	1.75651	3.22222	0.545123
86	FMF32-0	3388.81	1026.97	235.229	2434.68	845.872	0.252661	0.322569	1.87578	10.687	10.3367	6.46422	6.46128	1.04679	0.497248	0.0733945	0.0910092	0.17211	0.0249541	1.70752	0.0673394	0.0455046	0.0231193	0.196147	0.139266	0.0352294	0.64367	0.449541	4415.78	3515.78	7931.56	44.3265	55.6735	42.7256	12.9479	2.96574	30.6961	10.6646	0.796185	1.25599	3.22793	0.698404	0.574174	0.216363	0.376961	0.263271	1.82294	1.46385	1.2453
87	FMF32-20	422.883	163.964	1.26126	17.1171	1.44144	0.303784	0.48036	0.667568	11.1559	18.036	11.0962	6.31928	1.19315	0.472973	0.110991	0.137838	0.247748	0.050991	1.49297	0.0771171	0.0454054	0.0225225	0.23964	0.172613	0.0418018	0.743604	0.594595	586.847	19.8198	606.667	3.267	96.733	69.706	27.027	0.2079	2.8215	0.2376	0.0337734	29.6091	3.44468	0.799612	0.648968	0.23213	0.498069	0.398262	1.6436	1.79225	0.91706
88	FMF32-60	2085.21	548.235	127.395	2295.63	747.731	0.355126	0.527059	1.21126	9.84588	16.8235	10.0941	5.66487	1.50874	0.680336	0.110084	0.162857	0.256975	0.0389916	2.48941	0.125546	0.0472269	0.0218487	0.403193	0.230084	0.10084	1.23647	0.754958	2633.45	3170.76	5804.2	54.6286	45.3714	35.9259	9.44549	2.19487	39.5512	12.8826	1.20403	0.830542	3.28123	0.610575	0.514783	0.186081	0.496692	0.303268	2.6758	2.72555	0.981748
89	FMF32-120	1096.81	494.336	203.54	1956.64	406.726	0.213805	0.487788	1.45257	17.7168	17.7168	17.7168	8.91027	0.723717	0.314513	0.0552212	0.0978761	0.128142	0.385841	1.66071	0.115044	0.0465487	0.0221239	0.329204	0.221062	0.0727434	1.11858	0.905841	1591.15	2566.9	4158.05	61.7333	38.2667	26.3781	11.8886	4.89508	47.0566	9.78164	1.61324	0.619872	4.09768	0.80981	0.676179	0.197627	0.673559	0.545455	2.18372	2.64743	0.824843
90	FMF32-300	86.8571	138.857	1560.57	7265.52	418.857	0.21581	0.484571	1.81638	19.0667	19.0667	10.565	9.51695	0.616381	0.247429	0.0487619	0.12781	0.170095	2.80952	1.25981	0.306095	0.0558095	0.024381	0.298286	0.247048	0.0939048	0.975048	1.444	225.714	9244.95	9470.67	97.6167	2.3833	0.917118	1.46618	16.4779	76.7161	4.42268	40.9586	0.0244149	5.84503	1.48095	1.18158	0.25337	0.773964	1.14621	4.39981	3.05829	1.43865
91	FMF33-0	33.2203	73.2203	980.678	4119.32	59.4915	0.59678	0.149661	1.70797	16.9661	16.9661	3.4478	10.3139	0.454407	0.184746	0.0376271	0.180847	0.192373	0.462034	4.02271	0.0928814	0.0432203	0.0216949	0.124407	0.0594915	0.00135593	0.341017	0.0438983	106.441	5159.49	5265.93	97.9787	2.02131	0.630854	1.39045	18.6231	78.2259	1.12974	48.4729	0.0206301	0.737892	0.128728	0.109606	0.174453	0.0847729	0.0109126	4.59932	0.570169	8.06659
92	FMF33-28	7628.41	1359.25	35.1402	736.262	258.879	0.18972	0.396822	0.586729	13.1574	18.7103	13.1303	6.67869	1.01514	0.323364	0.0573832	0.0900935	0.158505	0.0583178	1.38449	0.109346	0.0508411	0.0229907	0.325794	0.200748	0.0779439	1.05028	0.715514	8987.66	1030.28	10017.9	10.2843	89.7157	76.1475	13.5682	0.350772	7.34943	2.58415	0.114633	8.72351	3.56425	0.68126	0.571941	0.191137	0.758607	0.516808	1.57514	2.37028	0.664537
93	FMF33-60	2062.86	565.556	238.413	2467.14	370.476	0.203175	0.475556	0.907143	15.8889	15.8889	15.8889	9.89714	1.6173	0.500317	0.0760317	0.120794	0.211587	0.0322222	2.43651	0.11	0.0447619	0.0207937	0.37	0.203175	0.0777778	1.10286	0.774603	2628.41	3076.03	5704.44	53.9234	46.0766	36.1623	9.9143	4.17942	43.2495	6.49452	1.1703	0.854482	3.8125	0.70236	0.593097	0.184226	0.452638	0.317915	2.59952	2.52841	1.02812
94	FMF33-120	503.652	315.826	248.522	2050.78	135.304	0.290435	0.449217	1.32104	8.62748	12.951	8.49461	5.29826	1.27548	0.418783	0.0793043	0.126435	0.20487	0.0266087	1.73948	0.0937391	0.0445217	0.0231304	0.396348	0.210087	0.0742609	1.00626	0.471826	819.478	2434.61	3254.09	74.817	25.183	15.4775	9.70552	7.63722	63.0218	4.15798	2.97093	0.336595	2.24586	0.46889	0.387904	0.20878	0.578484	0.271246	1.88296	2.15878	0.872231
95	FMF33-300	62.6446	84.7934	327.107	2052.56	80	0.251074	0.297851	1.34397	7.12413	9.73289	6.4195	4.94116	1.13207	0.215537	0.0482645	0.0745455	0.137851	0.00132231	1.58843	0.0755372	0.0418182	0.02	0.164628	0.0920661	0.0181818	0.401818	0.232397	147.438	2459.67	2607.11	94.3448	5.65523	2.40284	3.25239	12.5468	78.7295	3.06853	16.6827	0.0599422	2.52424	0.578363	0.470549	0.229124	0.252966	0.146306	1.68529	0.909091	1.85382
96	FMF34-0	15.0794	16.5079	206.667	1540.79	1.26984	0.304762	0.152698	1.60016	11.4141	15.8889	3.39127	8.54603	2.04698	0.569048	0.0995238	0.153016	0.473175	0.113333	4.18921	0.0728571	0.0368254	0.0195238	0.123016	0.0411111	0.00126984	0.216508	0.00888889	31.5873	1748.73	1780.32	98.2257	1.77425	0.847004	0.927247	11.6084	86.546	0.0713267	55.3618	0.018063	0.216216	0.0410557	0.034504	0.189883	0.0516823	0.00212186	4.39492	0.390794	11.2461
97	FMF34-20	8641.48	1206.11	53.7037	17.5926	97.7778	0.238889	0.245741	0.304259	6.17944	7.1713	6.04185	4.05056	1.67815	0.211852	0.0609259	0.140185	0.193704	0.077037	2.70296	0.214259	0.0801852	0.0277778	0.721296	0.301852	0.180741	2.03074	0.911296	9847.59	169.074	10016.7	1.68793	98.3121	86.271	12.041	0.536143	0.175633	0.976151	0.0171691	58.2442	3.01902	0.448751	0.39068	0.148641	0.751302	0.337147	3.02204	4.14593	0.728917
98	FMF34-60	136.364	140.545	514.182	1904.73	1.45455	0.228364	0.232364	0.571455	6.47964	8.69164	6.58636	3.08655	0.885091	0.235636	0.0445455	0.0843636	0.133818	0.0312727	1.13618	0.0945455	0.0530909	0.0218182	0.331455	0.230364	0.0694545	1.06182	0.768182	276.909	2420.36	2697.27	89.7337	10.2663	5.05561	5.21065	19.063	70.6168	0.0539265	8.74064	0.114408	3.33465	0.723459	0.594484	0.216952	0.93455	0.676108	1.28382	2.46127	0.521607
99	FMF34-120	1901	461.4	392	3599.4	57.4	0.2596	0.3528	0.5144	6.1458	7.909	7.0718	3.228	0.984	0.2504	0.0556	0.1156	0.1814	0.0402	1.4502	0.1282	0.056	0.0252	0.4934	0.3536	0.1236	1.6438	1.1392	2362.4	4048.8	6411.2	63.152	36.848	29.6512	7.19678	6.1143	56.1424	0.895308	1.71385	0.583482	3.22172	0.693028	0.570341	0.215111	1.1335	0.785547	1.6438	3.7536	0.437926
100	FMF34-300	128.376	198.974	560.342	2734.36	17.6068	0.373333	0.304615	1.26103	5.33521	6.9347	4.89026	3.56239	0.532137	0.20359	0.0562393	0.120684	0.171795	0.0189744	2.28034	0.0928205	0.0502564	0.022906	0.280684	0.144957	0.0317949	0.525983	0.31453	327.35	3312.31	3639.66	91.006	8.99399	3.52715	5.46684	15.3955	75.1268	0.48375	10.1185	0.0988285	2.16981	0.597985	0.46879	0.275593	0.23066	0.137931	2.41504	1.29795	1.86066
101	FMF35-0	17.9245	39.2453	1387.36	4790.94	80	0.338113	0.267358	1.30717	7.51717	7.19415	2.11736	4.76434	1.08226	0.332453	0.0650943	0.133962	0.356604	0.458679	2.17623	0.0871698	0.045283	0.0233962	0.127736	0.0630189	0.00150943	0.354906	0.0632075	57.1698	6258.3	6315.47	99.0948	0.905234	0.283819	0.621415	21.9676	75.8604	1.26673	109.469	0.00913504	1.00299	0.178097	0.151242	0.177565	0.163083	0.0290446	2.74547	0.610377	4.49799
102	FMF35-28	4615.27	726.182	20.1818	17.2727	73.4545	0.197455	0.300909	0.480545	6.31127	8.35564	6.51073	3.30691	0.879455	0.263273	0.0574545	0.100909	0.171273	0.0863636	1.17727	0.132727	0.0581818	0.0227273	0.455636	0.292364	0.109636	1.41345	0.969818	5341.45	110.909	5452.36	2.03415	97.9659	84.6472	13.3187	0.370148	0.316793	1.34721	0.0207638	48.1607	3.31716	0.686133	0.568535	0.206843	1.20062	0.823784	1.41909	3.24091	0.437868
103	FMF35-60	120.187	168.224	424.112	1968.22	36.2617	0.184112	0.156075	1.09738	4.87383	6.09551	3.88112	2.91514	0.562243	0.225047	0.0465421	0.0934579	0.168598	0.0284112	1.33645	0.113645	0.0566355	0.0237383	0.389533	0.232897	0.0779439	1.10804	0.766916	288.411	2428.6	2717.01	89.385	10.615	4.4235	6.19152	15.6095	72.4408	1.33462	8.42061	0.118756	3.29294	0.692139	0.571926	0.210189	0.829091	0.573846	1.50224	2.57533	0.583321
104	FMF35-120	268.455	102.927	1.13821	305.203	1.30081	0.0843902	0.113496	0.153333	2.0761	2.84911	2.19724	1.13593	0.31561	0.0874797	0.0258537	0.0341463	0.0678049	0.00130081	0.400813	0.0439024	0.038374	0.0188618	0.137236	0.0829268	0.0134959	0.419512	0.245691	371.382	307.642	679.024	45.3065	54.6935	39.5354	15.158	0.167625	44.9473	0.191571	0.828371	1.20719	2.96275	0.585659	0.488997	0.197674	1.04665	0.612982	0.464878	0.898862	0.517185
105	FMF35-300	384.86	67.6636	385.047	2323.74	1.49533	0.144299	0.0904673	0.531963	2.42411	2.76374	1.74505	1.69346	0.280935	0.0857944	0.0285981	0.0392523	0.0850467	0.0147664	0.862991	0.0497196	0.0456075	0.0229907	0.13271	0.0719626	0.00149533	0.295701	0.121495	452.523	2710.28	3162.8	85.6923	14.3077	12.1683	2.13935	12.1742	73.4708	0.0472785	5.98926	0.166966	1.68831	0.410872	0.330452	0.243363	0.342647	0.140784	0.950467	0.623364	1.52474
106	FMF36-0	15.5738	29.6721	725.738	1965.57	107.869	0.571639	0.26	1.34311	16.4098	16.4098	4.01885	13.0802	0.84623	0.362787	0.0737705	0.184098	0.24377	0.832131	1.4382	0.42	0.0459016	0.0209836	0.228033	0.186393	0.0519672	0.890984	0.370164	45.2459	2799.18	2844.43	98.4093	1.59069	0.547519	1.04317	25.5144	69.1026	3.79229	61.8659	0.016164	1.98593	0.415455	0.343579	0.2092	0.619514	0.257381	2.71131	1.72754	1.56946
107	FMF36-28	1333.9	262.881	464.915	3432.54	407.458	0.358644	0.30678	0.756271	6.02441	7.94746	6.16966	3.87627	1.03559	0.252712	0.0544068	0.128983	0.203051	0.461186	2.17542	0.19	0.0555932	0.0216949	0.526271	0.231017	0.0983051	1.15966	0.782881	1596.78	4304.92	5901.69	72.9437	27.0563	22.602	4.45434	7.87766	58.162	6.90408	2.696	0.37092	3.38885	0.675095	0.562949	0.199211	0.533074	0.359875	2.84831	2.79814	1.01793
108	FMF36-60	104.5	58	666	3206.17	220.167	0.7065	0.310333	4.18333	11.0795	16.6833	8.3795	10.0417	1.43567	0.482833	0.108833	0.2935	0.535167	3.35	3.09817	0.321667	0.0633333	0.0283333	0.556	0.239167	0.0798333	0.986	1.071	162.5	4092.33	4254.83	96.1808	3.81919	2.45603	1.36316	15.6528	75.3535	5.17451	25.1836	0.0397084	4.47805	1.08621	0.874167	0.242563	0.318253	0.345688	6.79817	2.932	2.31861
109	FMF36-120	226.139	103.762	522.178	2395.05	246.337	0.287723	0.464158	0.738218	7.17089	10.6636	8.42673	3.7497	0.983564	0.324554	0.0708911	0.129307	0.20099	0.210297	1.41525	0.16495	0.0677228	0.0243564	0.664554	0.402376	0.141584	1.90812	1.29703	329.901	3163.56	3493.47	90.5566	9.44337	6.47319	2.97018	14.9473	68.558	7.05135	9.58944	0.104281	3.22343	0.679743	0.561364	0.210876	1.34826	0.916468	1.81485	4.41366	0.411189
110	FMF36-300	46.3366	39.4059	259.01	1567.72	84.3564	0.177228	0.193861	0.439208	4.83782	6.70158	4.95307	2.26158	0.528713	0.167327	0.0465347	0.0687129	0.109901	0.111287	0.514059	0.0813861	0.050099	0.0229703	0.260396	0.165149	0.0443564	0.76297	0.527921	85.7426	1911.09	1996.83	95.7061	4.29393	2.32051	1.97342	12.971	78.5105	4.22451	22.2887	0.0448658	3.19664	0.691928	0.568807	0.216455	1.48421	1.02696	0.729703	1.76079	0.414417
111	FMF37-0	15.3226	57.9032	626.452	3184.35	32.2581	0.731774	0.155161	4.04839	16.1452	16.1452	5.04306	16.1452	1.94903	1.18855	0.223548	0.293548	0.848065	0.0145161	7.53677	0.224677	0.0412903	0.0243548	0.263226	0.0529032	0.0125806	0.363548	0.0537097	73.2258	3843.06	3916.29	98.1302	1.86977	0.391252	1.47852	15.996	81.3105	0.823689	52.4824	0.019054	1.01524	0.147737	0.12897	0.145519	0.0482366	0.00712635	7.80032	0.745968	10.4566
112	FMF37-28	1954.04	391.754	514.737	3411.05	995.789	0.341579	0.335965	2.2093	7.8114	10.5093	6.80895	4.84263	1.08895	0.365965	0.0757895	0.179825	0.269298	1.01807	1.83982	0.216491	0.07	0.0221053	0.63614	0.489123	0.158246	2.20912	1.71895	2345.79	4921.58	7267.37	67.7216	32.2784	26.8878	5.39059	7.08285	46.9366	13.7022	2.09805	0.476634	3.51435	0.778113	0.637061	0.22141	1.20072	0.9343	3.09649	5.21158	0.594156
113	FMF37-60	52.8926	68.0992	233.719	1192.56	95.8678	0.297521	0.29719	1.71686	9.99107	10.9127	6.87504	5.13008	0.915041	0.299174	0.0586777	0.130248	0.146116	0.671074	1.16678	0.107107	0.0452893	0.0203306	0.312397	0.125124	0.045124	0.754215	0.601488	120.992	1522.15	1643.14	92.6366	7.36344	3.21899	4.14445	14.2239	72.5782	5.83442	12.5806	0.0794875	4.80713	0.797502	0.684023	0.1659	0.646409	0.515512	1.96529	1.83835	1.06905
114	FMF37-120	182.941	91.3725	602.745	3063.73	370.392	0.392157	0.365098	2.32314	8.1798	10.3943	7.23647	5.36804	1.05373	0.390196	0.0884314	0.185098	0.249804	2.64902	0.894118	0.153137	0.0529412	0.0245098	0.263333	0.206471	0.0415686	0.72549	0.917843	274.314	4036.86	4311.18	93.6371	6.36285	4.24342	2.11943	13.981	71.0647	8.59144	14.7162	0.0679522	4.44539	1.26514	0.984852	0.284595	0.811404	1.02654	3.72078	2.15471	1.72682
115	FMF37-300	4070.96	476.731	621.346	3844.23	346.154	0.674808	0.487692	1.69	16.5519	19.25	14.3175	7.90327	2.34423	0.889423	0.185192	0.228846	0.359231	0.252692	2.15212	0.137308	0.0542308	0.025	0.476154	0.312115	0.0901923	1.31769	1.00192	4547.69	4811.73	9359.42	51.4105	48.5895	43.4959	5.09359	6.63872	41.0734	3.69845	1.05806	0.945126	3.2101	0.760362	0.614749	0.236865	0.612278	0.465553	2.56712	3.19808	0.802706
116	FMF38-0	15.3226	49.8387	159.194	2052.42	26.6129	0.39129	0.127742	1.87597	10.8531	9.36419	2.83968	7.29645	1.29516	0.616774	0.132903	0.206935	0.570161	0.00129032	3.57968	0.114194	0.0387097	0.0209677	0.16	0.0490323	0.00129032	0.277097	0.0417742	65.1613	2238.23	2303.39	97.1711	2.82893	0.66522	2.16371	6.91128	89.1044	1.15538	34.349	0.0291129	0.851974	0.150757	0.128091	0.17695	0.0774083	0.0116698	3.71613	0.529194	7.02225
117	FMF38-28	18.0952	36.9524	676.381	2487.05	97.3333	0.294667	0.56781	0.707048	6.152	7.7461	7.01543	3.06248	0.937333	0.31581	0.0714286	0.142857	0.211619	0.246857	1.16229	0.130667	0.0594286	0.0232381	0.46381	0.328	0.0961905	1.36095	1.0861	55.0476	3260.76	3315.81	98.3398	1.66016	0.545726	1.11443	20.3987	75.0057	2.93543	59.2353	0.0168818	3.31127	0.798041	0.643059	0.241008	1.17093	0.934448	1.56305	3.33505	0.468673
118	FMF38-60	444.727	108.545	239.273	2214.73	223.091	1.65745	0.895091	4.56364	18.2	18.2	18.2	18.2	5.00291	1.83636	0.435091	0.488182	0.918727	3.65455	3.09618	0.176364	0.0427273	0.032	0.470182	0.199091	0.0543636	0.788545	0.674909	553.273	2677.09	3230.36	82.8727	17.1273	13.7671	3.36016	7.40699	68.5597	6.90606	4.83865	0.206669	3.38995	0.855891	0.683358	0.252479	0.254683	0.217981	6.95909	2.18709	3.18189
119	FMF38-120	58.5455	29.2727	425.455	1629.27	122.545	0.797818	0.477818	1.24836	9.75582	11.4075	9.39218	7.22873	2.70927	0.696	0.166	0.401091	0.684909	3.65455	1.95873	0.265818	0.0630909	0.0305455	0.404182	0.314545	0.0754545	0.989455	1.35818	87.8182	2177.27	2265.09	96.123	3.87703	2.58468	1.29234	18.7831	71.9297	5.41018	24.793	0.040334	4.31792	1.37266	1.04155	0.317898	0.505152	0.6934	5.90964	3.14182	1.88096
120	FMF38-300	96.6337	91.4851	1140.4	5422.57	144.158	0.249109	0.435446	0.762574	6.2105	7.51129	5.50673	3.14535	0.751683	0.167327	0.0459406	0.153465	0.146733	0.438218	1.42554	0.180396	0.0522772	0.0239604	0.593465	0.23901	0.104158	1.58515	1.12436	188.119	6707.13	6895.25	97.2718	2.72824	1.40145	1.32679	16.5389	78.6422	2.09069	35.6537	0.0280476	4.70423	0.709307	0.61637	0.150781	1.11196	0.788721	2.06812	3.64614	0.567208
121	FMF41-0	1673.86	193.861	1.38614	445.545	39.802	0.792673	0.299406	4.9703	19.8218	19.8218	6.51644	19.8218	0.924356	0.616634	0.0938614	0.335248	0.422376	2.62495	2.14416	0.208317	0.0546535	0.0263366	0.384554	0.194257	0.0564356	0.91703	0.963762	1867.72	486.733	2354.46	20.6728	79.3272	71.0934	8.23381	0.058873	18.9235	1.6905	0.260602	3.83727	4.96126	1.05096	0.867249	0.211833	0.427687	0.449483	5.00376	2.51604	1.98875
122	FMF41-28	622.362	197.165	1.10236	14.9606	183.15	0.180945	0.166929	0.652598	6.29024	6.91118	5.01669	2.7526	0.495118	0.166929	0.0349606	0.0970079	0.0988976	0.135433	1.04866	0.108189	0.0392126	0.0188976	0.370079	0.139528	0.0573228	0.89874	0.592441	819.528	199.213	1018.74	19.5548	80.4452	61.0914	19.3538	0.108208	1.46854	17.978	0.243082	4.11383	4.24605	0.65919	0.570605	0.155248	0.857036	0.56495	1.31118	2.05811	0.63708
123	FMF41-60	15.9664	54.958	360.168	1512.94	1.34454	0.163193	0.148908	0.601345	5.35143	5.83092	4.45059	2.72487	0.434118	0.158824	0.0386555	0.101008	0.125882	0.715798	0.731261	0.107899	0.042521	0.02	0.243025	0.122521	0.032437	0.68605	0.617311	70.9244	1874.45	1945.38	96.3542	3.64579	0.820734	2.82505	18.514	77.7711	0.0691145	26.4289	0.0378374	5.03841	0.899804	0.763459	0.178589	0.938175	0.844174	1.57496	1.70134	0.925714
124	FMF41-120	87.6033	75.3719	325.785	806.942	1.32231	0.277686	0.268099	1.52149	12.6909	16.5455	8.61322	5.57686	0.830909	0.264132	0.0568595	0.17124	0.198347	1.03851	1.37289	0.173554	0.0436364	0.0218182	0.509256	0.233058	0.0910744	1.37587	1.0357	162.975	1134.05	1297.02	87.4347	12.5653	6.75417	5.81114	25.1179	62.2149	0.10195	6.95842	0.143711	4.44397	0.752763	0.643723	0.16939	1.00217	0.754394	2.60678	3.24496	0.803331
125	FMF41-300	234.63	192.407	1083.15	3450.93	32.037	0.422778	0.373333	2.00556	13.1054	15.0633	8.54241	7.12815	1.11574	0.269074	0.0648148	0.269444	0.271667	3.67333	2.05204	0.347037	0.0596296	0.0272222	0.788889	0.329444	0.128148	1.93037	1.66463	427.037	4566.11	4993.15	91.4475	8.55246	4.69903	3.85343	21.6927	69.1132	0.64162	10.6925	0.0935231	5.05284	0.862337	0.736622	0.170664	0.940709	0.811208	6.09963	4.84148	1.25987
126	FMF43-0	2047.65	218.039	1.37255	18.6275	1.56863	0.470784	0.143333	0.607255	15.1686	5.94039	3.48157	10.9449	0.667647	0.413725	0.0482353	0.190784	0.167647	0.00156863	1.58157	0.102941	0.0490196	0.0245098	0.322353	0.15	0.0484314	0.82	0.470392	2265.69	21.5686	2287.25	0.942992	99.057	89.5242	9.53279	0.0600086	0.814402	0.0685812	0.00951969	105.045	3.13595	0.573649	0.48494	0.182927	0.518473	0.297421	1.71059	1.81118	0.944462
127	FMF43-28	3156.2	479.8	1.4	19	1.6	0.2528	0.3258	0.656	9.1806	9.9448	7.9158	3.9332	0.5516	0.2564	0.0578	0.1278	0.1468	0.3754	1.2744	0.168	0.0574	0.0238	0.5322	0.2354	0.0952	1.4812	0.9608	3636	22	3658	0.601422	99.3986	86.2821	13.1165	0.0382723	0.51941	0.0437397	0.00605061	165.273	4.08156	0.648663	0.559711	0.158925	1.16227	0.753923	1.8416	3.3048	0.55725
128	FMF43-60	3617.38	434.579	1.30841	17.757	276.636	0.458505	0.591402	1.4557	18.7103	18.7103	18.7103	9.09252	1.17626	0.651028	0.115327	0.196822	0.252336	0.0515888	1.96636	0.165234	0.0465421	0.0229907	0.525794	0.217009	0.0846729	1.3043	0.877383	4051.96	295.701	4347.66	6.80138	93.1986	83.2029	9.9957	0.0300946	0.408426	6.36285	0.0729772	13.7029	4.04307	0.672686	0.576729	0.16638	0.663308	0.446198	2.20617	3.00916	0.733151
129	FMF43-120	3543.11	432.816	1.35922	2160.97	24.466	1.11534	0.504078	4.87379	19.4369	19.4369	19.4369	19.4369	2.1666	1.31728	0.185825	0.33534	0.416117	0.052233	3.71903	0.242913	0.0483495	0.0248544	0.62233	0.183301	0.0675728	1.02718	0.704078	3975.92	2186.8	6162.72	35.4843	64.5157	57.4926	7.02313	0.0220556	35.0652	0.397	0.55001	1.81815	3.8411	0.685444	0.581649	0.17845	0.276197	0.189318	4.03903	2.60447	1.55081
130	FMF43-300	170.248	66.9421	264.959	2649.59	49.9174	0.441983	0.177355	2.55488	16.5455	16.5455	5.65752	16.5455	2.15818	0.382314	0.0619835	0.273884	0.262149	1.90975	2.3757	0.15124	0.0447934	0.021157	0.340661	0.199174	0.0595041	1.03851	0.802645	237.19	2964.46	3201.65	92.5916	7.40836	5.3175	2.09086	8.27568	82.7568	1.55911	12.4983	0.0800112	4.02988	0.772879	0.648504	0.191787	0.437139	0.337856	4.45785	2.4405	1.82662
131	FMF45-0	1686.92	304.673	1.30841	17.757	1.49533	0.270654	0.166729	0.40785	9.43009	7.69196	4.84617	5.22187	1.00299	0.298318	0.0495327	0.174206	0.126355	0.0149533	1.29196	0.0663551	0.0476636	0.022243	0.278692	0.144299	0.0407477	0.776449	0.295701	1991.59	20.5607	2012.15	1.02183	98.9782	83.8365	15.1417	0.0650255	0.88249	0.0743149	0.0103238	96.8636	2.04922	0.380838	0.321153	0.185845	0.600984	0.228877	1.39551	1.53589	0.908604
132	FMF45-28	6534.34	783.962	1.32075	17.9245	257.736	0.346792	0.325283	2.1134	11.8043	14.4838	10.0226	5.83736	0.941509	0.4	0.0813208	0.186226	0.21434	0.30283	2.09755	0.219245	0.0620755	0.0233962	0.800566	0.338679	0.145849	2.11509	1.24075	7318.3	276.981	7595.28	3.64675	96.3532	86.0315	10.3217	0.0173891	0.235996	3.39337	0.0378477	26.4217	3.66351	0.586619	0.505652	0.160125	1.00837	0.591526	2.64302	4.64094	0.5695
133	FMF45-60	1365.21	224.202	1.17647	15.9664	1.34454	0.142857	0.16521	0.517311	6.53529	5.63882	4.88454	3.83613	1.9605	0.208908	0.0329412	0.0848739	0.0815126	0.00134454	0.49479	0.0645378	0.0384874	0.0196639	0.196639	0.0863866	0.0220168	0.518992	0.281345	1589.41	18.4874	1607.9	1.14979	98.8502	84.9064	13.9438	0.0731682	0.992997	0.0836208	0.0116316	85.9727	3.25681	0.542098	0.464742	0.166451	1.04891	0.568614	0.580336	1.10538	0.525011
134	FMF45-120	1461.35	322.5	1.34615	18.2692	129.423	0.294231	0.326538	1.43269	9.52308	11.5477	8.49519	4.83154	0.847115	0.324615	0.0738462	0.145192	0.153846	0.0340385	1.27731	0.120192	0.0461538	0.0230769	0.414038	0.178269	0.0586538	1.05423	0.676538	1783.85	149.038	1932.88	7.71068	92.2893	75.6044	16.6849	0.0696448	0.94518	6.69585	0.0835489	11.969	3.79504	0.641737	0.548916	0.169099	0.825354	0.52966	1.45462	2.38173	0.610739
135	FMF45-300	71.5966	37.6471	1.17647	15.9664	13.9496	0.0863866	0.742353	0.273613	2.37345	2.63479	1.70151	1.21714	0.135294	0.0561345	0.0194958	0.0352941	0.0556303	0.0289076	0.168739	0.0302521	0.0376471	0.0189916	0.0746218	0.0482353	0.00134454	0.213782	0.0544538	109.244	31.0924	140.336	22.1557	77.8443	51.018	26.8263	0.838323	11.3772	9.94012	0.284615	3.51351	1.12892	0.254717	0.207826	0.225629	1.26693	0.322709	0.246891	0.392437	0.629122
136	FMF47-0	2327.81	837.714	1.33333	18.0952	104.381	0.591048	0.248	1.86133	15.809	11.2434	8.12229	7.03543	0.888381	0.669333	0.10819	0.310857	0.325333	0.0278095	2.73714	0.144952	0.0653333	0.0251429	0.689524	0.260381	0.127048	1.74743	0.821714	3165.52	123.81	3289.33	3.76397	96.236	70.7684	25.4676	0.0405351	0.550119	3.17332	0.0391119	25.5677	3.15582	0.470242	0.409259	0.149008	0.638413	0.300209	2.93505	3.6461	0.804984
137	FMF47-28	60	123.462	317.885	1825.38	1.53846	0.327885	0.360577	1.27269	9.56154	12.081	8.42269	4.8275	0.735962	0.320192	0.0692308	0.1675	0.189808	0.0488462	1.78846	0.161346	0.0523077	0.0240385	0.554423	0.230577	0.0942308	1.49308	0.951731	183.462	2144.81	2328.27	92.1203	7.87974	2.57702	5.30272	13.6533	78.4009	0.0660775	11.6908	0.0855375	4.12761	0.637429	0.552159	0.154431	0.834839	0.532151	2.02269	3.32404	0.608504
138	FMF47-60	70.0826	86.4463	523.802	1928.6	98.3471	0.274711	0.30562	1.09306	7.00727	8.92909	6.73901	3.63322	0.86281	0.246281	0.053719	0.141983	0.172893	0.0421488	1.44215	0.126281	0.0431405	0.0208264	0.503967	0.244298	0.101653	1.49636	0.980496	156.529	2550.74	2707.27	94.2182	5.78179	2.58868	3.19311	19.3479	71.2376	3.6327	16.2957	0.061366	4.01353	0.655252	0.563289	0.163261	1.03759	0.679885	1.6314	3.32678	0.490386
139	FMF47-120	53.8182	63.2727	118.909	1347.64	46.3636	0.194545	0.190909	0.515455	5.55418	7.00436	5.41909	2.71345	0.649636	0.151273	0.0372727	0.105636	0.119455	0.0552727	0.899455	0.122	0.048	0.0214545	0.361636	0.189273	0.0607273	0.920909	0.664727	117.091	1512.91	1630	92.8165	7.18349	3.30173	3.88176	7.29504	82.6771	2.84439	12.9208	0.0773945	3.51201	0.721816	0.598755	0.205528	1.02385	0.739034	1.09818	2.19727	0.499793
140	FMF47-300	64.9524	64.1905	451.429	2288.57	53.9048	0.492381	0.389143	0.946667	8.29219	9.612	7.90876	4.15029	0.899429	0.278476	0.0651429	0.217524	0.197143	0.0864762	2.18095	0.126286	0.0497143	0.0232381	0.690476	0.287619	0.114857	1.796	1.25276	129.143	2793.9	2923.05	95.5819	4.41809	2.22208	2.19601	15.4438	78.294	1.84413	21.6342	0.0462231	4.35563	0.697529	0.601243	0.160144	0.823493	0.57441	2.41695	4.14171	0.583563
141	FMF48-0	1185.4	256.8	1.4	19	1.6	0.2468	0.1008	1.0532	6.9886	5.5978	2.2812	3.6924	0.3546	0.2602	0.212	0.1096	0.1542	0.0016	1.245	0.048	0.049	0.0232	0.1532	0.0694	0.0016	0.3922	0.1166	1442.2	22	1464.2	1.50253	98.4975	80.9589	17.5386	0.0956154	1.29764	0.109275	0.0152545	65.5545	1.68012	0.297297	0.2526	0.176951	0.31502	0.0936546	1.3178	0.733	1.79782
142	FMF48-28	134.4	216.48	599.04	2790.88	1.28	0.26736	0.26736	1.06576	7.78624	8.66464	6.72912	4.17216	0.92096	0.30144	0.0648	0.1528	0.17488	0.02624	1.43408	0.11488	0.04224	0.02032	0.4656	0.216	0.0904	1.4016	0.93472	350.88	3391.2	3742.08	90.6234	9.3766	3.59159	5.78502	16.0082	74.581	0.0342056	9.66484	0.103468	4.32741	0.666895	0.577844	0.15411	0.977351	0.651791	1.59552	3.10832	0.513306
143	FMF48-60	67.4766	78.1308	637.009	3174.77	1.49533	0.400935	0.316822	2.81458	13.1585	18.7103	9.60785	7.15252	0.981121	0.426168	0.0938318	0.244112	0.312897	0.245794	3.08093	0.183551	0.051028	0.024486	0.811963	0.289346	0.141308	1.83607	1.10617	145.607	3813.27	3958.88	96.322	3.678	1.70444	1.97356	16.0907	80.1936	0.0377715	26.1887	0.0381844	3.823	0.602464	0.520447	0.157589	0.595947	0.359037	3.53477	4.18486	0.844656
144	FMF48-120	37.3214	62.5	207.679	1168.39	56.7857	0.217143	0.181071	1.10054	5.58857	6.26089	4.86607	3.38	0.719107	0.175893	0.0464286	0.12375	0.151071	0.941071	0.767143	0.122143	0.0458929	0.0216071	0.26375	0.144464	0.0369643	0.709643	0.724643	99.8214	1432.86	1532.68	93.4871	6.51287	2.43505	4.07783	13.55	76.2321	3.705	14.3542	0.069666	5.01607	1.02114	0.848421	0.203573	0.925047	0.9446	1.85196	1.87946	0.985368
145	FMF48-300	298.065	126.613	348.71	2070	107.419	0.299194	0.276452	0.757419	7.73532	13.0731	7.26048	3.79742	0.785806	0.237419	0.0687097	0.12129	0.178065	0.999839	0.921452	0.117903	0.0445161	0.0195161	0.332258	0.202742	0.0793548	1.00065	0.994032	424.677	2526.13	2950.81	85.6081	14.3919	10.1011	4.29079	11.8174	70.1503	3.64034	5.94835	0.168114	4.90294	0.993391	0.826029	0.202611	1.08594	1.07877	2.05871	2.60903	0.78907
146	FMF49-0	52.2936	90.0917	873.028	2680.92	125.872	1.25468	0.261101	4.6055	18.367	18.367	13.8789	18.367	1.81761	1.14128	0.13633	0.399266	0.514128	3.68807	1.43101	0.248807	0.0495413	0.0255046	0.253945	0.0862385	0.0227523	0.677064	0.829358	142.385	3679.82	3822.2	96.2748	3.72522	1.36815	2.35706	22.841	70.1407	3.29317	25.8441	0.0386936	9.61702	1.22493	1.08654	0.127371	0.473138	0.579561	5.39339	1.86936	2.88516
147	FMF49-28	52.5664	70.9735	395.752	2049.03	146.726	0.318584	0.310088	1.44496	8.43168	8.24796	5.96655	5.33929	1.30973	0.31823	0.0688496	0.180885	0.290796	0.300708	2.45009	0.186195	0.0516814	0.0217699	0.547611	0.209735	0.0787611	1.28442	0.831681	123.54	2591.5	2715.04	95.4498	4.5502	1.93611	2.61408	14.5763	75.4694	5.40417	20.9771	0.0476711	3.9654	0.647513	0.556622	0.163291	0.524236	0.33945	2.95876	2.95221	1.00222
148	FMF49-60	79.1667	79.6667	593.333	1818.67	108.667	0.2825	0.245333	1.45933	7.835	8.71067	6.58283	4.60633	0.898333	0.296333	0.0668333	0.18	0.326167	0.256	2.12083	0.167833	0.0488333	0.0208333	0.627167	0.273667	0.120167	1.66067	1.08667	158.833	2520.67	2679.5	94.0723	5.92772	2.95453	2.97319	22.1434	67.8734	4.05548	15.8699	0.0630124	3.97077	0.654356	0.561778	0.164793	0.783026	0.512377	2.5655	3.76833	0.680805
149	FMF49-120	72.2	67.4	286.4	1873.8	29.6	0.2972	0.375	0.8604	8.3874	9.8342	8.0654	3.9124	0.7908	0.2274	0.0542	0.1518	0.1866	0.6122	1.0082	0.1806	0.0588	0.0238	0.4402	0.252	0.0722	1.1324	1.0644	139.6	2189.8	2329.4	94.007	5.99296	3.09951	2.89345	12.295	80.4413	1.27071	15.6862	0.0637501	4.22381	0.939951	0.768853	0.222536	1.12319	1.05574	1.8248	2.9612	0.616237
150	FMF49-300	206.207	91.7241	1456.9	7875.52	192.931	0.287586	0.243103	2.28086	7.7619	10.655	5.4719	4.82138	1.24034	0.22931	0.072069	0.188966	0.205172	3.155	1.2581	0.146379	0.0505172	0.0208621	0.315517	0.176379	0.0625862	0.895345	0.619483	297.931	9525.34	9823.28	96.9671	3.03291	2.09917	0.933743	14.8311	80.172	1.96402	31.9716	0.0312777	3.51222	0.691893	0.578024	0.196996	0.711662	0.492394	4.58034	2.06931	2.21346
151	FMF55-0	995.556	541.197	495.556	2061.37	244.786	0.393504	0.34735	1.04581	8.96342	11.365	8.48803	4.53778	0.794359	0.343761	0.0702564	0.21094	0.228547	1.46342	1.38205	0.167863	0.0529915	0.0206838	0.457949	0.242735	0.0738462	1.18171	0.935385	1536.75	2801.71	4338.46	64.5784	35.4216	22.9472	12.4744	11.4224	47.5138	5.64224	1.82314	0.548505	3.85352	0.791552	0.656666	0.20541	0.85504	0.676809	3.03402	2.89162	1.04924
152	FMF55-28	16.8142	52.2124	269.381	1353.63	1.41593	0.169558	0.180885	0.472389	4.56088	6.15434	4.56354	2.19575	0.489912	0.155044	0.0414159	0.0672566	0.0966372	0.0155752	0.519823	0.0713274	0.0430088	0.020354	0.148496	0.0961062	0.00141593	0.357699	0.176106	69.0265	1624.42	1693.45	95.9239	4.07609	0.992893	3.08319	15.9072	79.9331	0.083612	23.5333	0.0424929	1.83241	0.492331	0.388066	0.268679	0.688117	0.338781	0.62708	0.779823	0.804131
153	FMF55-60	49.4309	57.561	416.911	1940.33	55.6098	0.266829	0.196423	0.862602	5.47642	6.84276	5.07089	3.00829	0.516098	0.223902	0.0534959	0.121626	0.13935	1.25854	0.839512	0.11935	0.0453659	0.0193496	0.308293	0.150081	0.0370732	0.766179	0.72748	106.992	2412.85	2519.84	95.754	4.24598	1.96167	2.28431	16.5451	77.002	2.20688	22.5517	0.0443426	4.84724	0.949491	0.793966	0.195883	0.912648	0.86655	2.23675	1.98911	1.1245
154	FMF55-120	61.5094	74.3396	453.962	2556.42	90.7547	0.341698	0.276038	0.868679	7.59377	8.63189	5.97321	4.67208	1.06491	0.277547	0.0730189	0.176792	0.244528	1.43453	1.25887	0.14566	0.0535849	0.0228302	0.429623	0.205849	0.0539623	0.938868	0.927547	135.849	3101.13	3236.98	95.8032	4.19678	1.90021	2.29657	14.0242	78.9753	2.80368	22.8278	0.0438063	4.50596	0.987942	0.810285	0.219252	0.745803	0.736811	2.86189	2.55585	1.11974
155	FMF55-300	446.25	136.429	442.5	3153.04	176.25	0.378214	0.390893	1.17982	10.092	17.875	10.0698	5.28536	1.26643	0.440714	0.112857	0.188214	0.283214	0.15375	1.8175	0.171071	0.0471429	0.0221429	0.597857	0.270536	0.0942857	1.46875	1.27554	582.679	3771.79	4354.46	86.6188	13.3812	10.2481	3.13307	10.162	72.4093	4.04757	6.47318	0.154483	4.71485	0.86845	0.733368	0.184195	0.808116	0.701808	2.16446	3.70696	0.583891
156	FMF56-0	310	214	288.667	1366.67	142.333	0.180833	0.122167	0.651667	4.3535	3.97317	2.7895	2.54883	0.556	0.179833	0.0433333	0.111667	0.137667	0.485333	0.713167	0.077	0.0431667	0.0193333	0.203	0.104667	0.0148333	0.5185	0.3795	524	1797.67	2321.67	77.43	22.57	13.3525	9.21752	12.4336	58.8658	6.13065	3.43066	0.291489	3.6258	0.731919	0.608986	0.201864	0.727039	0.532134	1.29483	1.2205	1.0609
157	FMF56-20	44.065	109.919	461.463	1133.5	76.748	0.36439	0.365366	1.10049	11.3675	16.2764	8.84618	5.38195	1.14407	0.411057	0.0915447	0.137236	0.193008	0.0213008	1.08504	0.0970732	0.0437398	0.0198374	0.238862	0.156911	0.0373984	0.646016	0.461789	153.984	1671.71	1825.69	91.5657	8.43427	2.41361	6.02066	25.2761	62.0859	4.20378	10.8564	0.0921117	2.94301	0.714825	0.575132	0.24289	0.595384	0.425596	1.22325	1.54098	0.793817
158	FMF56-60	107.077	98	554.769	2671.23	166.462	0.373538	0.371077	1.814	9.80415	15.4	8.60092	5.03062	1.08815	0.435692	0.0936923	0.173538	0.206462	0.278462	1.31431	0.122308	0.046	0.0196923	0.440462	0.243692	0.0796923	1.36646	0.975385	205.077	3392.46	3597.54	94.2995	5.70048	2.97639	2.72408	15.4208	74.2516	4.6271	16.5424	0.0604508	4.00253	0.713803	0.605771	0.178338	1.03968	0.742128	1.73477	3.10569	0.558577
159	FMF56-120	56.9492	56.9492	609.153	2376.27	1.35593	0.386271	0.302542	1.17102	9.64508	16.9661	8.07051	6.69136	0.809153	0.36	0.0854237	0.209153	0.290169	2.68915	1.14542	0.145763	0.0515254	0.0208475	0.342712	0.188814	0.0425424	0.780508	0.873729	113.898	2986.78	3100.68	96.3267	3.67334	1.83667	1.83667	19.6458	76.6371	0.0437302	26.2232	0.0381342	4.62747	1.11944	0.901381	0.241911	0.681415	0.7628	4.00119	2.22831	1.79562
160	FMF56-300	137.333	65	461.667	2364.33	1.33333	0.318333	0.304333	0.694833	6.3635	8.049	6.45817	3.34283	0.8295	0.262667	0.0656667	0.143	0.205	0.57	1.067	0.151167	0.05	0.0205	0.460333	0.261333	0.093	1.47117	1.15433	202.333	2827.33	3029.67	93.3216	6.6784	4.53295	2.14545	15.2382	78.0394	0.0440092	13.9736	0.0715633	4.41709	0.784638	0.666282	0.177637	1.37879	1.08185	1.80867	3.44017	0.52575
161	FMF58-0	1238.9	330.459	442.569	3067.16	64.9541	0.38	0.309174	1.69817	11.8653	18.367	9.01615	6.48807	1.09431	0.602385	0.133394	0.141101	0.217431	0.60055	1.04862	0.0933945	0.0416514	0.0225688	0.185321	0.104954	0.00146789	0.427339	0.298899	1569.36	3574.68	5144.04	69.4917	30.5083	24.0842	6.42411	8.60353	59.6255	1.26271	2.2778	0.439021	2.8479	0.699442	0.561531	0.245599	0.407524	0.285039	1.76514	1.01798	1.73396
162	FMF58-20	262.364	210.182	334.909	2704.18	150	0.240909	0.207818	0.587636	6.06073	7.50582	4.92564	3.18055	0.763818	0.247455	0.0607273	0.0949091	0.139091	0.0207273	0.792364	0.0898182	0.0458182	0.0216364	0.212	0.122545	0.0189091	0.514727	0.318	472.545	3189.09	3661.64	87.0947	12.9053	7.1652	5.74011	9.14643	73.8517	4.09653	6.74875	0.148176	2.59496	0.617803	0.499001	0.238078	0.64961	0.401331	0.924545	1.18618	0.77943
163	FMF58-60	163.13	111.478	306.957	2144.35	259.652	0.375478	0.333043	2.01809	9.04278	9.72313	6.03722	5.348	0.904348	0.378783	0.0911304	0.216348	0.269913	3.49565	0.826783	0.169913	0.049913	0.0224348	0.285913	0.152696	0.0313043	0.711304	0.977391	274.609	2710.96	2985.57	90.8021	9.19788	5.46397	3.73391	10.2814	71.8238	8.69692	9.87207	0.101296	6.40091	1.37408	1.13124	0.21467	0.860328	1.18216	4.51478	2.15861	2.09152
164	FMF58-120	332	112.8	305	2560.8	139.2	0.2668	0.2816	0.9884	7.4194	9.0508	7.118	3.8856	0.9632	0.2516	0.0606	0.149	0.1944	0.4626	1.1074	0.143	0.0518	0.0242	0.4536	0.2328	0.0758	1.157	1.037	444.8	3005	3449.8	87.1065	12.8935	9.62375	3.26975	8.84109	74.2304	4.03502	6.75585	0.14802	4.45447	0.896283	0.746151	0.20121	1.04479	0.936428	1.7372	2.9562	0.587646
165	FMF58-300	55	49.4231	172.5	2403.85	18.6538	0.236346	0.377692	0.728462	5.84519	7.93808	6.39019	3.05577	0.728654	0.2975	0.0675	0.109808	0.150769	0.669615	0.676731	0.0925	0.0459615	0.0228846	0.274808	0.140192	0.0263462	0.655769	0.553654	104.423	2595	2699.42	96.1317	3.86835	2.03747	1.83088	6.39025	89.0504	0.691031	24.8508	0.0402401	3.94925	0.844282	0.695579	0.213783	0.969025	0.81813	1.46173	1.65077	0.885485
166	FMF59-0	1104.25	335.929	1.23894	16.8142	26.7257	0.17292	0.155044	1.04177	4.89805	5.29133	3.09841	2.73894	0.481239	0.187788	0.0479646	0.0784071	0.112566	0.00141593	0.779823	0.0630088	0.0414159	0.0210619	0.139646	0.0830088	0.00141593	0.355221	0.185841	1440.18	44.7788	1484.96	3.01549	96.9845	74.3623	22.6222	0.0834327	1.1323	1.79976	0.0310925	32.1621	2.23881	0.523169	0.424071	0.233682	0.455515	0.238311	0.86531	0.765133	1.13093
167	FMF59-28	18.2692	59.6154	90.5769	800.385	1.53846	0.181731	0.153462	1.00635	5.72269	6.24423	4.0625	3.16269	0.638077	0.214231	0.05	0.103462	0.121731	0.242692	0.675577	0.0703846	0.0461538	0.0225	0.148269	0.0855769	0.00153846	0.372885	0.212885	77.8846	892.5	970.385	91.9738	8.02616	1.88268	6.14348	9.33413	82.4812	0.158541	11.4593	0.0872657	2.48764	0.570913	0.464346	0.2295	0.55195	0.315115	1.01115	0.821154	1.23138
168	FMF59-60	47.193	70.3509	168.772	1554.21	44.9123	0.257368	0.198772	1.2107	7.41404	7.92509	5.31544	4.49579	0.729649	0.258246	0.0580702	0.137018	0.145263	1.84439	0.680175	0.13807	0.0433333	0.0214035	0.145789	0.0831579	0.00140351	0.314386	0.266842	117.544	1767.89	1885.44	93.7657	6.2343	2.50302	3.73127	8.95134	82.4323	2.38206	15.0403	0.066488	3.20886	0.848772	0.671227	0.264509	0.462213	0.392314	2.68404	0.811579	3.30718
169	FMF59-120	127.652	91.6522	646.783	2986.09	62.4348	0.964522	0.275826	3.38626	17.4087	17.4087	7.89983	9.3993	1.02643	0.41113	0.0834783	0.257391	0.250609	2.64243	1.26939	0.198261	0.0453913	0.0233043	0.246261	0.12087	0.0201739	0.548174	0.489739	219.304	3695.3	3914.61	94.3978	5.6022	3.26092	2.34129	16.5223	76.2806	1.59492	16.8501	0.0593468	4.0518	0.893401	0.731999	0.220495	0.43184	0.385806	4.13339	1.42522	2.90018
170	FMF59-300	71.0526	68.2456	507.719	2491.4	114.737	0.260351	0.289825	1.04719	7.14614	9.84947	6.8214	4.18614	0.965088	0.238947	0.0635088	0.166667	0.189825	0.177368	1.55351	0.207719	0.0475439	0.0224561	0.632105	0.244386	0.0915789	1.38772	0.922456	139.298	3113.86	3253.16	95.7181	4.28194	2.18411	2.09783	15.607	76.5842	3.52694	22.3539	0.0447349	3.77459	0.664728	0.565194	0.176106	0.893281	0.593789	1.96105	3.27825	0.598202
171	FMF61-0	866.496	177.607	1.19658	1035.04	26.6667	0.672137	0.185128	2.66376	16.8918	17.1111	7.32274	5.60137	0.552479	0.345812	0.0494017	0.133162	0.141709	0.0148718	1.20581	0.0652991	0.0389744	0.0206838	0.122906	0.0545299	0.00136752	0.303248	0.0864957	1044.1	1062.91	2107.01	50.4462	49.5538	41.1245	8.42934	0.0567905	49.1238	1.26562	1.01801	0.982309	1.58621	0.285231	0.241758	0.17982	0.251489	0.0717324	1.30667	0.568547	2.29826
172	FMF61-28	266	108.6	1.4	500.2	59.2	0.3462	0.2218	1.7694	11.4414	20.02	7.9372	5.865	1.0868	0.4034	0.0756	0.1092	0.1312	0.1442	1.101	0.0538	0.0448	0.0238	0.111	0.0618	0.0016	0.2678	0.087	374.6	560.8	935.4	59.953	40.047	28.437	11.61	0.149669	53.4744	6.32884	1.49706	0.667974	1.40777	0.324869	0.263956	0.230769	0.243233	0.0790191	1.3228	0.5292	2.49962
173	FMF61-60	883.784	201.982	202.703	2925.77	260.541	0.432793	0.414775	2.02811	18.036	18.036	14.8449	7.73135	1.64396	0.608108	0.115135	0.236396	0.314414	0.705045	1.96306	0.148468	0.0472072	0.0227027	0.477658	0.236757	0.0672072	1.1573	0.844505	1085.77	3389.01	4474.77	75.7359	24.2641	19.7504	4.51379	4.5299	65.3835	5.82243	3.12131	0.320379	3.56697	0.729721	0.60579	0.204577	0.589536	0.430197	2.83928	2.78342	1.02007
174	FMF61-120	562.017	145.546	113.277	2383.7	184.202	0.278655	0.605378	0.787563	9.93311	13.9931	7.48252	5.29227	1.01042	0.343529	0.0731092	0.164706	0.211933	0.510756	1.22403	0.0842017	0.0426891	0.0203361	0.325378	0.164202	0.0394958	0.751933	0.54605	707.563	2681.18	3388.74	79.1202	20.8798	16.5848	4.295	3.34276	70.3417	5.4357	3.78931	0.2639	3.32549	0.726196	0.596037	0.218373	0.614307	0.446107	1.83933	1.82706	1.00672
175	FMF61-300	238.889	108.519	237.407	2742.59	35	0.275185	0.785	0.664815	6.75648	8.54037	6.65796	3.43667	0.75037	0.218148	0.0624074	0.151667	0.148148	0.269444	0.759444	0.116481	0.0455556	0.0222222	0.360741	0.183889	0.0562963	0.980926	0.890926	347.407	3015	3362.41	89.6679	10.3321	7.1047	3.22741	7.06064	81.5663	1.04092	8.67857	0.115226	4.84491	0.90825	0.764865	0.187465	1.29164	1.17313	1.16759	2.47278	0.472179
176	FMF62-0	17.4312	44.9541	88.9908	1094.5	1.46789	0.246055	0.114312	2.3811	9.76367	6.35743	4.64954	4.83339	0.491743	0.266789	0.0422018	0.123486	0.138349	0.181468	1.63963	0.0882569	0.0433028	0.0218349	0.173945	0.0592661	0.00146789	0.403119	0.118532	62.3853	1184.95	1247.34	94.9985	5.00147	1.39747	3.604	7.13445	87.7464	0.117682	18.9941	0.0526479	2	0.294037	0.256349	0.147019	0.245859	0.0722919	1.93119	0.75633	2.55337
177	FMF62-28	15.4472	55.6098	131.707	1167.8	29.5935	0.176911	0.133496	1.04146	5.20228	5.25756	3.19024	3.42894	0.486179	0.186829	0.0486179	0.111057	0.140813	1.37902	0.489106	0.0741463	0.0385366	0.0190244	0.0946341	0.061626	0.00130081	0.235122	0.157561	71.0569	1329.11	1400.16	94.9251	5.0749	1.10324	3.97166	9.40657	83.4049	2.11358	18.7048	0.0534622	2.55673	0.670124	0.530959	0.262102	0.480718	0.322141	1.9613	0.550244	3.56442
178	FMF62-60	423.333	150.351	158.421	1430.18	120.526	0.354386	0.322456	0.945614	11.0544	17.5614	8.63632	5.41789	1.11965	0.450702	0.0968421	0.182982	0.257719	1.27842	1.26	0.118596	0.0473684	0.0221053	0.392281	0.197895	0.0503509	1.08947	0.887544	573.684	1709.12	2282.81	74.8694	25.1306	18.5444	6.58623	6.93975	62.6499	5.27974	2.9792	0.33566	4.48493	0.814654	0.689425	0.181643	0.864662	0.7044	2.67912	2.61754	1.02353
179	FMF62-120	682.783	188.696	101.739	1710.26	164.696	0.369391	0.236174	0.925217	12.0798	17.4087	7.71148	6.67183	1.35565	0.401217	0.0874783	0.22087	0.300174	0.894261	1.86591	0.11287	0.0445217	0.0213913	0.393043	0.164696	0.0446957	0.800174	0.652522	871.478	1976.7	2848.17	69.4022	30.5978	23.9726	6.62515	3.57208	60.0476	5.7825	2.26821	0.440876	3.96199	0.815475	0.67628	0.205825	0.428838	0.349706	2.89443	2.05513	1.40839
180	FMF62-300	1094.2	220.6	133.4	1453.4	121.8	0.506	0.5894	1.7786	13.4696	20.02	11.3902	6.9522	1.8956	0.5154	0.139	0.2546	0.3354	0.6082	2.3484	0.1674	0.0498	0.0254	0.6512	0.257	0.0858	1.396	1.088	1314.8	1708.6	3023.4	56.5125	43.4875	36.191	7.29642	4.41225	48.0717	4.02858	1.29951	0.769519	4.23346	0.77937	0.658197	0.184097	0.594447	0.463294	3.1494	3.478	0.90552
181	FMF63-0	14.8438	44.0625	24.0625	859.531	1.25	0.184688	0.127031	2.33016	8.99844	11.9228	5.1475	4.95359	0.528125	0.287187	0.0425	0.124531	0.128906	0.00125	1.28406	0.05625	0.0357813	0.0190625	0.139844	0.05125	0.00125	0.3375	0.101406	58.9062	884.844	943.75	93.7583	6.24172	1.57285	4.66887	2.54967	91.0762	0.13245	15.0212	0.0665725	1.97866	0.300463	0.260852	0.151852	0.262838	0.078973	1.36062	0.63125	2.15545
182	FMF63-28	15.3226	44.1935	1.12903	348.871	1.29032	0.121129	0.0966129	0.715	3.55581	3.58516	2.15694	2.22855	0.317903	0.122097	0.0308065	0.0745161	0.0822581	0.534355	0.493871	0.0508065	0.0375806	0.018871	0.0903226	0.0606452	0.00129032	0.221613	0.098871	59.5161	351.29	410.806	85.5124	14.4876	3.72988	10.7578	0.274833	84.9234	0.314095	5.90244	0.169421	1.63032	0.446143	0.350286	0.273654	0.448726	0.200196	1.0979	0.472742	2.32242
183	FMF63-60	16.2393	45.9829	212.65	1507.86	1.36752	0.265128	0.135897	1.96718	6.4053	6.27248	3.95385	4.33709	0.903419	0.235556	0.0538462	0.144274	0.169915	2.02906	0.717265	0.108547	0.0411966	0.0208547	0.115897	0.0671795	0.00136752	0.257436	0.16	62.2222	1721.88	1784.1	96.5124	3.48759	0.910223	2.57737	11.9191	84.5166	0.0766504	27.6731	0.0361362	2.38168	0.621514	0.492891	0.260956	0.358913	0.22307	2.87573	0.60188	4.7779
184	FMF63-120	55.6303	63.0252	604.034	2260.17	70.2521	0.494454	0.508067	4.21849	13.1277	16.8235	7.31261	7.59008	1.11866	0.388571	0.0959664	0.288739	0.402017	3.37815	1.65697	0.20521	0.0546218	0.0235294	0.487059	0.217143	0.0672269	1.03697	1.17866	118.655	2934.45	3053.11	96.1136	3.88638	1.82209	2.0643	19.7842	74.0284	2.301	24.7309	0.0404353	5.42802	1.13663	0.939828	0.2094	0.625824	0.71133	5.26387	2.98706	1.76222
185	FMF63-300	104.587	73.578	470.642	3021.28	51.7431	0.448073	0.320367	3.09872	10.6108	13.5945	9.20202	6.94936	1.51706	0.413761	0.0913761	0.227706	0.272294	1.19853	2.28037	0.186055	0.0500917	0.0245872	0.711193	0.261651	0.10422	1.59505	1.10275	178.165	3543.67	3721.83	95.213	4.78702	2.8101	1.97693	12.6454	81.1773	1.39026	19.8898	0.050277	4.21459	0.691361	0.593932	0.16404	0.699469	0.483585	3.68954	3.77486	0.977398
186	FMF64-0	3062.32	741.607	1.25	16.9643	45.1786	0.265	0.261607	0.574464	5.82964	6.73089	5.42714	2.8775	0.650357	0.188036	0.0480357	0.132679	0.151071	0.0201786	1.15071	0.227857	0.0483929	0.0219643	0.378214	0.189643	0.0541071	0.830893	0.56125	3803.93	63.3929	3867.32	1.63919	98.3608	79.1846	19.1762	0.0323221	0.438657	1.16821	0.0166651	60.0056	2.95951	0.675478	0.549956	0.22824	0.722067	0.487741	1.42071	2.01411	0.705382
187	FMF64-28	1051.68	317.822	1.38614	18.8119	24.7525	0.245149	0.340594	0.861188	7.79465	9.4699	7.54733	3.97802	0.642376	0.287525	0.0738614	0.125347	0.160396	0.0322772	1.08218	0.108317	0.0524752	0.0245545	0.230297	0.153465	0.0217822	0.560792	0.387921	1369.5	44.9505	1414.46	3.17794	96.8221	74.3525	22.4696	0.097998	1.32997	1.74997	0.0328224	30.467	2.52774	0.691737	0.543111	0.273658	0.518207	0.358463	1.24733	1.35426	0.921041
188	FMF64-60	151.111	85.1852	623.333	2657.78	22.4074	0.343704	0.332222	1.09778	18.537	18.537	10.3635	7.9313	1.04019	0.462593	0.108333	0.168519	0.223704	0.032963	1.44352	0.128519	0.0462963	0.0237037	0.260741	0.142778	0.0261111	0.58537	0.42963	236.296	3303.52	3539.81	93.3246	6.67539	4.2689	2.40649	17.6092	75.0824	0.633011	13.9804	0.0715287	3.00908	0.733945	0.590031	0.24391	0.405516	0.297627	1.6287	1.44463	1.12742
189	FMF64-120	19	71.8	499.6	2360.6	35.8	0.6004	0.1812	1.9514	7.9564	7.2668	5.0758	4.8848	0.4594	0.2632	0.06	0.2196	0.2158	0.0244	3.3308	0.1844	0.0494	0.027	0.4876	0.1724	0.0688	1.129	0.7266	90.8	2896	2986.8	96.96	3.04004	0.636132	2.40391	16.7269	79.0344	1.19861	31.8943	0.0313536	4.21462	0.643578	0.558322	0.152702	0.338958	0.218146	3.5666	2.5844	1.38005
190	FMF64-300	119.238	136.19	550.095	2329.14	186.857	0.24	0.252762	0.954857	6.90895	8.41676	7.01352	3.68495	0.810476	0.225714	0.0539048	0.122286	0.161714	0.0302857	1.37905	0.149333	0.0500952	0.0228571	0.530667	0.281714	0.104952	1.692	1.18686	255.429	3066.1	3321.52	92.3099	7.6901	3.58986	4.10024	16.5615	70.1227	5.62565	12.0037	0.0833074	4.21298	0.701452	0.601332	0.166498	1.22693	0.860635	1.58152	3.79619	0.416608
191	FMF66-0	220.943	104.528	91.8868	2371.89	1.50943	0.265094	0.0949057	0.677925	8.28623	4.76509	1.36981	7.54868	0.943585	0.152642	0.0316981	0.110755	0.218491	0.00150943	2.55396	0.0586792	0.0430189	0.0232075	0.0909434	0.0441509	0.00150943	0.184151	0.010566	325.472	2465.28	2790.75	88.3375	11.6625	7.91698	3.74552	3.29254	84.9909	0.0540869	7.57449	0.132022	0.239316	0.057377	0.046281	0.239754	0.072104	0.00413712	2.63736	0.331321	7.96014
192	FMF66-28	91.1628	176.744	447.442	1854.88	57.3643	0.317209	0.293488	2.5555	15.5194	15.5194	8.55535	6.88853	0.833643	0.335504	0.0990698	0.117054	0.13814	0.0203101	1.36295	0.0993798	0.0386047	0.0195349	0.213953	0.116899	0.0269767	0.593953	0.422171	267.907	2359.69	2627.6	89.8041	10.1959	3.46944	6.72646	17.0286	70.5924	2.18315	8.80787	0.113535	3.61141	0.71078	0.593893	0.196815	0.435787	0.309749	1.50217	1.37395	1.09332
193	FMF66-60	83.8532	233.028	325.321	1546.24	25.8716	0.295963	0.192294	1.0255	9.08954	11.1062	6.14954	4.77119	0.770642	0.305872	0.0616514	0.106606	0.141101	0.0222018	0.914862	0.0976147	0.046422	0.0216514	0.19578	0.127339	0.0247706	0.620734	0.422752	316.881	1897.43	2214.31	85.6894	14.3106	3.78687	10.5237	14.6917	69.8293	1.16838	5.98784	0.167005	3.31988	0.681052	0.565121	0.205143	0.6785	0.462094	1.05633	1.39138	0.759198
194	FMF66-120	48.7603	86.4463	334.876	1527.11	1.32231	0.294215	0.25157	1.0157	9.70083	16.5455	7.85223	4.83702	0.727934	0.253388	0.0560331	0.109256	0.140165	0.0743802	1.14198	0.121818	0.0434711	0.0204959	0.256033	0.12595	0.0246281	0.58	0.418017	135.207	1863.31	1998.51	93.2346	6.76536	2.43983	4.32553	16.7563	76.4122	0.0661649	13.7812	0.0725628	3.3189	0.720718	0.592133	0.217156	0.507888	0.366044	1.35868	1.40463	0.967286
195	FMF66-300	204.444	90.1852	635.185	4872.22	1.48148	0.47	0.347593	4.64815	18.537	18.537	12.6076	8.41296	1.23	0.592037	0.116111	0.205926	0.292037	2.47296	1.38796	0.212963	0.0501852	0.0240741	0.518148	0.21	0.0703704	1.28093	1.17944	294.63	5508.89	5803.52	94.9233	5.07674	3.52277	1.55397	10.9448	83.9529	0.0255273	18.6977	0.0534826	5.6164	0.920775	0.791082	0.163944	0.922882	0.849767	4.09796	3.25889	1.25747
196	FMF67-0	693.704	182.778	1.2963	17.5926	1.48148	0.1	0.0537037	0.184444	4.3887	3.3013	1.50815	3.17981	0.627037	0.0992593	0.0390741	0.082037	0.19537	0.00148148	1.5163	0.0359259	0.042963	0.0216667	0.0888889	0.0494444	0.00148148	0.206852	0.0327778	876.481	20.3704	896.852	2.27132	97.7287	77.3488	20.3799	0.144539	1.96159	0.165187	0.0232411	43.0273	0.662921	0.15846	0.12789	0.239033	0.136419	0.021617	1.57537	0.379444	4.15178
197	FMF67-20	1683.81	292	1.33333	18.0952	1.52381	0.180571	0.144	0.242857	6.6179	6.96095	4.20629	2.91524	0.611048	0.183048	0.044381	0.0782857	0.0977143	0.0135238	0.632381	0.0697143	0.0460952	0.0220952	0.230286	0.119238	0.0264762	0.711619	0.428381	1975.81	20.9524	1996.76	1.04932	98.9507	84.327	14.6237	0.0667748	0.906229	0.076314	0.0106045	94.3	3.59265	0.601981	0.515589	0.167559	1.1253	0.67741	0.737714	1.516	0.486619
198	FMF67-60	1202.78	624.444	303.704	2252.59	27.2222	0.481667	0.291296	0.696852	7.35296	10.5837	6.21778	3.5687	1.07259	0.171296	0.06	0.167037	0.133889	0.0394444	1.4263	0.315556	0.0616667	0.0225926	0.738333	0.28	0.44037	2.0463	1.05296	1827.22	2583.52	4410.74	58.5733	41.4267	27.2693	14.1574	6.88555	51.0706	0.61718	1.4139	0.707261	3.76058	0.51457	0.452635	0.136833	1.43469	0.73825	1.80389	4.55796	0.395766
199	FMF67-120	48.16	89.28	263.2	1623.84	1.28	0.2872	0.3264	0.79168	10.8819	16.016	8.52048	4.78208	0.75984	0.2528	0.052	0.10304	0.12704	0.27568	0.82176	0.13952	0.04064	0.01968	0.3152	0.16	0.04912	0.83808	0.712	137.44	1888.32	2025.76	93.2154	6.78461	2.37738	4.40723	12.9927	80.1595	0.0631862	13.7392	0.0727843	4.45	0.849561	0.71337	0.190913	1.01986	0.866433	1.25664	2.0744	0.605785
200	FMF67-300	126.964	125	660.714	3085.89	20.3571	0.303929	0.39125	1.52143	12.4216	17.875	9.10161	5.75536	0.915536	0.339464	0.0735714	0.131964	0.154821	0.0228571	1.37214	0.138036	0.0457143	0.0223214	0.549107	0.228036	0.0976786	1.56339	1.00768	251.964	3766.96	4018.93	93.7306	6.26944	3.15916	3.11028	16.4401	76.784	0.506532	14.9504	0.0668879	4.41895	0.644546	0.5625	0.14586	1.13938	0.734383	1.55536	3.44589	0.451365
201	FMF68-0	253.519	80.7407	1.2963	17.5926	1.48148	0.0916667	0.0537037	0.190741	3.72019	2.6537	1.14519	2.38685	0.619074	0.0694444	0.0242593	0.0622222	0.124444	0.03	1.26352	0.0340741	0.0418519	0.0212963	0.0794444	0.0472222	0.00148148	0.197407	0.0103704	334.259	20.3704	354.63	5.74413	94.2559	71.4883	22.7676	0.365535	4.96084	0.417755	0.0609418	16.4091	0.219608	0.0525328	0.0423921	0.239212	0.156236	0.00820753	1.34889	0.335926	4.01544
202	FMF68-20	1148.52	382.951	1.14754	15.5738	54.5902	0.27623	0.306066	1.07459	9.23934	16.4098	7.92148	4.45393	0.924426	0.291639	0.064918	0.143115	0.163443	0.067541	1.29492	0.137213	0.0478689	0.0203279	0.474262	0.261967	0.0927869	1.59098	1.08787	1531.48	71.3115	1602.79	4.44922	95.5508	71.658	23.8928	0.0715966	0.971668	3.40595	0.0465639	21.4759	4.15269	0.683771	0.587101	0.164657	1.22864	0.840106	1.52	3.50787	0.433312
203	FMF68-60	229.464	224.107	168.571	1069.46	187.321	0.311786	0.315714	1.16393	7.76054	9.26929	6.04411	4.64982	0.80125	0.265179	0.0628571	0.162143	0.205714	0.0592857	1.59625	0.1125	0.0478571	0.0207143	0.43625	0.235893	0.0769643	1.33464	0.946786	453.571	1425.36	1878.93	75.8601	24.1399	12.2125	11.9274	8.97168	56.9188	9.96959	3.14252	0.318216	4.01363	0.709393	0.602843	0.176746	0.836111	0.593131	1.78875	3.03054	0.590242
204	FMF68-120	80	80	276.491	2595.44	84.0351	0.546667	0.196316	2.14509	17.5614	17.5614	9.55544	9.50667	1.27614	0.527193	0.108947	0.226316	0.307018	3.24842	2.17719	0.179123	0.0452632	0.024386	0.332632	0.107018	0.0210526	0.560175	0.521404	160	2955.96	3115.96	94.8652	5.13485	2.56742	2.56742	8.87337	83.2949	2.69692	18.4748	0.0541278	4.87213	0.930786	0.781488	0.191043	0.257293	0.239484	5.62912	1.54228	3.64987
205	FMF68-300	442.24	195.04	261.12	1946.08	109.76	0.28624	0.33712	0.88048	10.0923	16.016	10.6379	4.84848	1.12496	0.37136	0.07248	0.128	0.14624	0.0272	1.0544	0.09936	0.04112	0.01968	0.39584	0.18624	0.06656	1.16144	0.832	637.28	2316.96	2954.24	78.4283	21.5717	14.9697	6.60204	8.83882	65.8741	3.71534	3.6357	0.27505	4.46735	0.716352	0.617357	0.160353	1.10152	0.789074	1.20064	2.64208	0.45443
206	FMF70-0	2102.2	733.6	1.4	19	81.6	0.2946	0.46	0.5512	8.2246	9.6412	7.2726	3.683	0.9336	0.2544	0.0608	0.1116	0.1334	0.022	1.1278	0.1246	0.0546	0.0246	0.4636	0.224	0.0756	1.3574	0.889	2835.8	102	2937.8	3.47199	96.528	71.5569	24.9711	0.0476547	0.646742	2.77759	0.0359687	27.802	3.96875	0.654929	0.56216	0.165021	1.20358	0.78826	1.299	3.0096	0.431619
207	FMF70-20	317.615	97.9817	49.9083	1141.1	52.2936	0.143303	0.0869725	0.737064	6.35817	2.67193	0.939266	4.62587	0.620183	0.121651	0.0300917	0.207156	0.291743	0.554128	3.79284	0.118716	0.0466055	0.0247706	0.132661	0.0631193	0.00146789	0.255046	0.0102752	415.596	1243.3	1658.9	74.9475	25.0525	19.1461	5.90643	3.00852	68.7866	3.15231	2.99161	0.334268	0.162791	0.0402878	0.0322953	0.247482	0.067244	0.00270911	4.49046	0.462569	9.70766
208	FMF70-60	1063.38	317.231	1.07692	14.6154	300.154	0.154462	0.176923	0.501692	4.72154	5.39585	3.97538	2.38954	0.397692	0.143538	0.0376923	0.0861538	0.115077	0.0190769	1.14462	0.107231	0.0413846	0.0186154	0.401538	0.152	0.0612308	1.01677	0.634769	1380.62	315.846	1696.46	18.6179	81.3821	62.6825	18.6996	0.0634805	0.861522	17.6929	0.228772	4.37116	4.17611	0.6243	0.543109	0.149493	0.888306	0.55457	1.28954	2.26631	0.569004
209	FMF70-120	1414.64	473.929	1.25	16.9643	34.6429	0.120714	0.113036	0.233036	3.15929	4.07357	2.95982	1.52071	0.458214	0.0844643	0.0271429	0.0603571	0.0842857	0.00142857	0.67125	0.0769643	0.0421429	0.0210714	0.306429	0.12125	0.0382143	0.775	0.466786	1888.57	52.8571	1941.43	2.72259	97.2774	72.8661	24.4113	0.0643856	0.873804	1.7844	0.0279879	35.7297	3.84978	0.602304	0.520821	0.156452	1.15456	0.695398	0.770714	1.70768	0.451323
210	FMF70-300	731.783	315.659	57.6744	1228.53	76.4341	0.196279	0.227907	0.913798	4.69891	5.68155	4.44713	2.71442	0.752093	0.174264	0.0435659	0.095814	0.135659	0.00124031	1.10326	0.1	0.0392248	0.0189147	0.384961	0.172248	0.0694574	1.11721	0.735349	1047.44	1362.64	2410.08	56.5391	43.4609	30.3635	13.0975	2.39305	50.9746	3.17144	1.30092	0.768688	4.26913	0.658201	0.570278	0.154177	1.01265	0.666526	1.22341	2.47922	0.493465
211	FMF71-0	3424.42	534.69	1.23894	16.8142	918.407	0.604071	0.0513274	4.44248	17.7168	9.6715	2.59947	17.7168	2.21044	0.722124	0.132743	0.840708	1.19646	0.913628	8.14708	0.210796	0.0516814	0.0330973	0.235575	0.0913274	0.00141593	0.34	0.0277876	3959.12	936.46	4895.58	19.1287	80.8713	69.9494	10.9219	0.0253073	0.343456	18.7599	0.236533	4.22775	0.304264	0.0817283	0.0644235	0.26861	0.0417327	0.00341074	9.3046	0.696106	13.3666
212	FMF71-28	1894.48	503.793	1.2069	16.3793	150.862	0.221552	0.290172	0.80431	5.67862	6.77293	4.8869	2.74707	0.716207	0.196897	0.0477586	0.110862	0.133103	0.0256897	0.983621	0.121207	0.0436207	0.0206897	0.38931	0.197586	0.0617241	1.02569	0.711034	2398.28	168.448	2566.72	6.56277	93.4372	73.8094	19.6279	0.0470209	0.638141	5.87761	0.0702372	14.2375	3.5986	0.693226	0.581254	0.192637	1.04277	0.722875	1.15121	2.38534	0.482617
213	FMF71-60	3334.92	501.429	1.11111	15.0794	322.222	0.292381	0.359841	1.25968	7.59952	8.20889	5.74317	4.02016	0.693968	0.256667	0.0612698	0.173968	0.211111	0.0966667	1.61857	0.141429	0.0444444	0.0204762	0.454286	0.235238	0.077619	1.24746	0.874762	3836.35	338.413	4174.76	8.10616	91.8938	79.8829	12.011	0.026615	0.361203	7.71834	0.0882122	11.3363	3.71862	0.701234	0.58998	0.188574	0.770717	0.540453	1.87714	2.88937	0.649673
214	FMF71-120	73.8	137.8	245	3177.8	15.6	0.276	0.2518	0.8312	8.7778	10.1122	7.2392	4.3014	0.6886	0.2782	0.058	0.1294	0.18	0.4046	0.9194	0.1374	0.0502	0.0244	0.3264	0.1726	0.0494	0.8294	0.6976	211.6	3438.4	3650	94.2027	5.79726	2.02192	3.77534	6.71233	87.063	0.427397	16.2495	0.0615403	4.04171	0.84109	0.696208	0.208102	0.90211	0.758756	1.4858	2.0754	0.71591
215	FMF71-300	83.0909	92.3636	202	3073.82	46	0.262182	0.271636	1.08527	8.59273	8.88855	6.52291	4.68564	1.00545	0.398909	0.0798182	0.146909	0.191455	0.179818	1.13418	0.0932727	0.0449091	0.0221818	0.332727	0.149455	0.0412727	0.835273	0.556182	175.455	3321.82	3497.27	94.9831	5.0169	2.37588	2.64102	5.77593	87.8919	1.31531	18.9326	0.0528188	3.72141	0.665869	0.564808	0.178929	0.736454	0.490382	1.42945	1.91491	0.746487
216	FMF74-0	42.7027	101.261	302.162	2005.41	1.44144	0.754775	0.123243	4.52252	18.036	18.036	5.08685	18.036	1.26234	0.760901	0.127748	0.575135	0.759279	2.69117	4.38973	0.188468	0.0466667	0.0279279	0.206306	0.0978378	0.00144144	0.390811	0.123243	143.964	2309.01	2452.97	94.131	5.86896	1.74086	4.1281	12.3182	81.7541	0.058763	16.0388	0.0623488	1.25967	0.315353	0.252212	0.250346	0.0890284	0.0280754	7.2973	0.81964	8.90306
217	FMF74-20	17.757	65.4206	44.6729	1008.97	1.49533	0.268972	0.180748	1.61794	8.33252	7.60168	4.59589	4.91421	0.782617	0.368411	0.0829907	0.117944	0.186542	0.409159	1.11589	0.091028	0.0439252	0.0224299	0.174019	0.0865421	0.00149533	0.39271	0.25215	83.1776	1055.14	1138.32	92.6929	7.30706	1.55993	5.74713	3.92447	88.6371	0.131363	12.6854	0.0788308	2.91361	0.642075	0.526131	0.220371	0.351926	0.225963	1.6385	0.906916	1.80668
218	FMF74-60	112.71	124.673	185.047	1744.11	1.49533	0.195514	0.137196	0.492523	5.48037	4.55832	3.43888	2.90037	0.653645	0.158692	0.0414953	0.0951402	0.143925	0.0803738	0.92243	0.0771963	0.044486	0.0218692	0.268598	0.120748	0.0284112	0.656822	0.431028	237.383	1930.65	2168.04	89.0508	10.9492	5.19872	5.7505	8.53522	80.4466	0.0689715	8.13307	0.122955	3.56966	0.656232	0.554327	0.183836	0.712057	0.467275	1.10187	1.50561	0.731844
219	FMF74-120	77.4312	100.183	246.239	1772.48	120.183	0.369908	0.20422	1.23413	8.17321	9.20624	6.25321	4.66404	0.584771	0.322202	0.0772477	0.164037	0.186239	1.32404	1.28459	0.099633	0.046789	0.0233028	0.256514	0.128991	0.0198165	0.616147	0.568807	177.615	2138.9	2316.51	92.3327	7.66733	3.34257	4.32475	10.6297	76.5149	5.18812	12.0424	0.0830402	4.40967	0.923169	0.763359	0.209351	0.479646	0.442794	2.73156	1.59028	1.71766
220	FMF74-300	191.273	125.091	421.273	2640.36	123.455	0.339636	0.268909	1.29273	8.40873	8.92764	7.23473	4.67836	1.28782	0.316	0.0774545	0.188364	0.230909	1.24655	1.11782	0.143818	0.0492727	0.0225455	0.502364	0.270545	0.0963636	1.49091	1.26945	316.364	3185.09	3501.45	90.9648	9.03521	5.46266	3.57254	12.0314	75.4076	3.52581	10.0678	0.0993264	4.6922	0.851463	0.720685	0.181463	1.33377	1.13565	2.53073	3.62964	0.69724
221	FMF75-0	2391.03	482.056	1.30841	17.757	1.49533	1.17682	0.126168	1.6185	18.7103	18.7103	9.15215	18.7103	1.53215	1.08187	0.134579	0.551215	0.647103	0.0157009	3.31738	0.08	0.053271	0.0241121	0.11028	0.055514	0.00149533	0.22	0.0104673	2873.08	20.5607	2893.64	0.710548	99.2895	82.6303	16.6591	0.0452167	0.613655	0.0516762	0.00715633	139.736	0.188552	0.0475786	0.0379919	0.252336	0.0663173	0.00315529	3.4372	0.397757	8.64145
222	FMF75-28	1727.33	378.333	1.16667	15.8333	1.33333	0.274167	0.299667	0.916167	8.54833	10.0647	7.27783	3.91483	0.687833	0.295667	0.0708333	0.0951667	0.134	0.0386667	0.7265	0.0793333	0.0403333	0.02	0.188667	0.107167	0.019	0.466333	0.287833	2105.67	18.3333	2124	0.863151	99.1368	81.3245	17.8123	0.0549278	0.745449	0.0627746	0.00870666	114.855	2.68585	0.617227	0.501889	0.229807	0.64189	0.396192	0.8645	1.069	0.8087
223	FMF75-60	45.0794	120.317	300.159	1853.81	86.8254	0.273016	0.105556	1.48254	6.34524	4.69111	3.44857	4.56746	0.808095	0.237778	0.06	0.183492	0.226825	0.0207937	2.45905	0.0988889	0.0398413	0.0219048	0.399048	0.14254	0.0549206	0.842381	0.50873	165.397	2240.79	2406.19	93.1262	6.8738	1.87347	5.00033	12.4744	77.0433	3.60842	13.548	0.0738117	3.56904	0.603919	0.516519	0.16921	0.342564	0.206881	2.60063	1.94762	1.33529
224	FMF75-120	693.208	270.566	456.792	3569.62	356.415	0.739811	0.346981	2.12094	10.8838	18.8868	13.176	10.0443	2.32151	0.846604	0.171509	0.346038	0.498491	1.65245	3.66717	0.228868	0.0530189	0.0307547	0.719434	0.264906	0.101321	1.62377	1.08604	963.774	4382.83	5346.6	81.9741	18.0259	12.9654	5.06052	8.5436	66.7643	6.6662	4.54757	0.219898	4.09972	0.668836	0.575025	0.163142	0.442787	0.296151	5.57925	3.79547	1.46997
225	FMF75-300	226.549	174.867	704.071	3941.06	336.637	0.346903	0.371681	1.25823	9.2354	11.7503	9.38832	5.07982	1.61451	0.399469	0.099292	0.20531	0.266903	0.0419469	1.96938	0.121416	0.0440708	0.0235398	0.635398	0.284071	0.115752	1.69628	1.2508	401.416	4981.77	5383.19	92.5432	7.45685	4.20845	3.2484	13.0791	73.2106	6.25349	12.4105	0.080577	4.40312	0.737375	0.631602	0.167467	0.861328	0.635122	2.15628	3.9823	0.541467
[truncated: 12 more columns]
